# Supplementary material for: Cross-Dataset Single-Cell Analysis Identifies Temporal Alterations in Cell Populations of Primary Pancreatic Tumor and Liver Metastasis
Source: Cancers (Basel). 2023 Apr 21;15(8):2396. doi: 10.3390/cancers15082396 (PMC10137114; doi:10.3390/cancers15082396)
Supplement: Supplementary file 1 [file cancers-15-02396-s001.zip]

Archive with 4 entries (4 files):
- Supplementary Figures.pdf
- Supplementary Table S1. Signature genes of major cell populations and subpopulations.xlsx
- Supplementary Table S2. Signature genes of cancer cell subpopulations.xlsx
- Supplementary Table S3. Signature genes of granulocyte subpopulations in tumors and bone mar-row.xlsx
