# Supplementary material for: Cross-Dataset Single-Cell Analysis Identifies Temporal Alterations in Cell Populations of Primary Pancreatic Tumor and Liver Metastasis
Source: Cancers (Basel). 2023 Apr 21;15(8):2396. doi: 10.3390/cancers15082396 (PMC10137114; doi:10.3390/cancers15082396)
Supplement: Supplementary file 1 [file cancers-15-02396-s001.zip › Supplementary Table S1. Signature genes of major cell populations and subpopulations.xlsx]

## Sheet: KPCEarlyLateMetKPCNEW35markers2
cluster	gene	p_val	avg_log2FC	pct.1	pct.2	p_val_adj
Cancer cell 1	Epcam	0	2.82019	0.62	0.024	0
Cancer cell 1	Fxyd3	0	2.68611	0.595	0.011	0
Cancer cell 1	Wfdc2	0	2.55138	0.561	0.059	0
Cancer cell 1	Krt7	0	2.53915	0.49	0.023	0
Cancer cell 1	Ttr	0	2.00142	0.385	0.006	0
Cancer cell 1	Lgals4	0	1.94855	0.305	0.014	0
Cancer cell 1	Cldn3	0	1.89724	0.527	0.008	0
Cancer cell 1	Gsta4	0	1.8552	0.439	0.019	0
Cancer cell 1	Cldn7	0	1.80177	0.573	0.026	0
Cancer cell 1	Atp1b1	0	1.7534	0.58	0.041	0
Cancer cell 1	Ambp	0	1.53192	0.28	0.009	0
Cancer cell 1	Car2	0	1.51502	0.41	0.022	0
Cancer cell 1	Tstd1	0	1.42842	0.332	0.005	0
Cancer cell 1	S100a14	0	1.36752	0.271	0.006	0
Cancer cell 1	Lurap1l	0	1.33356	0.451	0.031	0
Cancer cell 1	Stard10	0	1.22733	0.537	0.033	0
Cancer cell 1	Cldn4	0	1.17715	0.324	0.003	0
Cancer cell 1	Muc1	0	1.16999	0.412	0.014	0
Cancer cell 1	Smim22	0	1.16001	0.532	0.005	0
Cancer cell 1	Cldn2	0	1.15284	0.41	0.009	0
Cancer cell 1	Kcne3	0	1.11299	0.359	0.01	0
Cancer cell 1	Gpx2	0	1.08344	0.334	0.003	0
Cancer cell 1	Cdh1	0	1.0568	0.51	0.037	0
Cancer cell 1	Rab25	0	1.04655	0.512	0.004	0
Cancer cell 1	Prom1	0	0.947321	0.383	0.011	0
Cancer cell 1	Cxadr	0	0.916436	0.441	0.014	0
Cancer cell 1	Fermt1	0	0.897201	0.444	0.009	0
Cancer cell 1	Elf3	0	0.880282	0.42	0.016	0
Cancer cell 1	Prr15l	0	0.845383	0.446	0.005	0
Cancer cell 1	Kcnk1	0	0.798223	0.454	0.004	0
Cancer cell 1	Mal	0	0.786195	0.368	0.004	0
Cancer cell 1	Smim6	0	0.785612	0.337	0.009	0
Cancer cell 1	Pdzk1ip1	0	0.781492	0.349	0.002	0
Cancer cell 1	Crb3	0	0.773012	0.429	0.007	0
Cancer cell 1	Slc39a4	0	0.744502	0.359	0.01	0
Cancer cell 1	Foxq1	0	0.732076	0.317	0.013	0
Cancer cell 1	Gsta3	0	0.715541	0.293	0.005	0
Cancer cell 1	Hpn	0	0.690058	0.339	0.006	0
Cancer cell 1	Tmc4	0	0.679013	0.422	0.02	0
Cancer cell 1	Lamc2	0	0.67896	0.273	0.012	0
Cancer cell 1	Ptprf	0	0.676684	0.393	0.017	0
Cancer cell 1	Lad1	0	0.649049	0.349	0.011	0
Cancer cell 1	Ehf	0	0.628879	0.368	0.004	0
Cancer cell 1	Krtcap3	0	0.585148	0.383	0.023	0
Cancer cell 1	5330417C22Rik	0	0.570408	0.266	0.001	0
Cancer cell 1	Dsg2	0	0.560438	0.322	0.002	0
Cancer cell 1	Cited4	0	0.540495	0.3	0.005	0
Cancer cell 1	Urah	0	0.519192	0.337	0.018	0
Cancer cell 1	Dsp	0	0.516489	0.307	0.006	0
Cancer cell 1	Cblc	0	0.498702	0.327	0.002	0
Cancer cell 1	Proser2	0	0.481449	0.307	0.01	0
Cancer cell 1	Rap1gap	0	0.474697	0.302	0.013	0
Cancer cell 1	Mal2	0	0.456624	0.254	0.002	0
Cancer cell 1	Wwc1	0	0.435645	0.283	0.004	0
Cancer cell 1	St14	0	0.428314	0.278	0.008	0
Cancer cell 1	Grb7	0	0.420688	0.263	0.004	0
Cancer cell 1	Cgn	0	0.406134	0.256	0.002	0
Cancer cell 1	Rab27b	0	0.39045	0.261	0.011	0
Cancer cell 1	Lsr	2.16836e-302	0.919521	0.512	0.056	3.80635e-298
Cancer cell 1	Sfn	9.84335e-302	1.00416	0.344	0.023	1.7279e-297
Cancer cell 1	Spint2	7.75755e-257	2.26921	0.666	0.131	1.36176e-252
Cancer cell 1	Bcam	1.99823e-252	0.536631	0.334	0.026	3.50769e-248
Cancer cell 1	Slc12a2	8.84068e-239	0.726746	0.341	0.03	1.55189e-234
Cancer cell 1	Perp	7.36143e-237	0.668363	0.371	0.035	1.29222e-232
Cancer cell 1	Cadm1	4.09093e-236	0.800677	0.468	0.057	7.18121e-232
Cancer cell 1	Itgb4	4.15702e-225	0.407948	0.256	0.017	7.29723e-221
Cancer cell 1	Agrn	2.1659e-221	0.429645	0.278	0.02	3.80202e-217
Cancer cell 1	Cystm1	1.19393e-213	1.88695	0.639	0.138	2.09582e-209
Cancer cell 1	Fnbp1l	9.79865e-213	0.491849	0.366	0.038	1.72006e-208
Cancer cell 1	Clu	1.13582e-208	4.97419	0.707	0.195	1.99381e-204
Cancer cell 1	Krt19	2.62585e-208	2.25619	0.6	0.113	4.60941e-204
Cancer cell 1	Tmem45a	3.37657e-191	0.879155	0.329	0.035	5.92724e-187
Cancer cell 1	Nectin2	2.65699e-190	0.644201	0.422	0.057	4.66407e-186
Cancer cell 1	Krt8	1.78637e-183	2.2825	0.705	0.182	3.13579e-179
Cancer cell 1	Krt18	4.72269e-181	2.33919	0.741	0.206	8.29021e-177
Cancer cell 1	Tjp2	1.14248e-178	0.354977	0.273	0.025	2.00551e-174
Cancer cell 1	0610040J01Rik	1.27931e-174	0.407946	0.295	0.03	2.2457e-170
Cancer cell 1	Wfdc18	1.89823e-170	2.64242	0.278	0.028	3.33216e-166
Cancer cell 1	Tm4sf4	1.91144e-169	1.87627	0.49	0.092	3.35535e-165
Cancer cell 1	Me1	7.23818e-168	0.487331	0.298	0.032	1.27059e-163
Cancer cell 1	Ptprk	1.81886e-166	0.379553	0.283	0.029	3.19283e-162
Cancer cell 1	Cdc42ep1	1.3558e-160	0.342161	0.251	0.023	2.37997e-156
Cancer cell 1	Auts2	9.20542e-159	0.371514	0.254	0.024	1.61592e-154
Cancer cell 1	Itga3	1.76705e-156	0.453386	0.268	0.028	3.10189e-152
Cancer cell 1	Smagp	9.01209e-152	0.704822	0.456	0.081	1.58198e-147
Cancer cell 1	Fam213a	1.44599e-150	1.00145	0.434	0.076	2.53828e-146
Cancer cell 1	Onecut2	1.97696e-150	1.57641	0.505	0.111	3.47035e-146
Cancer cell 1	Tspan8	2.22864e-149	1.4141	0.434	0.081	3.91216e-145
Cancer cell 1	9130008F23Rik	5.04945e-148	0.339267	0.261	0.028	8.86381e-144
Cancer cell 1	Sox4	9.59877e-138	1.27325	0.566	0.146	1.68497e-133
Cancer cell 1	Serinc2	6.89244e-134	0.627454	0.422	0.08	1.2099e-129
Cancer cell 1	Ctxn1	3.97654e-133	0.39322	0.268	0.032	6.98042e-129
Cancer cell 1	Anxa4	1.89239e-132	1.12818	0.646	0.21	3.3219e-128
Cancer cell 1	Rnf128	1.00669e-131	0.362509	0.254	0.029	1.76715e-127
Cancer cell 1	Rida	1.03603e-129	0.617193	0.38	0.067	1.81865e-125
Cancer cell 1	Ctgf	1.61053e-129	0.746414	0.32	0.046	2.82712e-125
Cancer cell 1	C77080	6.02565e-127	0.334546	0.261	0.032	1.05774e-122
Cancer cell 1	Jup	2.22141e-124	0.672023	0.446	0.095	3.89947e-120
Cancer cell 1	Gas6	1.40514e-121	0.825766	0.424	0.084	2.46659e-117
Cancer cell 1	Plpp2	1.52185e-116	0.707347	0.483	0.118	2.67146e-112
Cancer cell 1	Afdn	8.52312e-114	0.43258	0.346	0.061	1.49615e-109
Cancer cell 1	Kifc3	9.99296e-113	0.525796	0.278	0.042	1.75416e-108
Cancer cell 1	2200002D01Rik	4.62605e-112	1.39206	0.471	0.121	8.12056e-108
Cancer cell 1	Ddr1	2.59511e-110	0.340378	0.273	0.04	4.55546e-106
Cancer cell 1	Sorbs2	1.10067e-109	0.628466	0.329	0.059	1.93212e-105
Cancer cell 1	Nfib	9.31232e-109	0.798496	0.48	0.122	1.63468e-104
Cancer cell 1	Tff2	3.24842e-108	4.90409	0.29	0.047	5.70227e-104
Cancer cell 1	Gstm5	1.94493e-106	0.53914	0.383	0.08	3.41413e-102
Cancer cell 1	Tmem238	6.52049e-106	0.724151	0.5	0.135	1.14461e-101
Cancer cell 1	Alcam	3.3295e-104	0.860135	0.532	0.158	5.8446e-100
Cancer cell 1	Klf5	1.96929e-103	0.725912	0.422	0.1	3.45689e-99
Cancer cell 1	Ctnnd1	4.99214e-103	0.624493	0.476	0.125	8.76321e-99
Cancer cell 1	F11r	6.08472e-102	0.687854	0.456	0.116	1.06811e-97
Cancer cell 1	Tshz2	7.03991e-102	0.564136	0.405	0.087	1.23579e-97
Cancer cell 1	Cdc42ep5	7.15247e-102	0.637458	0.415	0.097	1.25554e-97
Cancer cell 1	Sox9	1.25915e-101	0.908047	0.471	0.123	2.2103e-97
Cancer cell 1	Atpif1	2.00288e-101	1.01254	0.973	0.764	3.51586e-97
Cancer cell 1	Pcbd1	5.01382e-98	0.618746	0.49	0.131	8.80126e-94
Cancer cell 1	Cp	1.10639e-97	1.64393	0.376	0.088	1.94216e-93
Cancer cell 1	Mettl26	1.58712e-96	0.509872	0.437	0.108	2.78603e-92
Cancer cell 1	Cttn	8.79042e-96	0.696229	0.466	0.127	1.54307e-91
Cancer cell 1	Cyb561	6.25605e-95	0.356083	0.285	0.049	1.09819e-90
Cancer cell 1	Myo10	1.55082e-94	0.348023	0.285	0.049	2.72231e-90
Cancer cell 1	Chka	2.07141e-92	0.774711	0.441	0.118	3.63616e-88
Cancer cell 1	Tsc22d1	2.493e-92	0.794153	0.722	0.254	4.37621e-88
Cancer cell 1	Cdkn2a	2.64717e-92	0.821361	0.266	0.044	4.64684e-88
Cancer cell 1	Msln	2.75647e-91	0.744874	0.254	0.042	4.83871e-87
Cancer cell 1	Crip2	6.05193e-90	0.807139	0.417	0.106	1.06236e-85
Cancer cell 1	Bicc1	7.22875e-90	0.517597	0.278	0.049	1.26894e-85
Cancer cell 1	Rbp1	4.96068e-88	1.09737	0.476	0.133	8.70798e-84
Cancer cell 1	Ddah2	7.84889e-88	0.596509	0.324	0.068	1.37779e-83
Cancer cell 1	Chchd10	1.36563e-87	0.910331	0.566	0.187	2.39723e-83
Cancer cell 1	Scara3	4.69497e-84	0.825264	0.407	0.107	8.24155e-80
Cancer cell 1	Tceal9	9.03579e-84	1.07683	0.639	0.264	1.58614e-79
Cancer cell 1	Ptgr1	1.5557e-82	0.518016	0.295	0.061	2.73088e-78
Cancer cell 1	Snhg18	2.51441e-81	0.830166	0.415	0.115	4.4138e-77
Cancer cell 1	Plet1	4.37256e-76	0.531561	0.271	0.053	7.67559e-72
Cancer cell 1	Idh2	1.42267e-74	0.590282	0.49	0.163	2.49735e-70
Cancer cell 1	Hmgn1	2.39892e-73	0.758375	0.922	0.591	4.21106e-69
Cancer cell 1	Cav2	2.99971e-72	0.371384	0.32	0.075	5.26569e-68
Cancer cell 1	Tmem205	4.1361e-72	0.526636	0.424	0.128	7.2605e-68
Cancer cell 1	Dstn	1.36476e-71	0.901548	0.907	0.586	2.3957e-67
Cancer cell 1	S100a16	2.25363e-70	0.855909	0.58	0.216	3.95602e-66
Cancer cell 1	Hmgb3	5.08485e-70	0.4592	0.366	0.098	8.92594e-66
Cancer cell 1	Spr	9.09097e-69	0.510627	0.495	0.171	1.59583e-64
Cancer cell 1	Abcd3	2.7972e-68	0.302745	0.276	0.06	4.91021e-64
Cancer cell 1	Prdx1	3.34375e-66	1.02197	0.956	0.866	5.86962e-62
Cancer cell 1	Mapk13	8.66627e-66	0.29427	0.293	0.066	1.52128e-61
Cancer cell 1	Ndufa4	2.36193e-65	0.842413	0.941	0.754	4.14614e-61
Cancer cell 1	Mgst3	6.9059e-65	0.703717	0.485	0.171	1.21226e-60
Cancer cell 1	Pafah1b3	7.65716e-65	0.531269	0.473	0.165	1.34414e-60
Cancer cell 1	Ctnnb1	2.23425e-63	0.918706	0.668	0.35	3.92201e-59
Cancer cell 1	Bsg	2.57276e-63	1.07333	0.966	0.785	4.51622e-59
Cancer cell 1	Golm1	3.23379e-63	0.415732	0.263	0.06	5.67659e-59
Cancer cell 1	Rbm47	1.19925e-61	0.444836	0.395	0.121	2.10517e-57
Cancer cell 1	Npdc1	2.15026e-60	0.478587	0.459	0.158	3.77457e-56
Cancer cell 1	Zfp422	2.22201e-60	0.293589	0.276	0.065	3.90052e-56
Cancer cell 1	Camk2n1	3.10497e-60	0.655277	0.444	0.155	5.45047e-56
Cancer cell 1	Itpr3	6.03988e-60	0.309783	0.268	0.063	1.06024e-55
Cancer cell 1	Gstt1	6.84681e-60	0.441457	0.278	0.068	1.20189e-55
Cancer cell 1	Ywhaq	7.37303e-60	0.824579	0.815	0.505	1.29426e-55
Cancer cell 1	Abhd14b	1.32024e-59	0.310194	0.251	0.057	2.31755e-55
Cancer cell 1	Smco4	2.03501e-59	0.534289	0.346	0.101	3.57225e-55
Cancer cell 1	Plxnb2	3.60619e-59	0.448614	0.449	0.155	6.3303e-55
Cancer cell 1	Gstm1	5.63434e-59	0.761612	0.4	0.133	9.89052e-55
Cancer cell 1	Ctnna1	9.93353e-59	0.572568	0.505	0.201	1.74373e-54
Cancer cell 1	Prdx2	1.19971e-58	0.751163	0.902	0.62	2.10598e-54
Cancer cell 1	Maged1	1.6757e-58	0.478506	0.373	0.114	2.94152e-54
Cancer cell 1	Cd2ap	1.89769e-58	0.570177	0.427	0.151	3.3312e-54
Cancer cell 1	Nckap1	3.60721e-58	0.335976	0.31	0.083	6.3321e-54
Cancer cell 1	Cbr1	1.82851e-57	0.401251	0.315	0.086	3.20977e-53
Cancer cell 1	Lima1	1.98966e-57	0.402162	0.371	0.114	3.49265e-53
Cancer cell 1	Spp1	1.30828e-56	1.49946	0.859	0.663	2.29655e-52
Cancer cell 1	Hbegf	1.65646e-56	0.778558	0.405	0.133	2.90776e-52
Cancer cell 1	Cox7c	5.91109e-56	0.631314	0.976	0.93	1.03763e-51
Cancer cell 1	Kcnn4	9.71944e-56	0.527064	0.476	0.179	1.70615e-51
Cancer cell 1	Cd24a	1.15246e-55	1.04919	0.639	0.342	2.02303e-51
Cancer cell 1	Pgrmc1	1.21164e-55	0.475354	0.439	0.158	2.12691e-51
Cancer cell 1	Traf4	1.39416e-55	0.359526	0.32	0.089	2.44731e-51
Cancer cell 1	Bag1	1.76012e-55	0.663992	0.876	0.593	3.08971e-51
Cancer cell 1	Ivns1abp	1.43484e-54	0.606772	0.483	0.186	2.51871e-50
Cancer cell 1	Syngr1	1.3161e-53	0.305269	0.315	0.088	2.31028e-49
Cancer cell 1	Serf1	1.66283e-53	0.400389	0.376	0.121	2.91893e-49
Cancer cell 1	Bex3	2.5581e-53	0.577725	0.466	0.181	4.49049e-49
Cancer cell 1	Tm2d3	2.59356e-53	0.358139	0.368	0.117	4.55274e-49
Cancer cell 1	Mfge8	2.98798e-53	0.558125	0.49	0.191	5.2451e-49
Cancer cell 1	Arhgap5	3.39355e-53	0.339836	0.393	0.127	5.95704e-49
Cancer cell 1	Wasl	9.31055e-53	0.421036	0.39	0.132	1.63437e-48
Cancer cell 1	Pkp4	3.04137e-52	0.27832	0.251	0.062	5.33882e-48
Cancer cell 1	Stmn1	3.17217e-52	0.659788	0.49	0.185	5.56842e-48
Cancer cell 1	Ociad2	3.95542e-51	0.479725	0.341	0.106	6.94334e-47
Cancer cell 1	Tns3	4.01789e-51	0.378167	0.344	0.108	7.053e-47
Cancer cell 1	Gfpt1	6.89498e-51	0.481166	0.327	0.101	1.21034e-46
Cancer cell 1	B4galt6	1.40874e-50	0.55293	0.415	0.157	2.47291e-46
Cancer cell 1	Chmp2b	1.52605e-50	0.442378	0.449	0.17	2.67883e-46
Cancer cell 1	Sdc4	5.97712e-50	0.637369	0.629	0.303	1.04922e-45
Cancer cell 1	Dag1	3.50212e-49	0.38473	0.378	0.129	6.14762e-45
Cancer cell 1	Ccnd1	3.79912e-49	0.850216	0.471	0.195	6.66897e-45
Cancer cell 1	Emp2	4.22482e-49	0.341931	0.283	0.08	7.41625e-45
Cancer cell 1	Polr2f	4.70175e-49	0.620511	0.773	0.47	8.25345e-45
Cancer cell 1	Tmem176b	1.6394e-47	1.28234	0.585	0.291	2.87781e-43
Cancer cell 1	Pebp1	1.67348e-47	0.674375	0.939	0.687	2.93763e-43
Cancer cell 1	Fkbp4	1.71422e-47	0.594588	0.632	0.325	3.00915e-43
Cancer cell 1	Nr2f6	2.45472e-47	0.411041	0.398	0.146	4.30902e-43
Cancer cell 1	Tceal8	1.50197e-46	0.386905	0.337	0.11	2.63655e-42
Cancer cell 1	Vamp5	1.54218e-46	0.412306	0.407	0.148	2.70714e-42
Cancer cell 1	Igfbp7	3.54079e-46	0.321538	0.573	0.251	6.2155e-42
Cancer cell 1	Ptma	4.52537e-46	0.617615	0.993	0.981	7.94383e-42
Cancer cell 1	Pkd2	8.08834e-46	0.265965	0.251	0.067	1.41983e-41
Cancer cell 1	Bok	1.15267e-45	0.53674	0.4	0.144	2.02339e-41
Cancer cell 1	Mthfd2l	1.28215e-45	0.309666	0.266	0.076	2.25069e-41
Cancer cell 1	Selenbp1	1.35678e-45	0.39996	0.259	0.072	2.3817e-41
Cancer cell 1	Pigyl	1.35813e-45	0.420886	0.451	0.18	2.38407e-41
Cancer cell 1	Sdc1	2.59032e-45	0.602619	0.471	0.191	4.54705e-41
Cancer cell 1	Meis2	2.96416e-45	0.38332	0.359	0.124	5.20329e-41
Cancer cell 1	Wbp1	4.55766e-45	0.337717	0.341	0.115	8.00052e-41
Cancer cell 1	Tmem106c	8.65522e-45	0.281511	0.283	0.084	1.51934e-40
Cancer cell 1	Nudt19	1.50762e-44	0.57878	0.38	0.145	2.64648e-40
Cancer cell 1	Ndufc2	2.17558e-44	0.534152	0.783	0.484	3.81902e-40
Cancer cell 1	Arfip2	2.56058e-44	0.279169	0.276	0.081	4.49485e-40
Cancer cell 1	Ak3	2.84491e-44	0.308572	0.3	0.093	4.99395e-40
Cancer cell 1	Zfp664	9.9582e-44	0.270748	0.259	0.073	1.74806e-39
Cancer cell 1	Hes1	1.33791e-43	0.781253	0.427	0.175	2.34857e-39
Cancer cell 1	Ip6k2	1.67328e-43	0.26527	0.268	0.077	2.93728e-39
Cancer cell 1	Pja1	1.85746e-43	0.270934	0.263	0.075	3.26058e-39
Cancer cell 1	Dbi	8.01611e-43	1.638	0.898	0.731	1.40715e-38
Cancer cell 1	Itga6	1.11212e-42	0.447766	0.346	0.123	1.95221e-38
Cancer cell 1	Gstp1	1.38987e-42	0.371875	0.302	0.098	2.43978e-38
Cancer cell 1	Hs3st1	1.26364e-41	0.329237	0.254	0.072	2.21819e-37
Cancer cell 1	Atp5g3	1.63372e-41	0.51115	0.888	0.598	2.86784e-37
Cancer cell 1	Abhd17c	3.08036e-41	0.304631	0.3	0.097	5.40726e-37
Cancer cell 1	Spint1	3.11722e-41	0.290575	0.261	0.076	5.47197e-37
Cancer cell 1	Tpm1	4.41994e-41	0.520136	0.559	0.25	7.75877e-37
Cancer cell 1	Ndufab1	6.29147e-41	0.529062	0.722	0.429	1.10441e-36
Cancer cell 1	Bmyc	1.11725e-40	0.768472	0.439	0.192	1.96121e-36
Cancer cell 1	Pfdn1	1.2678e-40	0.592312	0.668	0.384	2.2255e-36
Cancer cell 1	Uqcr11	1.35192e-40	0.609504	0.961	0.828	2.37315e-36
Cancer cell 1	Nudt14	1.87465e-40	0.29534	0.288	0.092	3.29076e-36
Cancer cell 1	Tsen34	2.41399e-40	0.440678	0.434	0.187	4.23753e-36
Cancer cell 1	Las1l	2.83997e-40	0.358922	0.29	0.094	4.98528e-36
Cancer cell 1	Hsd17b10	2.89768e-40	0.487146	0.549	0.276	5.08658e-36
Cancer cell 1	Errfi1	3.05237e-40	0.470385	0.459	0.192	5.35813e-36
Cancer cell 1	Lzts2	7.23392e-40	0.304425	0.31	0.104	1.26984e-35
Cancer cell 1	Golim4	1.54976e-39	0.419132	0.327	0.118	2.72044e-35
Cancer cell 1	Hdgf	1.72747e-39	0.512697	0.837	0.56	3.0324e-35
Cancer cell 1	Ndufa7	2.29464e-39	0.48525	0.941	0.847	4.02801e-35
Cancer cell 1	Atp1a1	3.50623e-39	0.766063	0.632	0.383	6.15484e-35
Cancer cell 1	Tinagl1	6.45038e-39	0.31278	0.344	0.12	1.1323e-34
Cancer cell 1	Arrdc1	9.75157e-39	0.312868	0.334	0.119	1.71179e-34
Cancer cell 1	Srek1ip1	1.14194e-38	0.312053	0.346	0.127	2.00456e-34
Cancer cell 1	Pglyrp1	1.16356e-38	0.451932	0.412	0.159	2.04251e-34
Cancer cell 1	Cox6c	1.73707e-38	0.519121	0.985	0.96	3.04925e-34
Cancer cell 1	Pls3	3.65192e-38	0.298206	0.271	0.087	6.41058e-34
Cancer cell 1	Hint2	5.03188e-38	0.417772	0.483	0.22	8.83296e-34
Cancer cell 1	Tnfrsf12a	6.89304e-38	0.731297	0.483	0.22	1.21e-33
Cancer cell 1	St3gal5	7.05031e-38	0.283967	0.302	0.101	1.23761e-33
Cancer cell 1	Ndufc1	1.19443e-37	0.510978	0.822	0.547	2.0967e-33
Cancer cell 1	Tns1	2.64912e-37	0.392089	0.259	0.083	4.65026e-33
Cancer cell 1	Cd151	4.6531e-37	0.446683	0.388	0.158	8.16805e-33
Cancer cell 1	Usmg5	5.85756e-37	0.476123	0.927	0.746	1.02824e-32
Cancer cell 1	Cyhr1	9.10758e-37	0.295474	0.29	0.099	1.59874e-32
Cancer cell 1	Trim44	2.28378e-36	0.265431	0.28	0.093	4.00895e-32
Cancer cell 1	Slc4a2	2.79361e-36	0.26874	0.256	0.081	4.9039e-32
Cancer cell 1	Ktn1	3.03885e-36	0.357127	0.395	0.163	5.3344e-32
Cancer cell 1	Coq7	3.85026e-36	0.287101	0.28	0.095	6.75875e-32
Cancer cell 1	Fam136a	5.54957e-36	0.281607	0.334	0.123	9.74171e-32
Cancer cell 1	Hadh	6.05606e-36	0.350297	0.359	0.141	1.06308e-31
Cancer cell 1	Vamp8	6.12172e-36	0.514279	0.895	0.671	1.07461e-31
Cancer cell 1	Nfia	1.20847e-35	0.332614	0.28	0.095	2.12135e-31
Cancer cell 1	Uqcrb	1.49458e-35	0.493805	0.92	0.732	2.62359e-31
Cancer cell 1	Tax1bp3	2.83043e-35	0.432949	0.459	0.215	4.96854e-31
Cancer cell 1	Cbx6	3.36359e-35	0.288326	0.261	0.085	5.90445e-31
Cancer cell 1	Scd2	3.69538e-35	0.469397	0.446	0.203	6.48686e-31
Cancer cell 1	Zbtb20	5.09839e-35	0.668373	0.468	0.23	8.94971e-31
Cancer cell 1	Actn4	6.55714e-35	0.408355	0.534	0.27	1.15104e-30
Cancer cell 1	Gclm	7.0553e-35	0.368342	0.402	0.17	1.23849e-30
Cancer cell 1	S100a11	1.77699e-34	0.730264	0.949	0.898	3.11933e-30
Cancer cell 1	Cox6b1	2.40263e-34	0.446672	0.983	0.951	4.21758e-30
Cancer cell 1	H2afv	3.81392e-34	0.521527	0.717	0.45	6.69496e-30
Cancer cell 1	F3	4.21903e-34	0.313338	0.254	0.082	7.40608e-30
Cancer cell 1	Mid1ip1	4.93111e-34	0.325561	0.324	0.123	8.65607e-30
Cancer cell 1	Lsm8	6.33879e-34	0.446636	0.507	0.253	1.11271e-29
Cancer cell 1	Thra	1.68241e-33	0.286043	0.254	0.084	2.95331e-29
Cancer cell 1	Tbca	1.73491e-33	0.503634	0.898	0.72	3.04546e-29
Cancer cell 1	Pmm1	2.11291e-33	0.443012	0.283	0.105	3.70901e-29
Cancer cell 1	Ndufs6	2.78023e-33	0.456188	0.763	0.486	4.88041e-29
Cancer cell 1	Ctse	2.87942e-33	0.916113	0.302	0.124	5.05453e-29
Cancer cell 1	Cnpy2	3.27799e-33	0.471107	0.578	0.32	5.75418e-29
Cancer cell 1	Snrpd2	6.22833e-33	0.443817	0.895	0.707	1.09332e-28
Cancer cell 1	Hint1	1.15615e-32	0.474391	0.971	0.912	2.0295e-28
Cancer cell 1	Chchd2	1.47448e-32	0.388543	0.988	0.974	2.58831e-28
Cancer cell 1	Cd81	1.53042e-32	0.657866	0.78	0.576	2.68651e-28
Cancer cell 1	Hsp90ab1	1.69177e-32	0.477305	0.99	0.969	2.96974e-28
Cancer cell 1	Rnf5	2.45401e-32	0.324843	0.402	0.177	4.30778e-28
Cancer cell 1	Coa3	2.58386e-32	0.406654	0.578	0.317	4.53572e-28
Cancer cell 1	Pdlim1	2.64278e-32	0.338275	0.361	0.147	4.63914e-28
Cancer cell 1	Casp6	5.07131e-32	0.295168	0.317	0.121	8.90217e-28
Cancer cell 1	Akap9	6.46105e-32	0.454181	0.339	0.14	1.13417e-27
Cancer cell 1	Adk	7.36887e-32	0.434511	0.354	0.151	1.29353e-27
Cancer cell 1	Akr7a5	8.67912e-32	0.294436	0.317	0.123	1.52353e-27
Cancer cell 1	Tmem176a	9.00934e-32	0.899025	0.495	0.251	1.5815e-27
Cancer cell 1	Upf3b	1.07665e-31	0.311264	0.305	0.116	1.88996e-27
Cancer cell 1	Plscr1	1.30744e-31	0.531233	0.405	0.184	2.29508e-27
Cancer cell 1	Tob1	1.58543e-31	0.320446	0.337	0.134	2.78306e-27
Cancer cell 1	Itgav	1.68083e-31	0.426741	0.322	0.13	2.95053e-27
Cancer cell 1	Atp5j2	3.83749e-31	0.462403	0.968	0.89	6.73632e-27
Cancer cell 1	Park7	3.86879e-31	0.476492	0.866	0.65	6.79127e-27
Cancer cell 1	Phpt1	4.91649e-31	0.427197	0.385	0.177	8.6304e-27
Cancer cell 1	Knop1	1.7258e-30	0.324535	0.388	0.173	3.02947e-26
Cancer cell 1	Swi5	1.75573e-30	0.421264	0.89	0.661	3.08201e-26
Cancer cell 1	0610009B22Rik	1.94266e-30	0.251424	0.278	0.102	3.41015e-26
Cancer cell 1	Sssca1	3.10521e-30	0.285985	0.383	0.166	5.45089e-26
Cancer cell 1	Fdft1	3.8877e-30	0.279908	0.259	0.091	6.82447e-26
Cancer cell 1	Cdk4	6.07002e-30	0.462896	0.698	0.44	1.06553e-25
Cancer cell 1	Lmna	6.16385e-30	0.506143	0.629	0.347	1.082e-25
Cancer cell 1	Cela1	1.17119e-29	0.360535	0.278	0.106	2.0559e-25
Cancer cell 1	Spin1	1.50256e-29	0.284451	0.32	0.129	2.63759e-25
Cancer cell 1	Ptov1	1.61441e-29	0.402716	0.493	0.252	2.83394e-25
Cancer cell 1	Pdgfa	1.84724e-29	0.27255	0.298	0.114	3.24265e-25
Cancer cell 1	Nedd4	4.73548e-29	0.333109	0.515	0.248	8.31267e-25
Cancer cell 1	Hsp90aa1	5.40285e-29	0.532469	0.883	0.669	9.48417e-25
Cancer cell 1	Ywhae	5.77606e-29	0.446814	0.885	0.726	1.01393e-24
Cancer cell 1	Slc25a39	6.12803e-29	0.290762	0.332	0.139	1.07571e-24
Cancer cell 1	Mcee	6.87711e-29	0.266836	0.346	0.146	1.20721e-24
Cancer cell 1	Tmed4	2.1535e-28	0.26621	0.327	0.136	3.78025e-24
Cancer cell 1	Ttc3	2.41226e-28	0.27537	0.324	0.133	4.23448e-24
Cancer cell 1	Cyb5r3	2.66274e-28	0.373549	0.585	0.317	4.67418e-24
Cancer cell 1	Skp1a	3.49082e-28	0.363438	0.48	0.249	6.12779e-24
Cancer cell 1	Cltb	5.58481e-28	0.335596	0.434	0.209	9.80358e-24
Cancer cell 1	Tmbim6	6.34616e-28	0.507301	0.873	0.711	1.11401e-23
Cancer cell 1	Tm9sf3	7.90216e-28	0.56699	0.62	0.409	1.38715e-23
Cancer cell 1	Lasp1	9.94982e-28	0.336664	0.466	0.236	1.74659e-23
Cancer cell 1	Phb	1.09983e-27	0.346072	0.368	0.168	1.93065e-23
Cancer cell 1	Vps72	1.4428e-27	0.255817	0.329	0.138	2.53269e-23
Cancer cell 1	Tmem147	1.91701e-27	0.365613	0.527	0.287	3.36511e-23
Cancer cell 1	Anxa5	2.93916e-27	0.821928	0.778	0.583	5.1594e-23
Cancer cell 1	Mgst1	3.66036e-27	1.00518	0.444	0.256	6.42539e-23
Cancer cell 1	Ndufb2	4.0596e-27	0.440411	0.62	0.39	7.12622e-23
Cancer cell 1	Alad	4.32454e-27	0.339264	0.315	0.131	7.59129e-23
Cancer cell 1	Aplp2	4.54819e-27	0.464395	0.515	0.284	7.9839e-23
Cancer cell 1	Cdk6	4.77625e-27	0.375147	0.378	0.179	8.38424e-23
Cancer cell 1	Mrpl50	4.86574e-27	0.272781	0.288	0.115	8.54132e-23
Cancer cell 1	Ccdc34	5.00374e-27	0.394652	0.393	0.184	8.78356e-23
Cancer cell 1	Romo1	5.57509e-27	0.378607	0.824	0.565	9.78651e-23
Cancer cell 1	Mrpl12	5.994e-27	0.427698	0.561	0.336	1.05219e-22
Cancer cell 1	Cyc1	7.32279e-27	0.457921	0.573	0.336	1.28544e-22
Cancer cell 1	Actn1	8.76626e-27	0.377993	0.495	0.259	1.53883e-22
Cancer cell 1	Mrpl38	9.06024e-27	0.317121	0.363	0.166	1.59043e-22
Cancer cell 1	Ndufa6	9.4695e-27	0.473157	0.939	0.845	1.66228e-22
Cancer cell 1	S100a1	1.41136e-26	0.435843	0.573	0.34	2.4775e-22
Cancer cell 1	St3gal4	1.43052e-26	0.500501	0.395	0.199	2.51113e-22
Cancer cell 1	Cox7a2	1.43078e-26	0.44753	0.963	0.877	2.5116e-22
Cancer cell 1	Ssr2	2.27631e-26	0.424819	0.688	0.425	3.99584e-22
Cancer cell 1	Morf4l2	2.8208e-26	0.365745	0.6	0.349	4.95163e-22
Cancer cell 1	Pmepa1	3.78864e-26	0.44329	0.405	0.197	6.65057e-22
Cancer cell 1	S100a10	3.88546e-26	0.638506	0.905	0.806	6.82054e-22
Cancer cell 1	Vdac1	5.95238e-26	0.398824	0.646	0.397	1.04488e-21
Cancer cell 1	Ift43	8.34856e-26	0.250295	0.283	0.115	1.46551e-21
Cancer cell 1	Cox14	1.03263e-25	0.402127	0.744	0.503	1.81267e-21
Cancer cell 1	Erh	1.2178e-25	0.376939	0.473	0.254	2.13773e-21
Cancer cell 1	Paics	1.57463e-25	0.34321	0.454	0.239	2.7641e-21
Cancer cell 1	Ranbp1	1.61585e-25	0.490857	0.805	0.582	2.83646e-21
Cancer cell 1	Ergic3	2.05717e-25	0.408902	0.62	0.387	3.61116e-21
Cancer cell 1	Atp5g2	4.50706e-25	0.384397	0.973	0.932	7.9117e-21
Cancer cell 1	St13	5.27477e-25	0.405025	0.676	0.431	9.25933e-21
Cancer cell 1	Serpinb6a	5.55364e-25	0.483125	0.495	0.272	9.74886e-21
Cancer cell 1	Cd9	6.54579e-25	0.609737	0.78	0.561	1.14905e-20
Cancer cell 1	Ndufa5	7.32937e-25	0.396768	0.593	0.362	1.2866e-20
Cancer cell 1	Echs1	8.79338e-25	0.318266	0.439	0.227	1.54359e-20
Cancer cell 1	Cisd1	9.59341e-25	0.306423	0.415	0.207	1.68403e-20
Cancer cell 1	Flnb	1.13288e-24	0.318554	0.29	0.122	1.98866e-20
Cancer cell 1	Acp1	2.59451e-24	0.385045	0.502	0.289	4.5544e-20
Cancer cell 1	Metap2	2.60988e-24	0.386881	0.732	0.478	4.58139e-20
Cancer cell 1	Tvp23b	3.10522e-24	0.254167	0.283	0.118	5.45089e-20
Cancer cell 1	Ppp1r14b	3.49759e-24	0.386781	0.785	0.534	6.13967e-20
Cancer cell 1	Rbbp7	3.75923e-24	0.33679	0.407	0.206	6.59894e-20
Cancer cell 1	Ptms	4.1718e-24	0.37639	0.837	0.566	7.32318e-20
Cancer cell 1	Ddb1	4.76069e-24	0.34193	0.463	0.248	8.35692e-20
Cancer cell 1	Naxe	4.94431e-24	0.337949	0.41	0.211	8.67924e-20
Cancer cell 1	Nenf	5.70905e-24	0.325477	0.624	0.365	1.00217e-19
Cancer cell 1	Fmc1	7.03345e-24	0.323604	0.422	0.218	1.23465e-19
Cancer cell 1	Cetn3	7.49624e-24	0.32097	0.478	0.26	1.31589e-19
Cancer cell 1	Lage3	7.90153e-24	0.287117	0.385	0.19	1.38703e-19
Cancer cell 1	Exosc4	7.98703e-24	0.256467	0.324	0.146	1.40204e-19
Cancer cell 1	Cstb	8.34986e-24	0.6108	0.922	0.772	1.46573e-19
Cancer cell 1	Naxd	1.34065e-23	0.276208	0.356	0.167	2.35338e-19
Cancer cell 1	Ndufb9	1.48152e-23	0.433744	0.893	0.733	2.60065e-19
Cancer cell 1	Atp5j	1.53776e-23	0.373139	0.971	0.896	2.69939e-19
Cancer cell 1	Fdx1	1.76501e-23	0.278798	0.341	0.159	3.09831e-19
Cancer cell 1	Sec62	1.80227e-23	0.419008	0.646	0.416	3.1637e-19
Cancer cell 1	Sptssa	2.05768e-23	0.477428	0.615	0.412	3.61205e-19
Cancer cell 1	Frrs1	2.5018e-23	0.267044	0.349	0.163	4.39165e-19
Cancer cell 1	Dync1i2	4.28079e-23	0.3328	0.495	0.279	7.51451e-19
Cancer cell 1	Brd3	5.20199e-23	0.250403	0.3	0.132	9.13158e-19
Cancer cell 1	Lpp	6.611e-23	0.29681	0.368	0.181	1.1605e-18
Cancer cell 1	Eny2	6.76631e-23	0.359122	0.563	0.334	1.18776e-18
Cancer cell 1	Cox7b	7.59159e-23	0.381598	0.924	0.777	1.33263e-18
Cancer cell 1	Cxcl16	8.26531e-23	0.383367	0.361	0.171	1.45089e-18
Cancer cell 1	Rnf181	1.42531e-22	0.305173	0.359	0.176	2.50199e-18
Cancer cell 1	Cbx5	1.53565e-22	0.261482	0.283	0.123	2.69568e-18
Cancer cell 1	Dynll2	1.86525e-22	0.331422	0.441	0.238	3.27426e-18
Cancer cell 1	H3f3b	3.25743e-22	0.341019	0.988	0.992	5.71809e-18
Cancer cell 1	Twf1	3.87815e-22	0.252734	0.332	0.155	6.80771e-18
Cancer cell 1	Slc25a17	5.00881e-22	0.264157	0.288	0.128	8.79247e-18
Cancer cell 1	Uqcr10	5.03815e-22	0.49014	0.939	0.807	8.84396e-18
Cancer cell 1	Plec	5.56239e-22	0.339919	0.383	0.196	9.76422e-18
Cancer cell 1	Pdcd6	6.86651e-22	0.362796	0.568	0.357	1.20535e-17
Cancer cell 1	Naa10	7.20236e-22	0.271549	0.39	0.198	1.2643e-17
Cancer cell 1	Akr1a1	9.31778e-22	0.331603	0.932	0.819	1.63564e-17
Cancer cell 1	mt-Cytb	9.90251e-22	0.52037	0.98	0.984	1.73829e-17
Cancer cell 1	Eif6	1.28732e-21	0.392528	0.637	0.422	2.25976e-17
Cancer cell 1	Glo1	1.73421e-21	0.34344	0.424	0.232	3.04423e-17
Cancer cell 1	Cyth2	2.00877e-21	0.290452	0.337	0.165	3.52619e-17
Cancer cell 1	Nono	2.10048e-21	0.331019	0.544	0.322	3.68718e-17
Cancer cell 1	Uqcrfs1	2.12364e-21	0.371365	0.685	0.466	3.72785e-17
Cancer cell 1	Gsto1	2.48537e-21	0.79731	0.493	0.319	4.36281e-17
Cancer cell 1	Ndufs5	2.95023e-21	0.369489	0.773	0.549	5.17884e-17
Cancer cell 1	Pfdn2	3.4177e-21	0.333003	0.698	0.453	5.99943e-17
Cancer cell 1	Avpi1	3.83607e-21	0.333296	0.395	0.206	6.73383e-17
Cancer cell 1	Ndufa12	4.40579e-21	0.354133	0.683	0.457	7.73393e-17
Cancer cell 1	Plp2	4.41145e-21	0.333383	0.544	0.326	7.74386e-17
Cancer cell 1	Hnrnpab	4.9524e-21	0.361262	0.783	0.54	8.69344e-17
Cancer cell 1	Fdps	5.09989e-21	0.324531	0.327	0.153	8.95234e-17
Cancer cell 1	Arpp19	6.47365e-21	0.332367	0.866	0.687	1.13638e-16
Cancer cell 1	Eci2	8.62126e-21	0.276474	0.359	0.18	1.51338e-16
Cancer cell 1	Anapc13	8.80606e-21	0.369641	0.566	0.358	1.54582e-16
Cancer cell 1	Dynlt3	9.3462e-21	0.257457	0.346	0.17	1.64063e-16
Cancer cell 1	Ndufs4	1.10984e-20	0.30784	0.524	0.31	1.94821e-16
Cancer cell 1	Fam133b	1.16311e-20	0.259749	0.334	0.159	2.04172e-16
Cancer cell 1	Pbx1	1.5275e-20	0.320481	0.41	0.219	2.68137e-16
Cancer cell 1	Higd2a	1.77352e-20	0.356504	0.646	0.424	3.11324e-16
Cancer cell 1	Ybx1	1.88578e-20	0.444497	0.978	0.963	3.31029e-16
Cancer cell 1	Mrps12	1.88921e-20	0.286517	0.432	0.238	3.31632e-16
Cancer cell 1	Csrp1	2.56445e-20	0.485763	0.398	0.22	4.50164e-16
Cancer cell 1	Pla2g12a	2.59452e-20	0.25026	0.283	0.129	4.55442e-16
Cancer cell 1	Ndufb4	2.79733e-20	0.328657	0.746	0.528	4.91043e-16
Cancer cell 1	Atp5o.1	2.80185e-20	0.427139	0.856	0.708	4.91837e-16
Cancer cell 1	Ubl4a	3.48281e-20	0.282425	0.371	0.192	6.11372e-16
Cancer cell 1	Hist1h2bc	3.71044e-20	0.490697	0.441	0.251	6.51332e-16
Cancer cell 1	Mdh1	4.39674e-20	0.375004	0.515	0.316	7.71803e-16
Cancer cell 1	Nhp2	5.00241e-20	0.409737	0.641	0.429	8.78123e-16
Cancer cell 1	Atp5k	5.58769e-20	0.394951	0.854	0.673	9.80864e-16
Cancer cell 1	H1f0	7.8175e-20	0.413078	0.466	0.263	1.37228e-15
Cancer cell 1	Sumo2	9.75359e-20	0.412419	0.937	0.863	1.71215e-15
Cancer cell 1	Timm8b	9.94357e-20	0.343447	0.627	0.406	1.74549e-15
Cancer cell 1	Rps27l	1.21028e-19	0.357767	0.963	0.859	2.12453e-15
Cancer cell 1	Pnkd	1.51294e-19	0.309232	0.395	0.216	2.65581e-15
Cancer cell 1	mt-Co1	1.55763e-19	0.5657	0.993	0.998	2.73427e-15
Cancer cell 1	Pigp	2.46158e-19	0.262288	0.376	0.197	4.32106e-15
Cancer cell 1	Zfp706	3.75729e-19	0.340275	0.805	0.624	6.59554e-15
Cancer cell 1	Cyb5a	4.3218e-19	0.467064	0.71	0.512	7.58649e-15
Cancer cell 1	Myof	4.68766e-19	0.259191	0.293	0.141	8.22872e-15
Cancer cell 1	Mrps6	9.01129e-19	0.261387	0.402	0.215	1.58184e-14
Cancer cell 1	Wars	1.25411e-18	0.25382	0.251	0.113	2.20147e-14
Cancer cell 1	Hhex	1.84906e-18	0.592662	0.337	0.19	3.24584e-14
Cancer cell 1	Acot13	1.88789e-18	0.252977	0.307	0.151	3.314e-14
Cancer cell 1	Psmb6	2.028e-18	0.326431	0.79	0.609	3.55995e-14
Cancer cell 1	Nupr1	2.45657e-18	0.391284	0.483	0.294	4.31227e-14
Cancer cell 1	Tmem59	2.71148e-18	0.407745	0.751	0.552	4.75973e-14
Cancer cell 1	Ormdl2	2.74439e-18	0.27304	0.385	0.212	4.81751e-14
Cancer cell 1	Sod1	3.40524e-18	0.26506	0.415	0.23	5.97755e-14
Cancer cell 1	Hras	3.60442e-18	0.253847	0.417	0.232	6.32721e-14
Cancer cell 1	Polr2k	3.77764e-18	0.295913	0.502	0.31	6.63127e-14
Cancer cell 1	Dpy30	4.0707e-18	0.291079	0.473	0.281	7.14571e-14
Cancer cell 1	Cnn3	5.06534e-18	0.406487	0.383	0.217	8.89169e-14
Cancer cell 1	Ssna1	6.39236e-18	0.30036	0.488	0.295	1.12211e-13
Cancer cell 1	Lmo4	8.25688e-18	0.312071	0.476	0.285	1.44941e-13
Cancer cell 1	Ube2e3	8.34038e-18	0.334881	0.424	0.254	1.46407e-13
Cancer cell 1	Mrpl14	8.345e-18	0.305897	0.583	0.383	1.46488e-13
Cancer cell 1	Bcap31	1.15543e-17	0.311565	0.468	0.283	2.02823e-13
Cancer cell 1	Xist	1.15717e-17	1.09607	0.532	0.388	2.03129e-13
Cancer cell 1	Gpx4	1.29837e-17	0.344568	0.976	0.93	2.27916e-13
Cancer cell 1	Thoc7	1.36312e-17	0.281898	0.488	0.3	2.39282e-13
Cancer cell 1	Atp5g1	1.64371e-17	0.480992	0.915	0.812	2.88536e-13
Cancer cell 1	Hacd1	1.74187e-17	0.257276	0.312	0.156	3.05767e-13
Cancer cell 1	Akr1b8	2.02993e-17	0.276064	0.254	0.118	3.56334e-13
Cancer cell 1	Tecr	2.37189e-17	0.387685	0.612	0.422	4.16362e-13
Cancer cell 1	Chmp6	2.51914e-17	0.263442	0.31	0.156	4.4221e-13
Cancer cell 1	Mgat4b	2.85682e-17	0.250974	0.32	0.165	5.01486e-13
Cancer cell 1	Dctn3	2.87179e-17	0.330501	0.556	0.366	5.04115e-13
Cancer cell 1	Pfdn4	3.03005e-17	0.257651	0.388	0.213	5.31896e-13
Cancer cell 1	Mrpl17	3.18535e-17	0.283269	0.522	0.322	5.59156e-13
Cancer cell 1	Mrpl23	3.2933e-17	0.289756	0.746	0.541	5.78106e-13
Cancer cell 1	Polr2m	3.85437e-17	0.302715	0.446	0.27	6.76597e-13
Cancer cell 1	Cbx3	3.95412e-17	0.390172	0.483	0.299	6.94106e-13
Cancer cell 1	Ndufa11	4.83133e-17	0.349252	0.739	0.545	8.48092e-13
Cancer cell 1	Golgb1	5.3682e-17	0.255647	0.31	0.159	9.42333e-13
Cancer cell 1	Sdhc	5.38215e-17	0.289357	0.437	0.258	9.44783e-13
Cancer cell 1	Mrps33	5.71885e-17	0.301175	0.673	0.458	1.00389e-12
Cancer cell 1	Eif1ax	6.21397e-17	0.298882	0.507	0.318	1.0908e-12
Cancer cell 1	Tagln2	6.31505e-17	0.463924	0.905	0.826	1.10854e-12
Cancer cell 1	Mrpl52	6.90429e-17	0.318559	0.934	0.784	1.21198e-12
Cancer cell 1	Capns1	7.44221e-17	0.406747	0.846	0.696	1.3064e-12
Cancer cell 1	Trp53	8.3323e-17	0.261571	0.376	0.205	1.46265e-12
Cancer cell 1	Uqcrc2	8.40648e-17	0.285428	0.451	0.271	1.47567e-12
Cancer cell 1	Fkbp2	1.02089e-16	0.323492	0.532	0.345	1.79207e-12
Cancer cell 1	Prmt1	1.05469e-16	0.31051	0.446	0.266	1.8514e-12
Cancer cell 1	2410015M20Rik	1.06221e-16	0.331739	0.837	0.659	1.8646e-12
Cancer cell 1	Lsm2	1.13775e-16	0.282878	0.439	0.258	1.99721e-12
Cancer cell 1	Ly6e	1.25542e-16	0.496327	0.873	0.807	2.20376e-12
Cancer cell 1	Ppdpf	1.37284e-16	0.267444	0.61	0.402	2.40989e-12
Cancer cell 1	Calm2	1.8865e-16	0.426475	0.905	0.781	3.31156e-12
Cancer cell 1	Cpe	2.10074e-16	0.568261	0.29	0.149	3.68764e-12
Cancer cell 1	Nudc	2.12019e-16	0.32041	0.471	0.298	3.72179e-12
Cancer cell 1	Mapk3	2.66395e-16	0.289712	0.463	0.286	4.67629e-12
Cancer cell 1	Ndufb11	3.93107e-16	0.308709	0.839	0.669	6.90059e-12
Cancer cell 1	Gipc1	3.95748e-16	0.260835	0.322	0.172	6.94697e-12
Cancer cell 1	Snu13	6.44724e-16	0.29403	0.793	0.585	1.13175e-11
Cancer cell 1	Aco2	6.92658e-16	0.284992	0.366	0.206	1.21589e-11
Cancer cell 1	Snrpd1	9.40516e-16	0.337677	0.598	0.401	1.65098e-11
Cancer cell 1	Rbx1	1.01375e-15	0.287721	0.9	0.763	1.77953e-11
Cancer cell 1	Immt	1.05448e-15	0.253118	0.359	0.202	1.85104e-11
Cancer cell 1	Eef1d	1.1147e-15	0.337287	0.907	0.801	1.95674e-11
Cancer cell 1	Pfdn6	1.41041e-15	0.286043	0.493	0.315	2.47583e-11
Cancer cell 1	Suclg1	1.43767e-15	0.2517	0.407	0.24	2.52369e-11
Cancer cell 1	Ech1	1.64069e-15	0.33185	0.42	0.262	2.88008e-11
Cancer cell 1	Elof1	1.69997e-15	0.285296	0.495	0.316	2.98413e-11
Cancer cell 1	Hnrnpa1	1.8234e-15	0.319516	0.846	0.686	3.2008e-11
Cancer cell 1	Marc2	1.89417e-15	0.2593	0.429	0.255	3.32503e-11
Cancer cell 1	Dctpp1	2.2972e-15	0.285268	0.373	0.216	4.0325e-11
Cancer cell 1	Spcs1	2.59255e-15	0.276498	0.824	0.633	4.55096e-11
Cancer cell 1	9530068E07Rik	2.76427e-15	0.251636	0.422	0.254	4.85239e-11
Cancer cell 1	Cbx1	3.12345e-15	0.250064	0.359	0.201	5.48291e-11
Cancer cell 1	Hspa9	3.76403e-15	0.288697	0.52	0.336	6.60738e-11
Cancer cell 1	Pdap1	4.51579e-15	0.308912	0.595	0.399	7.92702e-11
Cancer cell 1	Ubald2	4.75365e-15	0.340469	0.59	0.405	8.34456e-11
Cancer cell 1	Phb2	5.05523e-15	0.282768	0.832	0.644	8.87394e-11
Cancer cell 1	Selenof	6.08123e-15	0.264651	0.922	0.8	1.0675e-10
Cancer cell 1	Cib1	7.68989e-15	0.250701	0.441	0.266	1.34988e-10
Cancer cell 1	Ndufb6	1.03977e-14	0.319593	0.532	0.37	1.82522e-10
Cancer cell 1	Hspd1	1.20632e-14	0.319129	0.512	0.339	2.11757e-10
Cancer cell 1	Ddt	1.33629e-14	0.303862	0.39	0.237	2.34572e-10
Cancer cell 1	Laptm4a	1.42329e-14	0.305915	0.79	0.604	2.49845e-10
Cancer cell 1	Fabp5	1.49957e-14	0.281412	0.38	0.222	2.63235e-10
Cancer cell 1	Snrpe	1.83687e-14	0.303349	0.888	0.753	3.22445e-10
Cancer cell 1	Mpc2	1.98277e-14	0.348518	0.559	0.396	3.48056e-10
Cancer cell 1	Cox6a1	3.40666e-14	0.302592	0.966	0.905	5.98004e-10
Cancer cell 1	Hmgb1	4.03656e-14	0.41367	0.92	0.839	7.08579e-10
Cancer cell 1	2010107E04Rik	5.59409e-14	0.260035	0.963	0.896	9.81986e-10
Cancer cell 1	Mrpl34	5.77266e-14	0.268696	0.48	0.316	1.01333e-09
Cancer cell 1	Tubb4b	5.83725e-14	0.333421	0.437	0.27	1.02467e-09
Cancer cell 1	Ndufa3	6.3497e-14	0.286361	0.883	0.72	1.11463e-09
Cancer cell 1	Ndufb8	6.68724e-14	0.324294	0.841	0.681	1.17388e-09
Cancer cell 1	Lgals3bp	7.61055e-14	0.280444	0.344	0.198	1.33596e-09
Cancer cell 1	Tomm5	9.46557e-14	0.28931	0.673	0.475	1.66159e-09
Cancer cell 1	Qsox1	9.81269e-14	0.265718	0.327	0.184	1.72252e-09
Cancer cell 1	Tspan3	1.14504e-13	0.259542	0.363	0.214	2.01e-09
Cancer cell 1	Psmb5	1.5622e-13	0.270758	0.7	0.503	2.74229e-09
Cancer cell 1	Gabarapl2	2.07946e-13	0.250567	0.656	0.46	3.65029e-09
Cancer cell 1	Ppia	2.17411e-13	0.309689	0.985	0.994	3.81643e-09
Cancer cell 1	Tmed9	2.17457e-13	0.250547	0.705	0.519	3.81724e-09
Cancer cell 1	Nop10	2.64171e-13	0.259251	0.863	0.733	4.63725e-09
Cancer cell 1	Set	3.18846e-13	0.309399	0.849	0.691	5.59702e-09
Cancer cell 1	Hypk	3.65938e-13	0.259909	0.49	0.322	6.42368e-09
Cancer cell 1	Ndufa2	3.90897e-13	0.260705	0.978	0.942	6.8618e-09
Cancer cell 1	Timm13	4.76243e-13	0.293952	0.859	0.719	8.35997e-09
Cancer cell 1	Atp5b	6.72145e-13	0.328771	0.932	0.88	1.17988e-08
Cancer cell 1	Prdx4	8.05758e-13	0.270556	0.361	0.22	1.41443e-08
Cancer cell 1	Gatad1	1.01582e-12	0.308844	0.378	0.235	1.78317e-08
Cancer cell 1	Jun	1.3489e-12	0.478248	0.69	0.537	2.36785e-08
Cancer cell 1	Srrm2	1.37374e-12	0.270978	0.815	0.632	2.41147e-08
Cancer cell 1	Msmo1	1.69496e-12	0.271589	0.261	0.14	2.97533e-08
Cancer cell 1	Aes	1.9989e-12	0.267252	0.871	0.736	3.50888e-08
Cancer cell 1	Anxa2	2.1835e-12	0.499909	0.844	0.751	3.83292e-08
Cancer cell 1	Ufc1	2.40419e-12	0.268457	0.476	0.322	4.22031e-08
Cancer cell 1	Cfdp1	2.78611e-12	0.281264	0.471	0.312	4.89073e-08
Cancer cell 1	Psma2	4.79012e-12	0.256732	0.663	0.485	8.40858e-08
Cancer cell 1	Cycs	6.00134e-12	0.331675	0.702	0.532	1.05348e-07
Cancer cell 1	Psma1	6.33905e-12	0.274115	0.539	0.385	1.11276e-07
Cancer cell 1	Eif5b	8.93149e-12	0.28418	0.585	0.41	1.56783e-07
Cancer cell 1	Cox5b	1.60345e-11	0.302897	0.937	0.895	2.81469e-07
Cancer cell 1	Dynlrb1	1.88032e-11	0.256677	0.829	0.65	3.30072e-07
Cancer cell 1	C1qbp	1.88815e-11	0.264624	0.517	0.36	3.31446e-07
Cancer cell 1	mt-Co3	2.03801e-11	0.35337	0.988	0.998	3.57753e-07
Cancer cell 1	mt-Atp6	2.3106e-11	0.348487	0.988	0.998	4.05602e-07
Cancer cell 1	Itgb1	2.65295e-11	0.257135	0.554	0.383	4.65699e-07
Cancer cell 1	Tcp1	3.30408e-11	0.31809	0.634	0.461	5.79998e-07
Cancer cell 1	Ly6a	3.33399e-11	0.987717	0.324	0.208	5.85249e-07
Cancer cell 1	Rala	3.44957e-11	0.302053	0.437	0.299	6.05537e-07
Cancer cell 1	Ndufb5	4.37496e-11	0.30524	0.834	0.703	7.67981e-07
Cancer cell 1	Glrx5	5.46863e-11	0.294683	0.473	0.333	9.59963e-07
Cancer cell 1	Sf3b5	5.49813e-11	0.258829	0.585	0.421	9.65142e-07
Cancer cell 1	Rtn4	9.50917e-11	0.305886	0.676	0.527	1.66924e-06
Cancer cell 1	Cdc37	1.05313e-10	0.252672	0.583	0.43	1.84866e-06
Cancer cell 1	Dnajc10	1.68524e-10	0.291088	0.29	0.175	2.95827e-06
Cancer cell 1	Grcc10	1.77861e-10	0.26957	0.422	0.283	3.12217e-06
Cancer cell 1	Npm1	1.91435e-10	0.272636	0.971	0.927	3.36046e-06
Cancer cell 1	mt-Nd4	1.97068e-10	0.339047	0.978	0.975	3.45932e-06
Cancer cell 1	Ywhah	2.11432e-10	0.29044	0.7	0.544	3.71147e-06
Cancer cell 1	Anxa3	2.14971e-10	0.50164	0.485	0.364	3.77359e-06
Cancer cell 1	Ncl	8.24943e-10	0.280841	0.802	0.683	1.4481e-05
Cancer cell 1	Atp5a1	1.21673e-09	0.264334	0.898	0.792	2.13585e-05
Cancer cell 1	Eif4a2	1.60569e-09	0.32856	0.549	0.422	2.81863e-05
Cancer cell 1	Myl12b	1.69534e-09	0.312211	0.763	0.625	2.97599e-05
Cancer cell 1	Oat	1.76828e-09	0.266187	0.31	0.197	3.10404e-05
Cancer cell 1	Eif2s2	3.00163e-09	0.263146	0.841	0.719	5.26907e-05
Cancer cell 1	Serbp1	4.84138e-09	0.259916	0.912	0.847	8.49856e-05
Cancer cell 1	Slc39a1	5.88036e-09	0.258877	0.312	0.195	0.000103224
Cancer cell 1	Vmp1	1.31957e-08	0.339797	0.449	0.339	0.000231638
Cancer cell 1	Phlda1	1.4546e-08	0.318328	0.449	0.311	0.00025534
Cancer cell 1	mt-Nd2	1.65709e-08	0.305396	0.941	0.919	0.000290886
Cancer cell 1	Egr1	2.05564e-08	0.412655	0.434	0.308	0.000360848
Cancer cell 1	mt-Nd1	3.30906e-08	0.334089	0.983	0.979	0.000580873
Cancer cell 1	Ezr	1.14085e-07	0.352368	0.468	0.364	0.00200265
Cancer cell 1	Cd44	1.87615e-07	0.334659	0.515	0.4	0.00329339
Cancer cell 1	S100a6	4.16094e-07	0.687702	0.805	0.856	0.00730411
Cancer cell 1	Ran	5.06649e-07	0.260892	0.844	0.791	0.00889372
Cancer cell 1	1110008P14Rik	2.1699e-06	0.284776	0.395	0.303	0.0380904
Cancer cell 1	Sdhb	1.12496e-05	0.296179	0.527	0.421	0.197475
Cancer cell 1	Ifi27	1.56319e-05	0.27595	0.412	0.327	0.274402
Cancer cell 1	Cox5a	1.97018e-05	0.285871	0.905	0.844	0.345846
Cancer cell 1	H2afz	4.6522e-05	0.258987	0.956	0.909	0.816648
Cancer cell 1	Basp1	4.77864e-05	0.278431	0.332	0.255	0.838843
Cancer cell 1	Tubb5	0.0010747	0.358677	0.817	0.817	1
Cancer cell 2	Cdkn2a	0	3.22618	0.928	0.027	0
Cancer cell 2	Wfdc2	0	2.98206	0.756	0.055	0
Cancer cell 2	Aqp5	0	2.60976	0.656	0.024	0
Cancer cell 2	2200002D01Rik	0	2.59511	0.956	0.109	0
Cancer cell 2	Rbp1	0	2.04468	0.9	0.122	0
Cancer cell 2	Cystm1	0	1.86354	0.81	0.134	0
Cancer cell 2	Tnfrsf12a	0	1.85942	0.928	0.209	0
Cancer cell 2	Gchfr	0	1.79687	0.787	0.085	0
Cancer cell 2	Bok	0	1.7023	0.869	0.132	0
Cancer cell 2	Tspan8	0	1.60122	0.7	0.074	0
Cancer cell 2	Lgals7	0	1.5312	0.421	0.031	0
Cancer cell 2	Tnnt2	0	1.46832	0.464	0.01	0
Cancer cell 2	Prrx2	0	1.44024	0.664	0.057	0
Cancer cell 2	Fam213a	0	1.43417	0.715	0.07	0
Cancer cell 2	Anxa8	0	1.23266	0.623	0.045	0
Cancer cell 2	Wincr1	0	1.19237	0.608	0.024	0
Cancer cell 2	Phlda3	0	1.17837	0.736	0.107	0
Cancer cell 2	Krt20	0	1.11382	0.495	0.005	0
Cancer cell 2	Igfbp3	0	1.103	0.41	0.02	0
Cancer cell 2	Npnt	0	1.01882	0.521	0.019	0
Cancer cell 2	Lurap1l	0	1.01439	0.613	0.028	0
Cancer cell 2	Msln	0	0.999596	0.518	0.035	0
Cancer cell 2	Cldn6	0	0.943095	0.413	0.008	0
Cancer cell 2	Cdh13	0	0.928126	0.574	0.06	0
Cancer cell 2	3110039M20Rik	0	0.922182	0.546	0.015	0
Cancer cell 2	Dynap	0	0.855858	0.364	0.008	0
Cancer cell 2	Eno3	0	0.814657	0.405	0.026	0
Cancer cell 2	Cdkn2b	0	0.813459	0.518	0.02	0
Cancer cell 2	Foxq1	0	0.726147	0.362	0.012	0
Cancer cell 2	Eva1c	0	0.709572	0.51	0.025	0
Cancer cell 2	Stra6	0	0.660823	0.356	0.01	0
Cancer cell 2	Fermt1	0	0.652536	0.295	0.014	0
Cancer cell 2	Foxg1	0	0.638877	0.431	0.022	0
Cancer cell 2	S100b	0	0.564172	0.313	0.015	0
Cancer cell 2	Lad1	0	0.563433	0.321	0.012	0
Cancer cell 2	Gjb4	0	0.548645	0.251	0.006	0
Cancer cell 2	Tmem171	0	0.45162	0.262	0.006	0
Cancer cell 2	Crip2	3.70499e-301	1.43236	0.679	0.099	6.50374e-297
Cancer cell 2	Scx	4.63418e-299	0.562601	0.372	0.026	8.13485e-295
Cancer cell 2	Hspb1	1.85877e-294	2.08168	0.764	0.13	3.26289e-290
Cancer cell 2	Cpe	3.91195e-289	1.50738	0.797	0.137	6.86703e-285
Cancer cell 2	Tm4sf1	1.00068e-287	2.26774	0.933	0.217	1.75659e-283
Cancer cell 2	Cda	4.86375e-286	0.637336	0.464	0.044	8.53783e-282
Cancer cell 2	Wnt7b	3.39575e-284	0.660958	0.421	0.036	5.96091e-280
Cancer cell 2	Krt7	1.23522e-274	2.3196	0.359	0.027	2.16831e-270
Cancer cell 2	Hbegf	7.74828e-273	1.64013	0.731	0.125	1.36013e-268
Cancer cell 2	Phgdh	1.01598e-272	1.57958	0.708	0.125	1.78346e-268
Cancer cell 2	Avpi1	2.1543e-271	1.36661	0.851	0.194	3.78166e-267
Cancer cell 2	Nrn1	4.24436e-268	0.831629	0.472	0.049	7.45055e-264
Cancer cell 2	Mgst3	1.69368e-263	1.41715	0.787	0.164	2.97309e-259
Cancer cell 2	Prkg2	1.31884e-257	1.19385	0.815	0.145	2.31508e-253
Cancer cell 2	Krt18	2.18583e-239	2.42603	0.859	0.203	3.83701e-235
Cancer cell 2	Spint2	1.72186e-233	1.23852	0.703	0.131	3.02256e-229
Cancer cell 2	Mboat1	3.41537e-230	0.488999	0.392	0.039	5.99535e-226
Cancer cell 2	Tcim	1.53796e-221	1.13618	0.574	0.091	2.69973e-217
Cancer cell 2	Tubb2b	1.8157e-217	0.648681	0.39	0.041	3.18729e-213
Cancer cell 2	Klf5	2.17549e-215	0.815366	0.59	0.096	3.81886e-211
Cancer cell 2	Aspa	5.1443e-214	0.46359	0.315	0.027	9.03031e-210
Cancer cell 2	Ccnd1	1.23659e-212	1.21522	0.797	0.187	2.17071e-208
Cancer cell 2	Ctgf	8.66532e-212	1.1351	0.403	0.044	1.52111e-207
Cancer cell 2	Nfib	4.99007e-211	0.783074	0.654	0.118	8.75956e-207
Cancer cell 2	Plpp2	1.02975e-210	0.845112	0.628	0.115	1.80763e-206
Cancer cell 2	Lmna	7.68143e-209	1.71655	0.931	0.339	1.3484e-204
Cancer cell 2	Fhl2	1.18388e-206	0.718686	0.503	0.073	2.07818e-202
Cancer cell 2	Krt8	6.79336e-205	2.21558	0.772	0.181	1.19251e-200
Cancer cell 2	F2rl1	1.82415e-204	0.50566	0.354	0.036	3.20211e-200
Cancer cell 2	Gsto1	7.67819e-204	1.52506	0.892	0.309	1.34783e-199
Cancer cell 2	Pfdn1	6.86853e-203	1.35813	0.936	0.378	1.2057e-198
Cancer cell 2	Tpm2	1.3178e-202	1.07436	0.682	0.138	2.31327e-198
Cancer cell 2	Gcsh	3.08614e-202	1.05748	0.738	0.178	5.41742e-198
Cancer cell 2	Hmga2	7.92542e-202	0.953727	0.777	0.159	1.39123e-197
Cancer cell 2	Cttn	9.55082e-201	0.736592	0.646	0.123	1.67655e-196
Cancer cell 2	Ankrd1	2.20511e-197	0.794349	0.344	0.035	3.87085e-193
Cancer cell 2	Nexn	5.172e-197	0.353572	0.251	0.018	9.07892e-193
Cancer cell 2	Cd151	2.26211e-195	0.95486	0.692	0.151	3.9709e-191
Cancer cell 2	Polr3h	6.66882e-195	0.625377	0.508	0.078	1.17064e-190
Cancer cell 2	Sprr1a	2.28925e-194	2.18822	0.372	0.042	4.01854e-190
Cancer cell 2	S100a10	4.35963e-194	2.03056	0.995	0.804	7.65289e-190
Cancer cell 2	Tead2	1.74968e-192	0.517623	0.4	0.049	3.07138e-188
Cancer cell 2	F2r	2.13116e-191	0.683077	0.444	0.06	3.74104e-187
Cancer cell 2	2310009B15Rik	4.01731e-191	0.802637	0.751	0.18	7.05199e-187
Cancer cell 2	S100a6	4.57915e-190	2.25823	1	0.851	8.03824e-186
Cancer cell 2	Plek2	1.51463e-187	0.474026	0.3	0.028	2.65878e-183
Cancer cell 2	Cltb	1.4386e-185	1.07684	0.759	0.201	2.52532e-181
Cancer cell 2	Sox4	5.40026e-185	1.0479	0.674	0.144	9.47961e-181
Cancer cell 2	Cks1b	1.24764e-184	1.7304	0.828	0.258	2.1901e-180
Cancer cell 2	Tinagl1	4.12669e-184	0.826218	0.613	0.113	7.244e-180
Cancer cell 2	Nupr1	2.32073e-183	2.31798	0.846	0.285	4.07381e-179
Cancer cell 2	Psip1	2.33371e-182	0.928202	0.7	0.163	4.0966e-178
Cancer cell 2	Hmgn1	2.37422e-180	1.7175	0.977	0.59	4.1677e-176
Cancer cell 2	Anxa3	1.16314e-178	1.58367	0.91	0.353	2.04177e-174
Cancer cell 2	Slco2a1	4.003e-175	0.378209	0.295	0.028	7.02686e-171
Cancer cell 2	Pls3	1.51031e-172	0.584919	0.492	0.081	2.6512e-168
Cancer cell 2	Rdh10	2.57228e-172	0.691479	0.421	0.061	4.51537e-168
Cancer cell 2	Flnb	9.50229e-171	0.678501	0.582	0.114	1.66803e-166
Cancer cell 2	Serpinb6a	2.90609e-169	1.22658	0.844	0.263	5.10136e-165
Cancer cell 2	Onecut2	1.82669e-168	0.878714	0.574	0.11	3.20657e-164
Cancer cell 2	Efnb2	7.56522e-165	0.328149	0.269	0.025	1.328e-160
Cancer cell 2	Cp	2.45988e-164	0.861719	0.49	0.085	4.31808e-160
Cancer cell 2	Nr2f1	2.72907e-163	0.662215	0.451	0.072	4.79061e-159
Cancer cell 2	Txn1	3.85829e-163	1.65532	0.995	0.885	6.77284e-159
Cancer cell 2	Lgals1	5.01768e-163	2.04103	0.987	0.849	8.80804e-159
Cancer cell 2	Selenof	1.69051e-162	1.35464	0.99	0.798	2.96753e-158
Cancer cell 2	5730559C18Rik	3.17552e-162	0.320383	0.251	0.022	5.57431e-158
Cancer cell 2	Hdgf	1.4219e-160	1.46502	0.944	0.558	2.49601e-156
Cancer cell 2	Nbl1	1.2802e-158	0.807221	0.613	0.131	2.24726e-154
Cancer cell 2	Asap2	3.20543e-155	0.440533	0.354	0.047	5.62681e-151
Cancer cell 2	S100a11	5.78012e-155	1.66996	1	0.897	1.01464e-150
Cancer cell 2	Tpm1	1.57551e-154	0.987761	0.826	0.244	2.76565e-150
Cancer cell 2	Polr2f	5.23224e-153	1.13226	0.918	0.466	9.18467e-149
Cancer cell 2	Lxn	3.54786e-152	0.944532	0.531	0.11	6.22792e-148
Cancer cell 2	Ift43	6.14633e-152	0.570759	0.541	0.108	1.07893e-147
Cancer cell 2	Gas1	1.52282e-151	0.819445	0.418	0.065	2.67316e-147
Cancer cell 2	Pcbd1	1.56547e-151	0.62795	0.603	0.129	2.74802e-147
Cancer cell 2	Slc20a2	5.49126e-151	0.433045	0.374	0.053	9.63935e-147
Cancer cell 2	Tspan4	4.07456e-149	0.996073	0.679	0.185	7.15249e-145
Cancer cell 2	Shisa4	1.50393e-148	0.366747	0.267	0.028	2.63999e-144
Cancer cell 2	Cfl2	3.38704e-148	0.799389	0.728	0.204	5.94562e-144
Cancer cell 2	Ppp1r14b	2.20633e-147	1.5292	0.936	0.531	3.87298e-143
Cancer cell 2	Cdk4	8.86749e-147	1.25056	0.887	0.436	1.5566e-142
Cancer cell 2	Mall	1.20526e-146	0.381682	0.292	0.033	2.11571e-142
Cancer cell 2	Anxa2	3.66653e-146	1.66269	0.995	0.747	6.43623e-142
Cancer cell 2	Gjb3	4.08629e-146	0.388492	0.269	0.028	7.17308e-142
Cancer cell 2	Cavin3	4.28911e-145	0.983069	0.723	0.191	7.52911e-141
Cancer cell 2	Dap	1.15542e-144	1.17848	0.959	0.486	2.02823e-140
Cancer cell 2	Timp3	3.7514e-144	1.53835	0.605	0.146	6.5852e-140
Cancer cell 2	Gar1	1.1506e-143	0.784559	0.708	0.199	2.01976e-139
Cancer cell 2	Epha2	7.63013e-143	0.387126	0.318	0.04	1.33939e-138
Cancer cell 2	Clu	9.75706e-142	2.12627	0.677	0.197	1.71276e-137
Cancer cell 2	Traf4	3.00766e-140	0.549137	0.464	0.086	5.27965e-136
Cancer cell 2	Tsc22d1	8.44998e-140	1.12192	0.813	0.252	1.48331e-135
Cancer cell 2	Ciapin1	2.96295e-138	0.657799	0.544	0.122	5.20116e-134
Cancer cell 2	Map1b	5.01751e-138	0.569579	0.487	0.095	8.80773e-134
Cancer cell 2	Mcub	3.79548e-137	0.723804	0.656	0.176	6.66258e-133
Cancer cell 2	Cnn3	6.91153e-137	1.02306	0.708	0.209	1.21325e-132
Cancer cell 2	Glis2	1.84105e-136	0.32744	0.282	0.033	3.23178e-132
Cancer cell 2	Cavin1	9.62807e-136	0.607184	0.603	0.141	1.69011e-131
Cancer cell 2	Akr1b8	1.05068e-135	0.623587	0.523	0.111	1.84436e-131
Cancer cell 2	Acp1	3.49669e-135	0.884777	0.787	0.282	6.13808e-131
Cancer cell 2	Pcolce	1.43277e-134	1.24258	0.697	0.193	2.51509e-130
Cancer cell 2	Sulf2	4.3344e-134	0.639747	0.515	0.11	7.60861e-130
Cancer cell 2	Cyr61	1.10387e-133	1.9779	0.474	0.098	1.93773e-129
Cancer cell 2	Pebp1	1.18575e-133	1.11128	0.974	0.686	2.08146e-129
Cancer cell 2	Tmem150a	7.292e-133	0.440023	0.351	0.053	1.28004e-128
Cancer cell 2	Itga3	1.51067e-131	0.311467	0.256	0.028	2.65183e-127
Cancer cell 2	Cyb5r1	4.70222e-131	0.430099	0.387	0.064	8.25428e-127
Cancer cell 2	Bpgm	8.55476e-131	0.511333	0.364	0.058	1.5017e-126
Cancer cell 2	Areg	1.61769e-130	0.995658	0.459	0.09	2.83968e-126
Cancer cell 2	Phlda1	1.13681e-129	1.62294	0.792	0.303	1.99555e-125
Cancer cell 2	Rhoc	2.24626e-129	1.16597	0.792	0.285	3.94308e-125
Cancer cell 2	Dstn	4.57375e-129	1.0954	0.972	0.585	8.02876e-125
Cancer cell 2	Tomm40	1.06573e-128	0.87093	0.7	0.226	1.87079e-124
Cancer cell 2	Hspa4l	6.13905e-128	0.630331	0.546	0.128	1.07765e-123
Cancer cell 2	Tuba4a	1.65569e-127	1.11293	0.728	0.242	2.9064e-123
Cancer cell 2	Anxa5	2.43729e-127	1.37601	0.951	0.579	4.27842e-123
Cancer cell 2	Eef1e1	3.80338e-127	0.652084	0.6	0.155	6.67646e-123
Cancer cell 2	Mtmr11	5.31703e-127	0.32405	0.267	0.032	9.33351e-123
Cancer cell 2	Npdc1	8.6879e-127	0.586462	0.618	0.154	1.52507e-122
Cancer cell 2	Tmem238	2.24662e-126	0.736174	0.546	0.135	3.94372e-122
Cancer cell 2	Col18a1	3.93163e-126	0.499916	0.433	0.081	6.90158e-122
Cancer cell 2	Vcl	2.1165e-125	0.632961	0.546	0.132	3.7153e-121
Cancer cell 2	Tspan17	1.05205e-124	0.476429	0.421	0.079	1.84678e-120
Cancer cell 2	Pfdn4	2.01775e-123	0.720514	0.682	0.206	3.54196e-119
Cancer cell 2	Ywhaq	4.31259e-123	1.06149	0.918	0.502	7.57031e-119
Cancer cell 2	Lyar	8.0782e-123	0.964992	0.669	0.217	1.41805e-118
Cancer cell 2	Slc35e4	3.94142e-122	0.441613	0.387	0.069	6.91877e-118
Cancer cell 2	Wnt10a	1.16391e-121	0.574192	0.318	0.047	2.04313e-117
Cancer cell 2	Tpst2	6.65478e-121	1.08884	0.679	0.23	1.16818e-116
Cancer cell 2	Sema3c	2.23178e-120	0.394329	0.326	0.049	3.91767e-116
Cancer cell 2	S100a16	4.00199e-120	1.0167	0.71	0.213	7.02509e-116
Cancer cell 2	Plec	6.37837e-119	0.71688	0.646	0.19	1.11966e-114
Cancer cell 2	Fkbp1a	7.50328e-119	1.07686	0.972	0.762	1.31713e-114
Cancer cell 2	Vamp5	1.21505e-118	0.64577	0.572	0.144	2.13289e-114
Cancer cell 2	Nop16	1.27649e-118	0.535651	0.485	0.108	2.24076e-114
Cancer cell 2	Tomm20	9.28433e-118	1.088	0.979	0.832	1.62977e-113
Cancer cell 2	Ercc1	9.60725e-118	0.63605	0.474	0.107	1.68646e-113
Cancer cell 2	Slc25a4	1.85227e-116	1.21847	0.967	0.687	3.25148e-112
Cancer cell 2	Stmn1	8.34647e-116	0.833633	0.644	0.181	1.46514e-111
Cancer cell 2	Ctxn1	9.62761e-116	0.344953	0.259	0.033	1.69003e-111
Cancer cell 2	Krt19	2.0635e-115	1.51387	0.5	0.116	3.62227e-111
Cancer cell 2	Snrpd1	9.73017e-115	1.07065	0.838	0.396	1.70803e-110
Cancer cell 2	Perp	3.86742e-114	0.405869	0.277	0.038	6.78888e-110
Cancer cell 2	Parva	6.08248e-114	0.456585	0.418	0.083	1.06772e-109
Cancer cell 2	Sssca1	1.62264e-113	0.652517	0.579	0.161	2.84838e-109
Cancer cell 2	Spp1	2.97873e-113	1.71265	0.956	0.661	5.22887e-109
Cancer cell 2	Pusl1	2.97917e-113	0.324092	0.282	0.04	5.22963e-109
Cancer cell 2	Pdlim7	2.10834e-112	0.656586	0.574	0.155	3.70098e-108
Cancer cell 2	Gpx8	4.93995e-111	0.684601	0.515	0.127	8.67158e-107
Cancer cell 2	Bdnf	5.44931e-111	0.571526	0.446	0.096	9.56571e-107
Cancer cell 2	Ranbp1	8.13378e-111	1.22533	0.938	0.579	1.4278e-106
Cancer cell 2	Rbm8a	8.08457e-110	0.913002	0.849	0.404	1.41917e-105
Cancer cell 2	Pla2g12a	3.8805e-108	0.548429	0.503	0.123	6.81182e-104
Cancer cell 2	Yae1d1	3.9752e-108	0.412163	0.408	0.082	6.97807e-104
Cancer cell 2	Selenoh	4.09195e-108	1.26879	0.792	0.352	7.18301e-104
Cancer cell 2	Eny2	2.56618e-107	0.755059	0.805	0.328	4.50468e-103
Cancer cell 2	Mrpl13	5.98376e-106	0.629604	0.6	0.181	1.05039e-101
Cancer cell 2	Timp1	3.36443e-105	0.615975	0.623	0.18	5.90591e-101
Cancer cell 2	Tpm4	4.46748e-105	1.11032	0.951	0.604	7.84221e-101
Cancer cell 2	Tmem183a	9.64693e-105	0.499542	0.51	0.128	1.69342e-100
Cancer cell 2	Prmt1	2.6132e-104	0.882116	0.703	0.26	4.58721e-100
Cancer cell 2	Tpd52l1	4.37896e-104	0.337239	0.272	0.04	7.68683e-100
Cancer cell 2	Btf3	6.80629e-104	0.766813	0.997	0.967	1.19478e-99
Cancer cell 2	Esd	1.36506e-103	1.03562	0.956	0.59	2.39623e-99
Cancer cell 2	Ak6	1.99063e-103	0.570367	0.51	0.132	3.49435e-99
Cancer cell 2	Plp2	3.50155e-103	0.715795	0.815	0.319	6.14662e-99
Cancer cell 2	Hras	7.48335e-103	0.696872	0.667	0.226	1.31363e-98
Cancer cell 2	Anxa4	1.06958e-102	0.833658	0.644	0.211	1.87755e-98
Cancer cell 2	Csrp1	1.96422e-102	0.814991	0.649	0.214	3.44799e-98
Cancer cell 2	Polr2h	5.95243e-102	0.546992	0.554	0.155	1.04489e-97
Cancer cell 2	Angptl4	8.66725e-102	0.459073	0.331	0.059	1.52145e-97
Cancer cell 2	Myof	3.20441e-101	0.489448	0.518	0.135	5.62502e-97
Cancer cell 2	Apex1	1.12016e-100	0.62544	0.61	0.187	1.96633e-96
Cancer cell 2	Tomm5	1.95203e-100	0.973115	0.854	0.471	3.4266e-96
Cancer cell 2	Rala	2.05474e-99	0.766064	0.741	0.291	3.60689e-95
Cancer cell 2	Ifitm1	5.84198e-99	0.552776	0.592	0.167	1.0255e-94
Cancer cell 2	Knop1	9.54404e-99	0.597994	0.569	0.168	1.67536e-94
Cancer cell 2	Serbp1	1.04165e-98	0.922401	0.979	0.846	1.82851e-94
Cancer cell 2	Hist1h2bc	1.16295e-98	1.22051	0.664	0.246	2.04144e-94
Cancer cell 2	Emp1	2.302e-98	0.927197	0.841	0.359	4.04093e-94
Cancer cell 2	Sgms2	2.67559e-98	0.520714	0.377	0.078	4.69674e-94
Cancer cell 2	Gm12840	3.71727e-98	1.40161	0.669	0.237	6.52529e-94
Cancer cell 2	Gpatch4	1.4174e-97	0.481157	0.459	0.112	2.48811e-93
Cancer cell 2	Ociad2	1.9751e-97	0.624719	0.444	0.103	3.46709e-93
Cancer cell 2	Jup	3.79184e-97	0.46979	0.423	0.096	6.6562e-93
Cancer cell 2	Snrpe	4.26408e-97	0.91109	0.954	0.752	7.48517e-93
Cancer cell 2	Ndufa4	4.42735e-97	1.03245	0.954	0.754	7.77177e-93
Cancer cell 2	Bag1	1.55737e-96	0.777377	0.944	0.591	2.7338e-92
Cancer cell 2	Edf1	4.47259e-96	0.754444	0.99	0.811	7.85119e-92
Cancer cell 2	Acot7	4.65155e-96	0.541129	0.569	0.165	8.16534e-92
Cancer cell 2	Ptms	2.73287e-95	0.929149	0.954	0.563	4.79728e-91
Cancer cell 2	Cd9	2.82987e-95	1.15324	0.949	0.557	4.96756e-91
Cancer cell 2	Kcnn4	7.62339e-95	0.648511	0.582	0.176	1.33821e-90
Cancer cell 2	Rpl12	1.16379e-94	0.809893	1	0.984	2.04292e-90
Cancer cell 2	Snu13	3.7891e-94	0.949801	0.895	0.582	6.65138e-90
Cancer cell 2	Ugdh	7.83013e-94	0.820911	0.579	0.183	1.3745e-89
Cancer cell 2	Vim	1.38139e-93	1.2341	0.969	0.87	2.4249e-89
Cancer cell 2	Ran	2.63995e-92	1.18715	0.959	0.788	4.63416e-88
Cancer cell 2	Rps6	8.77917e-92	0.734034	1	0.998	1.5411e-87
Cancer cell 2	Lix1l	1.34714e-91	0.461044	0.433	0.105	2.36477e-87
Cancer cell 2	Ap1ar	1.50083e-91	0.427774	0.397	0.09	2.63456e-87
Cancer cell 2	Ssr2	2.46061e-91	0.820885	0.846	0.422	4.31936e-87
Cancer cell 2	Dok1	3.90626e-91	0.593532	0.479	0.131	6.85704e-87
Cancer cell 2	S100a4	8.71313e-91	1.84642	0.813	0.426	1.5295e-86
Cancer cell 2	Cyb5r3	1.03114e-90	0.834717	0.774	0.312	1.81006e-86
Cancer cell 2	Lama5	2.72281e-90	0.310851	0.282	0.048	4.77963e-86
Cancer cell 2	Bag2	9.48358e-90	0.304022	0.254	0.04	1.66475e-85
Cancer cell 2	Pfdn2	1.0291e-89	0.714007	0.887	0.448	1.80649e-85
Cancer cell 2	Lsm7	1.49213e-89	0.716222	0.803	0.35	2.61929e-85
Cancer cell 2	Polr2e	2.33072e-89	0.679556	0.797	0.346	4.09134e-85
Cancer cell 2	Krtcap2	3.19644e-89	0.735073	0.972	0.737	5.61104e-85
Cancer cell 2	Ptma	5.22474e-89	0.892812	0.982	0.981	9.1715e-85
Cancer cell 2	Sf3b4	7.58514e-89	0.567918	0.597	0.195	1.3315e-84
Cancer cell 2	Polr2c	9.58493e-89	0.669455	0.728	0.294	1.68254e-84
Cancer cell 2	Sdc4	1.45488e-88	0.908204	0.751	0.3	2.5539e-84
Cancer cell 2	Pdap1	1.7403e-88	0.790083	0.821	0.394	3.05493e-84
Cancer cell 2	Gpx4	2.58235e-88	0.742314	0.99	0.929	4.53305e-84
Cancer cell 2	Htra2	3.18602e-88	0.459843	0.469	0.125	5.59274e-84
Cancer cell 2	Stard10	3.97483e-88	0.494599	0.256	0.041	6.97741e-84
Cancer cell 2	Hmgb3	4.12054e-88	0.526168	0.403	0.097	7.23319e-84
Cancer cell 2	Dnajc10	5.59254e-88	0.61644	0.541	0.168	9.81715e-84
Cancer cell 2	Tuba1c	6.97391e-88	0.820483	0.692	0.265	1.2242e-83
Cancer cell 2	Ppid	1.47938e-87	0.535857	0.464	0.125	2.5969e-83
Cancer cell 2	Otud7b	1.88653e-86	0.344406	0.31	0.059	3.31161e-82
Cancer cell 2	Itga6	2.54391e-86	0.526408	0.456	0.12	4.46558e-82
Cancer cell 2	Ap1s1	3.03242e-86	0.625407	0.713	0.279	5.32312e-82
Cancer cell 2	Baiap2l1	1.12131e-85	0.332313	0.287	0.052	1.96836e-81
Cancer cell 2	Aprt	1.37085e-85	0.865213	0.967	0.735	2.40639e-81
Cancer cell 2	Cnih4	2.34347e-85	0.680723	0.767	0.323	4.11372e-81
Cancer cell 2	Camk2n1	2.7189e-85	0.659417	0.518	0.154	4.77275e-81
Cancer cell 2	Pbx1	3.96366e-85	0.660563	0.621	0.213	6.95781e-81
Cancer cell 2	Csnk1e	6.39856e-85	0.437456	0.467	0.125	1.1232e-80
Cancer cell 2	Pole3	8.78188e-85	0.507284	0.485	0.138	1.54157e-80
Cancer cell 2	Vps72	1.42978e-84	0.464693	0.482	0.134	2.50983e-80
Cancer cell 2	Urm1	1.88956e-84	0.472917	0.541	0.164	3.31694e-80
Cancer cell 2	Tbca	2.92328e-84	0.698491	0.962	0.719	5.13152e-80
Cancer cell 2	Aldh1a3	5.28979e-84	0.551399	0.331	0.067	9.28569e-80
Cancer cell 2	Emp2	2.55063e-83	0.442008	0.351	0.078	4.47737e-79
Cancer cell 2	Swi5	3.94049e-83	0.739234	0.936	0.66	6.91714e-79
Cancer cell 2	Kras	4.43374e-83	0.617092	0.667	0.246	7.78298e-79
Cancer cell 2	Atp5g2	7.83806e-83	0.759478	0.995	0.932	1.37589e-78
Cancer cell 2	Pmm1	7.92464e-83	0.448673	0.41	0.102	1.39109e-78
Cancer cell 2	Gpc1	1.97039e-82	0.307161	0.259	0.044	3.45882e-78
Cancer cell 2	Odc1	2.68696e-82	0.75372	0.631	0.235	4.71669e-78
Cancer cell 2	Hspe1	6.96964e-82	0.881998	0.974	0.85	1.22345e-77
Cancer cell 2	Nckap1	8.95316e-82	0.364638	0.362	0.082	1.57164e-77
Cancer cell 2	Cald1	1.05025e-81	0.653573	0.613	0.202	1.8436e-77
Cancer cell 2	Akt1s1	1.12039e-81	0.54497	0.513	0.158	1.96673e-77
Cancer cell 2	Chchd2	1.16493e-81	0.676083	0.992	0.974	2.04492e-77
Cancer cell 2	Pak1ip1	1.27655e-81	0.565183	0.546	0.177	2.24086e-77
Cancer cell 2	Emc4	8.05936e-81	0.513468	0.559	0.181	1.41474e-76
Cancer cell 2	Psmd7	8.57374e-81	0.753475	0.754	0.34	1.50503e-76
Cancer cell 2	Txnl1	1.36641e-80	0.735963	0.749	0.344	2.39859e-76
Cancer cell 2	Timm13	3.49615e-80	0.811143	0.941	0.717	6.13714e-76
Cancer cell 2	Tomm22	3.65867e-80	0.781664	0.877	0.546	6.42242e-76
Cancer cell 2	Gnas	3.94349e-80	0.739086	0.997	0.928	6.9224e-76
Cancer cell 2	Snrpf	5.2163e-80	0.818142	0.964	0.775	9.15669e-76
Cancer cell 2	Rabggtb	5.41806e-80	0.499035	0.554	0.176	9.51086e-76
Cancer cell 2	Serpinh1	6.58424e-80	0.39218	0.654	0.215	1.1558e-75
Cancer cell 2	Prdx2	1.22375e-79	0.792795	0.936	0.619	2.14817e-75
Cancer cell 2	Psma3	1.51796e-79	0.791374	0.931	0.662	2.66463e-75
Cancer cell 2	Emp3	4.4248e-79	0.929611	0.938	0.739	7.76729e-75
Cancer cell 2	Aes	1.29818e-78	0.778784	0.951	0.734	2.27882e-74
Cancer cell 2	Cxcl1	1.74459e-78	1.98581	0.459	0.143	3.06245e-74
Cancer cell 2	Eif1ax	3.05293e-78	0.604296	0.741	0.312	5.35912e-74
Cancer cell 2	Dut	3.80705e-78	0.79174	0.636	0.245	6.68289e-74
Cancer cell 2	Rad23b	6.67964e-78	0.577783	0.685	0.267	1.17254e-73
Cancer cell 2	Nt5dc2	2.02235e-77	0.575225	0.474	0.142	3.55003e-73
Cancer cell 2	Rrp15	3.27213e-77	0.434006	0.459	0.13	5.7439e-73
Cancer cell 2	Rpl30	3.67254e-77	0.583652	1	0.993	6.44678e-73
Cancer cell 2	Atp1b1	3.76017e-77	0.422596	0.269	0.05	6.60061e-73
Cancer cell 2	Tpt1	6.1482e-77	0.679674	1	1	1.07925e-72
Cancer cell 2	Ahnak2	6.98058e-77	0.498091	0.451	0.126	1.22537e-72
Cancer cell 2	Rbx1	1.09822e-76	0.675276	0.949	0.761	1.92782e-72
Cancer cell 2	Lrrk1	1.25429e-76	0.393968	0.408	0.106	2.20178e-72
Cancer cell 2	Cyth2	1.26031e-76	0.499163	0.51	0.16	2.21235e-72
Cancer cell 2	Lsm1	1.2663e-76	0.560558	0.633	0.24	2.22287e-72
Cancer cell 2	Bola1	1.38882e-76	0.477448	0.485	0.146	2.43794e-72
Cancer cell 2	Hsp90aa1	1.4849e-76	1.04645	0.923	0.668	2.6066e-72
Cancer cell 2	Dtymk	1.85501e-76	0.686375	0.631	0.245	3.25629e-72
Cancer cell 2	Gsr	2.37678e-76	0.671426	0.821	0.378	4.1722e-72
Cancer cell 2	Rps19bp1	4.49121e-76	0.53383	0.546	0.186	7.88386e-72
Cancer cell 2	Eif5a	5.12226e-76	0.869006	0.99	0.95	8.99162e-72
Cancer cell 2	Itpa	5.32594e-76	0.432273	0.451	0.129	9.34916e-72
Cancer cell 2	Mtfr1	5.78817e-76	0.356382	0.349	0.081	1.01606e-71
Cancer cell 2	Kansl2	6.80035e-76	0.410765	0.464	0.133	1.19373e-71
Cancer cell 2	Uqcr11	8.35567e-76	0.691156	0.974	0.828	1.46675e-71
Cancer cell 2	Mlf2	9.85204e-76	0.666972	0.89	0.479	1.72943e-71
Cancer cell 2	Metap2	1.02721e-75	0.650698	0.869	0.475	1.80317e-71
Cancer cell 2	Tk1	1.06688e-75	0.485386	0.341	0.079	1.87281e-71
Cancer cell 2	Rpl28	1.26392e-75	0.592386	1	0.998	2.21869e-71
Cancer cell 2	Timm17a	3.09336e-75	0.562552	0.677	0.27	5.43008e-71
Cancer cell 2	Bsg	5.05267e-75	0.815645	0.982	0.785	8.86945e-71
Cancer cell 2	Timm10	1.06772e-74	0.474628	0.495	0.153	1.87428e-70
Cancer cell 2	Emc8	1.43819e-74	0.548704	0.572	0.204	2.52459e-70
Cancer cell 2	Cmc2	1.684e-74	0.578249	0.549	0.19	2.95609e-70
Cancer cell 2	Phf5a	2.45862e-74	0.637667	0.664	0.272	4.31587e-70
Cancer cell 2	Stoml2	3.27304e-74	0.520148	0.569	0.202	5.74549e-70
Cancer cell 2	Pbk	3.36001e-74	0.455297	0.29	0.059	5.89817e-70
Cancer cell 2	Hspd1	3.81004e-74	0.764834	0.731	0.333	6.68814e-70
Cancer cell 2	Psmb7	6.3615e-74	0.713829	0.756	0.362	1.1167e-69
Cancer cell 2	Exosc1	7.2116e-74	0.416042	0.464	0.136	1.26592e-69
Cancer cell 2	Slc29a1	7.97992e-74	0.512998	0.518	0.165	1.4008e-69
Cancer cell 2	Rras	1.5644e-73	0.52464	0.485	0.152	2.74615e-69
Cancer cell 2	Atxn10	2.51389e-73	0.661068	0.636	0.251	4.41288e-69
Cancer cell 2	Vdac3	4.20009e-73	0.75955	0.779	0.407	7.37284e-69
Cancer cell 2	Pdgfa	4.95997e-73	0.384359	0.418	0.111	8.70674e-69
Cancer cell 2	Aimp1	5.51395e-73	0.57049	0.685	0.283	9.67919e-69
Cancer cell 2	Hs2st1	1.46283e-72	0.375534	0.382	0.098	2.56785e-68
Cancer cell 2	Fat1	1.51093e-72	0.315709	0.29	0.06	2.65229e-68
Cancer cell 2	2010111I01Rik	1.91911e-72	0.512769	0.515	0.169	3.36881e-68
Cancer cell 2	Fam216a	3.22291e-72	0.358309	0.338	0.08	5.6575e-68
Cancer cell 2	Nedd8	3.79049e-72	0.630324	0.979	0.872	6.65383e-68
Cancer cell 2	Tagln2	4.20572e-72	0.842281	0.972	0.824	7.38272e-68
Cancer cell 2	Cers2	4.48278e-72	0.613422	0.654	0.27	7.86907e-68
Cancer cell 2	Pmepa1	4.5707e-72	0.63864	0.559	0.193	8.02341e-68
Cancer cell 2	Cav2	6.5303e-72	0.360318	0.326	0.075	1.14633e-67
Cancer cell 2	Prdx1	7.46404e-72	0.977397	0.974	0.866	1.31024e-67
Cancer cell 2	Ltbp1	8.16081e-72	0.342451	0.331	0.076	1.43255e-67
Cancer cell 2	Ttll5	1.15533e-71	0.367995	0.3	0.065	2.02807e-67
Cancer cell 2	Isyna1	2.61349e-71	0.542913	0.497	0.16	4.58773e-67
Cancer cell 2	Cfdp1	3.07057e-71	0.56469	0.715	0.306	5.39008e-67
Cancer cell 2	Tspo	3.78647e-71	0.779342	0.99	0.853	6.64677e-67
Cancer cell 2	Fam92a	4.33794e-71	0.366018	0.385	0.101	7.61482e-67
Cancer cell 2	Mrpl38	5.39296e-71	0.429392	0.51	0.162	9.4668e-67
Cancer cell 2	Ccdc124	5.54635e-71	0.592063	0.703	0.301	9.73606e-67
Cancer cell 2	Bex3	6.02652e-71	0.515177	0.533	0.18	1.05789e-66
Cancer cell 2	Lsm6	1.44343e-70	0.820266	0.772	0.416	2.53379e-66
Cancer cell 2	Rbmxl1	1.49916e-70	0.495284	0.523	0.176	2.63162e-66
Cancer cell 2	Mast4	1.9333e-70	0.372955	0.356	0.088	3.39372e-66
Cancer cell 2	Hadh	2.97851e-70	0.431675	0.459	0.139	5.22847e-66
Cancer cell 2	Rplp0	3.06282e-70	0.637351	1	1	5.37648e-66
Cancer cell 2	Brix1	4.0533e-70	0.453978	0.431	0.125	7.11517e-66
Cancer cell 2	Nhp2	5.30134e-70	0.856965	0.769	0.426	9.30597e-66
Cancer cell 2	Mrpl9	7.14807e-70	0.41265	0.431	0.125	1.25477e-65
Cancer cell 2	Pi4k2b	7.34901e-70	0.414405	0.421	0.12	1.29004e-65
Cancer cell 2	Snrpd2	7.87465e-70	0.673123	0.933	0.706	1.38232e-65
Cancer cell 2	Cetn3	8.84673e-70	0.535705	0.654	0.255	1.55296e-65
Cancer cell 2	Eif1a	9.3563e-70	0.542687	0.664	0.269	1.6424e-65
Cancer cell 2	Nol7	1.28281e-69	0.607721	0.751	0.349	2.25185e-65
Cancer cell 2	Mrpl34	3.32878e-69	0.581486	0.703	0.31	5.84333e-65
Cancer cell 2	Aimp2	4.91325e-69	0.424154	0.408	0.116	8.62471e-65
Cancer cell 2	Ehd2	5.72584e-69	0.317248	0.341	0.082	1.00511e-64
Cancer cell 2	Cops5	7.40662e-69	0.48735	0.579	0.213	1.30016e-64
Cancer cell 2	Rsl1d1	1.04301e-68	0.528453	0.603	0.23	1.8309e-64
Cancer cell 2	Rab34	1.32955e-68	0.427946	0.462	0.14	2.3339e-64
Cancer cell 2	Trir	1.41016e-68	0.699435	0.913	0.652	2.4754e-64
Cancer cell 2	Fkbp4	2.44341e-68	0.652661	0.713	0.324	4.28916e-64
Cancer cell 2	Glrx5	2.46579e-68	0.598339	0.713	0.327	4.32844e-64
Cancer cell 2	Nsun2	5.21976e-68	0.484382	0.487	0.16	9.16277e-64
Cancer cell 2	Meis2	5.49709e-68	0.411364	0.426	0.123	9.64958e-64
Cancer cell 2	Nudt2	5.98584e-68	0.323719	0.344	0.085	1.05075e-63
Cancer cell 2	Cct7	7.93765e-68	0.763155	0.772	0.405	1.39338e-63
Cancer cell 2	Nedd4	8.11299e-68	0.412699	0.695	0.243	1.42415e-63
Cancer cell 2	Etv4	1.07794e-67	0.287073	0.282	0.06	1.89221e-63
Cancer cell 2	Dynlrb1	1.87738e-67	0.627059	0.933	0.648	3.29555e-63
Cancer cell 2	Rpl8	1.88132e-67	0.572394	1	0.996	3.30247e-63
Cancer cell 2	Psma5	2.57607e-67	0.672023	0.762	0.397	4.52203e-63
Cancer cell 2	St3gal5	6.90193e-67	0.342509	0.379	0.099	1.21157e-62
Cancer cell 2	Igfbp7	6.9616e-67	0.990977	0.631	0.25	1.22204e-62
Cancer cell 2	Snrpa1	8.38543e-67	0.544199	0.531	0.191	1.47198e-62
Cancer cell 2	Cenpm	1.9148e-66	0.537946	0.297	0.069	3.36124e-62
Cancer cell 2	Wdr77	2.43792e-66	0.394904	0.374	0.103	4.27952e-62
Cancer cell 2	Nr2f6	2.63226e-66	0.390916	0.464	0.145	4.62067e-62
Cancer cell 2	Atp5f1	6.40285e-66	0.687981	0.946	0.802	1.12396e-61
Cancer cell 2	Ndufa12	1.0547e-65	0.606398	0.828	0.453	1.85142e-61
Cancer cell 2	Dpysl3	1.2086e-65	0.464931	0.433	0.131	2.12157e-61
Cancer cell 2	Inhba	1.92374e-65	0.55114	0.367	0.099	3.37693e-61
Cancer cell 2	Tes	2.10673e-65	0.519327	0.626	0.243	3.69815e-61
Cancer cell 2	Slc39a13	2.33841e-65	0.2964	0.264	0.055	4.10484e-61
Cancer cell 2	Gcat	4.28644e-65	0.339369	0.3	0.07	7.52442e-61
Cancer cell 2	Scoc	5.18107e-65	0.38075	0.421	0.125	9.09486e-61
Cancer cell 2	Klf10	6.0297e-65	0.581575	0.408	0.123	1.05845e-60
Cancer cell 2	Sh3glb1	1.04541e-64	0.679301	0.954	0.745	1.83512e-60
Cancer cell 2	Cd24a	1.13853e-64	0.361512	0.833	0.338	1.99857e-60
Cancer cell 2	Ppa1	2.18898e-64	0.493532	0.482	0.161	3.84254e-60
Cancer cell 2	H2afz	2.38139e-64	1.30382	0.977	0.909	4.18029e-60
Cancer cell 2	Ndufc1	2.83382e-64	0.63825	0.864	0.546	4.97449e-60
Cancer cell 2	Ncl	3.13353e-64	0.874971	0.921	0.68	5.5006e-60
Cancer cell 2	Pdlim1	3.38298e-64	0.470008	0.456	0.145	5.93849e-60
Cancer cell 2	Psmb4	3.53911e-64	0.705528	0.836	0.518	6.21256e-60
Cancer cell 2	Cct2	6.57275e-64	0.653793	0.81	0.451	1.15378e-59
Cancer cell 2	Commd2	8.29206e-64	0.440421	0.505	0.175	1.45559e-59
Cancer cell 2	Eif6	8.62674e-64	0.738606	0.764	0.419	1.51434e-59
Cancer cell 2	Kctd10	2.20621e-63	0.427098	0.472	0.154	3.87277e-59
Cancer cell 2	Stk16	2.35723e-63	0.424238	0.495	0.167	4.13788e-59
Cancer cell 2	Psmb5	3.05312e-63	0.707649	0.828	0.5	5.35944e-59
Cancer cell 2	Hypk	4.08991e-63	0.516685	0.715	0.317	7.17944e-59
Cancer cell 2	Shc1	5.2228e-63	0.418522	0.456	0.148	9.16811e-59
Cancer cell 2	Sdc1	6.35472e-63	0.574253	0.544	0.19	1.11551e-58
Cancer cell 2	Stn1	8.46559e-63	0.337967	0.313	0.077	1.48605e-58
Cancer cell 2	Dynll1	8.5278e-63	0.668233	0.987	0.92	1.49697e-58
Cancer cell 2	Ndufb9	1.56116e-62	0.564953	0.962	0.732	2.74046e-58
Cancer cell 2	Sfr1	2.24124e-62	0.597686	0.872	0.495	3.93427e-58
Cancer cell 2	Mtx1	2.77348e-62	0.390641	0.438	0.138	4.86857e-58
Cancer cell 2	Cacybp	2.88109e-62	0.665759	0.654	0.297	5.05746e-58
Cancer cell 2	Nme1	3.03109e-62	0.818866	0.903	0.69	5.32078e-58
Cancer cell 2	Tsen34	7.66912e-62	0.450175	0.518	0.185	1.34624e-57
Cancer cell 2	Tsta3	1.07171e-61	0.402068	0.459	0.15	1.88129e-57
Cancer cell 2	Psma7	1.19427e-61	0.698274	0.959	0.83	2.09642e-57
Cancer cell 2	Mrpl35	1.21627e-61	0.418431	0.549	0.201	2.13504e-57
Cancer cell 2	Mrps6	1.38141e-61	0.537667	0.556	0.211	2.42493e-57
Cancer cell 2	Tmbim1	1.39671e-61	0.459731	0.477	0.164	2.45179e-57
Cancer cell 2	Cdkn2aipnl	1.74172e-61	0.394836	0.415	0.127	3.05742e-57
Cancer cell 2	Plac8	2.00026e-61	0.929457	0.856	0.538	3.51125e-57
Cancer cell 2	Nrp2	2.96056e-61	0.337105	0.392	0.113	5.19696e-57
Cancer cell 2	Ndufab1	3.90231e-61	0.569343	0.805	0.427	6.85012e-57
Cancer cell 2	Prelid1	5.51586e-61	0.67944	0.972	0.824	9.68255e-57
Cancer cell 2	Paics	5.72939e-61	0.55557	0.577	0.236	1.00574e-56
Cancer cell 2	Cct3	5.92449e-61	0.696301	0.649	0.291	1.03999e-56
Cancer cell 2	Eif3h	1.85238e-60	0.602209	0.982	0.921	3.25168e-56
Cancer cell 2	Ruvbl2	2.50476e-60	0.373899	0.382	0.111	4.39686e-56
Cancer cell 2	Ppa2	3.90353e-60	0.410205	0.492	0.17	6.85225e-56
Cancer cell 2	Mrps14	5.75081e-60	0.562334	0.841	0.487	1.0095e-55
Cancer cell 2	Tuba1a	7.17312e-60	0.858448	0.672	0.313	1.25917e-55
Cancer cell 2	Myl12a	1.3541e-59	0.777144	0.974	0.862	2.37699e-55
Cancer cell 2	Tmem120a	3.03456e-59	0.426197	0.472	0.162	5.32686e-55
Cancer cell 2	Fbln2	3.12489e-59	0.377324	0.477	0.153	5.48544e-55
Cancer cell 2	Nip7	3.84562e-59	0.441581	0.474	0.165	6.75061e-55
Cancer cell 2	Capns1	3.92377e-59	0.723513	0.933	0.694	6.88778e-55
Cancer cell 2	Denr	4.5792e-59	0.58944	0.682	0.321	8.03833e-55
Cancer cell 2	Uchl3	1.07211e-58	0.498199	0.554	0.215	1.88198e-54
Cancer cell 2	Eif4e	1.38226e-58	0.550417	0.656	0.298	2.42642e-54
Cancer cell 2	Orc6	1.98705e-58	0.408315	0.341	0.095	3.48806e-54
Cancer cell 2	Smn1	2.17569e-58	0.355556	0.39	0.117	3.81921e-54
Cancer cell 2	Rraga	2.3842e-58	0.445486	0.472	0.164	4.18523e-54
Cancer cell 2	Larp1b	3.18809e-58	0.316548	0.318	0.083	5.59638e-54
Cancer cell 2	Maff	4.58495e-58	0.445065	0.408	0.128	8.04842e-54
Cancer cell 2	Lamtor3	8.28545e-58	0.482028	0.646	0.281	1.45443e-53
Cancer cell 2	Serf1	8.761e-58	0.375719	0.397	0.121	1.53791e-53
Cancer cell 2	Psma2	2.47005e-57	0.63569	0.815	0.481	4.33593e-53
Cancer cell 2	Trp53	3.70804e-57	0.451937	0.536	0.201	6.5091e-53
Cancer cell 2	Errfi1	3.85074e-57	0.523883	0.518	0.191	6.75958e-53
Cancer cell 2	Cyb5b	4.92595e-57	0.440631	0.572	0.225	8.64701e-53
Cancer cell 2	Ndufaf2	6.43618e-57	0.298609	0.318	0.084	1.12981e-52
Cancer cell 2	Tubb4b	6.57027e-57	0.873068	0.603	0.266	1.15335e-52
Cancer cell 2	Mthfd2l	9.5322e-57	0.282883	0.297	0.075	1.67328e-52
Cancer cell 2	Pcbp4	9.58728e-57	0.332666	0.315	0.084	1.68295e-52
Cancer cell 2	Trip6	9.84796e-57	0.346442	0.367	0.108	1.72871e-52
Cancer cell 2	Ube2m	1.16577e-56	0.529024	0.664	0.309	2.04639e-52
Cancer cell 2	Eloc	1.21291e-56	0.565553	0.828	0.478	2.12914e-52
Cancer cell 2	Rai14	1.72622e-56	0.361439	0.374	0.112	3.0302e-52
Cancer cell 2	Gna11	3.73052e-56	0.363186	0.426	0.138	6.54855e-52
Cancer cell 2	Nop56	4.28342e-56	0.503058	0.526	0.202	7.51912e-52
Cancer cell 2	Cyc1	4.72622e-56	0.580921	0.677	0.334	8.2964e-52
Cancer cell 2	Polr1d	6.35865e-56	0.574303	0.959	0.811	1.1162e-51
Cancer cell 2	Scamp3	6.57006e-56	0.390192	0.541	0.203	1.15331e-51
Cancer cell 2	Thop1	7.76804e-56	0.290095	0.262	0.062	1.3636e-51
Cancer cell 2	Med10	1.07787e-55	0.423506	0.551	0.215	1.89209e-51
Cancer cell 2	Nras	1.41236e-55	0.477189	0.654	0.287	2.47926e-51
Cancer cell 2	Set	1.87599e-55	0.686504	0.915	0.69	3.29312e-51
Cancer cell 2	Snrpb	2.0429e-55	0.693646	0.91	0.721	3.58611e-51
Cancer cell 2	Rpl7	2.2973e-55	0.484081	1	0.997	4.03268e-51
Cancer cell 2	Ptrh1	8.54259e-55	0.297584	0.303	0.079	1.49957e-50
Cancer cell 2	Gng5	9.67067e-55	0.532088	0.992	0.967	1.69759e-50
Cancer cell 2	Zdhhc12	1.02477e-54	0.2999	0.326	0.09	1.79888e-50
Cancer cell 2	Plpp1	1.13711e-54	0.287243	0.274	0.066	1.99608e-50
Cancer cell 2	Ccdc34	1.21782e-54	0.538492	0.485	0.182	2.13776e-50
Cancer cell 2	Csrp2	1.3557e-54	0.526454	0.621	0.253	2.37979e-50
Cancer cell 2	Timm8a1	1.48855e-54	0.45129	0.451	0.159	2.61301e-50
Cancer cell 2	Mrto4	2.57923e-54	0.43616	0.456	0.164	4.52759e-50
Cancer cell 2	Net1	4.04379e-54	0.377526	0.395	0.123	7.09846e-50
Cancer cell 2	Ddx39	4.79956e-54	0.609766	0.518	0.204	8.42514e-50
Cancer cell 2	Mcrs1	7.72287e-54	0.391076	0.462	0.163	1.35567e-49
Cancer cell 2	Lsm4	1.17578e-53	0.721027	0.882	0.658	2.06397e-49
Cancer cell 2	Lzts2	3.62637e-53	0.325163	0.351	0.104	6.36573e-49
Cancer cell 2	Eif2s1	4.53401e-53	0.536019	0.579	0.251	7.95899e-49
Cancer cell 2	Lsm8	8.64686e-53	0.449548	0.595	0.251	1.51787e-48
Cancer cell 2	Actn4	1.1594e-52	0.454301	0.623	0.268	2.0352e-48
Cancer cell 2	Ap2m1	1.30794e-52	0.589844	0.81	0.503	2.29595e-48
Cancer cell 2	Txn2	1.497e-52	0.532476	0.756	0.397	2.62784e-48
Cancer cell 2	Mrpl50	1.91629e-52	0.3495	0.364	0.113	3.36386e-48
Cancer cell 2	Rpl22l1	1.94262e-52	0.661773	0.974	0.942	3.41007e-48
Cancer cell 2	Atp5o.1	3.57598e-52	0.541801	0.941	0.706	6.27727e-48
Cancer cell 2	Arl4c	4.16662e-52	0.544781	0.613	0.268	7.31408e-48
Cancer cell 2	D030056L22Rik	4.37991e-52	0.350617	0.336	0.099	7.68849e-48
Cancer cell 2	Cnpy2	4.65043e-52	0.494754	0.685	0.318	8.16336e-48
Cancer cell 2	Sumo2	4.76383e-52	0.536801	0.977	0.862	8.36243e-48
Cancer cell 2	1110004E09Rik	5.42345e-52	0.363538	0.349	0.106	9.52032e-48
Cancer cell 2	Pa2g4	7.05624e-52	0.59119	0.628	0.29	1.23865e-47
Cancer cell 2	1700037H04Rik	1.35563e-51	0.301427	0.351	0.106	2.37967e-47
Cancer cell 2	Polr2j	2.00406e-51	0.482842	0.713	0.364	3.51793e-47
Cancer cell 2	Mbd3	2.41976e-51	0.466864	0.667	0.311	4.24765e-47
Cancer cell 2	Hmg20b	2.4622e-51	0.432312	0.533	0.216	4.32214e-47
Cancer cell 2	Rps20	2.50645e-51	0.495404	1	0.997	4.39982e-47
Cancer cell 2	Cycs	2.91719e-51	0.700789	0.803	0.53	5.12084e-47
Cancer cell 2	Pclaf	3.31374e-51	0.462802	0.423	0.14	5.81693e-47
Cancer cell 2	Fkbp11	3.36777e-51	0.370986	0.362	0.111	5.91178e-47
Cancer cell 2	Cct5	5.58105e-51	0.591602	0.841	0.539	9.79697e-47
Cancer cell 2	Ssna1	7.47729e-51	0.433995	0.651	0.291	1.31256e-46
Cancer cell 2	Timm9	8.73068e-51	0.345557	0.413	0.139	1.53258e-46
Cancer cell 2	Bri3	1.1638e-50	0.572913	0.938	0.72	2.04294e-46
Cancer cell 2	Tmem176b	1.29125e-50	0.463745	0.687	0.289	2.26665e-46
Cancer cell 2	Tuba1b	1.35177e-50	1.05838	0.887	0.778	2.37289e-46
Cancer cell 2	Ldha	1.37044e-50	0.716346	0.985	0.907	2.40566e-46
Cancer cell 2	Smim15	1.4196e-50	0.434115	0.49	0.186	2.49197e-46
Cancer cell 2	Acsl5	1.72228e-50	0.425983	0.521	0.207	3.02328e-46
Cancer cell 2	Mrfap1	1.98e-50	0.549148	0.931	0.75	3.4757e-46
Cancer cell 2	Cnih1	2.58401e-50	0.447147	0.679	0.312	4.53598e-46
Cancer cell 2	Pim3	2.83843e-50	0.535272	0.487	0.192	4.98257e-46
Cancer cell 2	Fosl1	3.67068e-50	0.285899	0.354	0.106	6.44351e-46
Cancer cell 2	Fcf1	3.67438e-50	0.402262	0.477	0.181	6.45001e-46
Cancer cell 2	Smad7	3.85517e-50	0.434379	0.446	0.16	6.76736e-46
Cancer cell 2	Fam96b	4.30775e-50	0.416108	0.646	0.286	7.56183e-46
Cancer cell 2	Actn1	5.35672e-50	0.467869	0.595	0.257	9.40319e-46
Cancer cell 2	Ktn1	5.54727e-50	0.383361	0.451	0.162	9.73768e-46
Cancer cell 2	Igfbp4	6.54733e-50	0.489035	0.79	0.464	1.14932e-45
Cancer cell 2	Sfxn1	6.66774e-50	0.427845	0.513	0.205	1.17046e-45
Cancer cell 2	Rrs1	8.33828e-50	0.390791	0.359	0.116	1.4637e-45
Cancer cell 2	Ybx1	8.36581e-50	0.612895	0.997	0.963	1.46853e-45
Cancer cell 2	Bola3	8.50474e-50	0.503579	0.631	0.299	1.49292e-45
Cancer cell 2	Actr1b	1.33319e-49	0.344727	0.421	0.145	2.34028e-45
Cancer cell 2	Phb2	1.79592e-49	0.561207	0.913	0.642	3.15256e-45
Cancer cell 2	Slc16a1	1.8007e-49	0.325889	0.377	0.121	3.16095e-45
Cancer cell 2	Wbp1	2.37177e-49	0.325519	0.362	0.114	4.1634e-45
Cancer cell 2	Ccser2	2.37601e-49	0.393938	0.372	0.121	4.17084e-45
Cancer cell 2	Mfge8	3.01273e-49	0.306345	0.508	0.191	5.28855e-45
Cancer cell 2	Asna1	4.15209e-49	0.435838	0.569	0.246	7.28858e-45
Cancer cell 2	Rps3a1	4.35011e-49	0.429432	1	0.998	7.63619e-45
Cancer cell 2	Mprip	6.10094e-49	0.355263	0.423	0.149	1.07096e-44
Cancer cell 2	Dgcr6	6.4357e-49	0.315929	0.385	0.127	1.12972e-44
Cancer cell 2	Banf1	6.73181e-49	0.546392	0.738	0.401	1.1817e-44
Cancer cell 2	Bcas2	6.84652e-49	0.428146	0.664	0.31	1.20184e-44
Cancer cell 2	Ctnna1	6.97922e-49	0.402854	0.508	0.201	1.22513e-44
Cancer cell 2	C1qbp	8.54972e-49	0.513254	0.713	0.355	1.50082e-44
Cancer cell 2	Mtch2	1.50802e-48	0.448614	0.723	0.36	2.64718e-44
Cancer cell 2	Tusc3	1.95917e-48	0.374396	0.518	0.202	3.43913e-44
Cancer cell 2	Rnaseh2a	1.97459e-48	0.350245	0.377	0.124	3.46619e-44
Cancer cell 2	Dnttip2	2.19285e-48	0.344541	0.403	0.137	3.84932e-44
Cancer cell 2	Gclm	2.29595e-48	0.35552	0.459	0.169	4.03032e-44
Cancer cell 2	Grasp	3.53107e-48	0.331165	0.305	0.087	6.19845e-44
Cancer cell 2	Dnlz	3.81641e-48	0.349536	0.436	0.158	6.69932e-44
Cancer cell 2	Bod1	4.72075e-48	0.327501	0.338	0.106	8.2868e-44
Cancer cell 2	Myl6	1.07242e-47	0.635381	1	0.983	1.88253e-43
Cancer cell 2	Gm14005	1.25309e-47	0.372579	0.4	0.137	2.19967e-43
Cancer cell 2	Naa20	1.30949e-47	0.379972	0.51	0.206	2.29868e-43
Cancer cell 2	Nudt21	1.46798e-47	0.541553	0.772	0.449	2.5769e-43
Cancer cell 2	Desi1	1.78186e-47	0.312543	0.385	0.128	3.12788e-43
Cancer cell 2	Smyd2	1.82106e-47	0.302168	0.338	0.105	3.19669e-43
Cancer cell 2	Dctpp1	2.04584e-47	0.546442	0.503	0.212	3.59127e-43
Cancer cell 2	Ltbp3	2.07777e-47	0.396284	0.333	0.105	3.64732e-43
Cancer cell 2	F11r	3.33991e-47	0.380012	0.362	0.119	5.86287e-43
Cancer cell 2	Lamb1	4.6365e-47	0.290874	0.297	0.085	8.13892e-43
Cancer cell 2	Oaz1	4.78025e-47	0.407001	0.995	0.997	8.39126e-43
Cancer cell 2	Ddx27	7.28464e-47	0.300192	0.372	0.122	1.27874e-42
Cancer cell 2	Mxra8	8.66154e-47	0.528097	0.326	0.102	1.52045e-42
Cancer cell 2	Fubp1	8.7047e-47	0.430945	0.567	0.249	1.52802e-42
Cancer cell 2	Ube2s	8.84509e-47	1.02588	0.841	0.635	1.55267e-42
Cancer cell 2	Larp7	1.09754e-46	0.332628	0.39	0.133	1.92662e-42
Cancer cell 2	Mocs2	1.67153e-46	0.335769	0.436	0.159	2.93421e-42
Cancer cell 2	Dohh	1.68462e-46	0.402282	0.515	0.214	2.95718e-42
Cancer cell 2	Wdr83	2.32161e-46	0.304116	0.328	0.102	4.07536e-42
Cancer cell 2	Npm3	2.91626e-46	0.554567	0.674	0.356	5.1192e-42
Cancer cell 2	Id1	3.34012e-46	0.568696	0.474	0.182	5.86325e-42
Cancer cell 2	Ank	3.7054e-46	0.485439	0.469	0.177	6.50446e-42
Cancer cell 2	Eif4ebp1	3.93285e-46	0.586936	0.89	0.603	6.90373e-42
Cancer cell 2	Smc4	4.92718e-46	0.576388	0.546	0.237	8.64916e-42
Cancer cell 2	Gnl3	8.87934e-46	0.461412	0.544	0.238	1.55868e-41
Cancer cell 2	Mapk3	1.17923e-45	0.440203	0.61	0.282	2.07002e-41
Cancer cell 2	Bcl7c	1.21462e-45	0.463395	0.562	0.258	2.13215e-41
Cancer cell 2	Fxr1	1.50113e-45	0.329752	0.431	0.157	2.63509e-41
Cancer cell 2	Zfp706	1.72861e-45	0.548641	0.877	0.622	3.0344e-41
Cancer cell 2	Ssbp1	2.33022e-45	0.386692	0.515	0.213	4.09047e-41
Cancer cell 2	Prkrip1	2.4329e-45	0.271622	0.323	0.099	4.27071e-41
Cancer cell 2	Strap	2.69985e-45	0.474535	0.708	0.356	4.73933e-41
Cancer cell 2	Hspa9	3.6272e-45	0.447621	0.677	0.332	6.36719e-41
Cancer cell 2	1810022K09Rik	4.55684e-45	0.361236	0.518	0.213	7.99908e-41
Cancer cell 2	Ddx1	4.9627e-45	0.358233	0.395	0.142	8.71152e-41
Cancer cell 2	Spry1	5.71005e-45	0.312511	0.256	0.068	1.00234e-40
Cancer cell 2	Twist2	8.40391e-45	0.384488	0.374	0.127	1.47522e-40
Cancer cell 2	Polr2k	9.51713e-45	0.365871	0.664	0.306	1.67064e-40
Cancer cell 2	Ola1	1.74641e-44	0.380665	0.508	0.211	3.06565e-40
Cancer cell 2	Mrps10	1.79417e-44	0.340943	0.408	0.148	3.14948e-40
Cancer cell 2	Vcam1	1.81954e-44	0.544984	0.377	0.131	3.19401e-40
Cancer cell 2	Wasl	2.05177e-44	0.334463	0.382	0.133	3.60168e-40
Cancer cell 2	Cd63	2.28587e-44	0.568636	0.928	0.643	4.01262e-40
Cancer cell 2	Rbpms	2.39553e-44	0.399932	0.531	0.22	4.20512e-40
Cancer cell 2	Ncaph2	3.13525e-44	0.357043	0.456	0.179	5.50362e-40
Cancer cell 2	Gstm5	3.26076e-44	0.305964	0.285	0.083	5.72394e-40
Cancer cell 2	Plin2	4.03155e-44	0.576215	0.608	0.286	7.07698e-40
Cancer cell 2	Ezh2	4.08384e-44	0.297498	0.313	0.096	7.16877e-40
Cancer cell 2	Clcf1	4.38546e-44	0.395679	0.305	0.093	7.69823e-40
Cancer cell 2	Mgst2	5.2435e-44	0.325628	0.367	0.123	9.20443e-40
Cancer cell 2	Dctn2	5.25299e-44	0.445823	0.628	0.301	9.2211e-40
Cancer cell 2	Fxn	5.78892e-44	0.275397	0.269	0.076	1.01619e-39
Cancer cell 2	P3h4	6.11571e-44	0.288089	0.277	0.079	1.07355e-39
Cancer cell 2	Atp5j2	7.21309e-44	0.483457	0.99	0.889	1.26619e-39
Cancer cell 2	Fam162a	1.03434e-43	0.579288	0.759	0.411	1.81567e-39
Cancer cell 2	Tecr	1.08354e-43	0.556191	0.728	0.419	1.90205e-39
Cancer cell 2	Zcrb1	1.11494e-43	0.419883	0.69	0.346	1.95716e-39
Cancer cell 2	Cox7c	1.47918e-43	0.447296	0.992	0.93	2.59655e-39
Cancer cell 2	Chmp6	1.51505e-43	0.382757	0.408	0.154	2.65953e-39
Cancer cell 2	Tpi1	1.84095e-43	0.471167	0.949	0.722	3.2316e-39
Cancer cell 2	Morf4l2	2.11101e-43	0.441618	0.687	0.347	3.70567e-39
Cancer cell 2	Fam129b	2.27919e-43	0.332489	0.385	0.137	4.0009e-39
Cancer cell 2	Cdc34	2.59916e-43	0.410007	0.546	0.241	4.56257e-39
Cancer cell 2	Wwc2	3.2822e-43	0.298983	0.326	0.104	5.76157e-39
Cancer cell 2	Ormdl2	3.43841e-43	0.363706	0.5	0.209	6.03579e-39
Cancer cell 2	Ube2r2	3.51134e-43	0.407119	0.664	0.326	6.1638e-39
Cancer cell 2	Manbal	4.50459e-43	0.364305	0.477	0.195	7.90736e-39
Cancer cell 2	Npm1	5.61269e-43	0.6038	0.979	0.927	9.85252e-39
Cancer cell 2	Psmd4	5.78933e-43	0.485622	0.728	0.418	1.01626e-38
Cancer cell 2	U2af1	6.11485e-43	0.460983	0.692	0.36	1.0734e-38
Cancer cell 2	Mak16	6.7975e-43	0.392193	0.421	0.162	1.19323e-38
Cancer cell 2	Eef1d	8.88019e-43	0.499799	0.962	0.8	1.55883e-38
Cancer cell 2	Psmg3	9.13366e-43	0.298239	0.344	0.114	1.60332e-38
Cancer cell 2	Hmgb1	9.94083e-43	0.676695	0.946	0.839	1.74501e-38
Cancer cell 2	Slc25a3	1.02409e-42	0.518854	0.967	0.896	1.79769e-38
Cancer cell 2	Klhdc2	1.07818e-42	0.389553	0.467	0.19	1.89263e-38
Cancer cell 2	Casp6	1.43288e-42	0.353706	0.351	0.121	2.51528e-38
Cancer cell 2	Praf2	1.79664e-42	0.285853	0.331	0.107	3.15382e-38
Cancer cell 2	Atpif1	2.14942e-42	0.454194	0.969	0.764	3.77309e-38
Cancer cell 2	Cdca3	2.54417e-42	0.482486	0.346	0.116	4.46604e-38
Cancer cell 2	Tfdp1	2.99388e-42	0.384041	0.408	0.154	5.25547e-38
Cancer cell 2	Pdcd6	3.68389e-42	0.414608	0.685	0.354	6.46669e-38
Cancer cell 2	Ufc1	3.7221e-42	0.393902	0.649	0.318	6.53377e-38
Cancer cell 2	Sac3d1	4.05185e-42	0.264704	0.287	0.086	7.11261e-38
Cancer cell 2	Capn2	6.16824e-42	0.352479	0.454	0.181	1.08277e-37
Cancer cell 2	2610001J05Rik	6.7958e-42	0.51259	0.669	0.344	1.19294e-37
Cancer cell 2	Sema4b	6.95707e-42	0.25853	0.262	0.073	1.22124e-37
Cancer cell 2	Dkc1	7.73196e-42	0.282143	0.305	0.095	1.35727e-37
Cancer cell 2	Tax1bp3	1.49344e-41	0.393236	0.5	0.214	2.62159e-37
Cancer cell 2	Chchd7	1.70582e-41	0.337621	0.467	0.188	2.99439e-37
Cancer cell 2	Rabl6	1.89486e-41	0.314818	0.392	0.144	3.32623e-37
Cancer cell 2	Lap3	1.89664e-41	0.330654	0.372	0.133	3.32937e-37
Cancer cell 2	Dda1	2.02754e-41	0.384616	0.615	0.291	3.55914e-37
Cancer cell 2	Rtca	2.20245e-41	0.297793	0.351	0.121	3.86618e-37
Cancer cell 2	Cdc16	2.57858e-41	0.298863	0.326	0.107	4.52644e-37
Cancer cell 2	Eif2s2	2.89658e-41	0.490568	0.936	0.717	5.08466e-37
Cancer cell 2	Smc2	2.93002e-41	0.433605	0.349	0.122	5.14335e-37
Cancer cell 2	Ash2l	3.32499e-41	0.304558	0.346	0.119	5.8367e-37
Cancer cell 2	Uck2	3.48916e-41	0.320711	0.415	0.157	6.12487e-37
Cancer cell 2	Ube2e2	3.55622e-41	0.251225	0.269	0.078	6.2426e-37
Cancer cell 2	Rrm2	3.67776e-41	0.47006	0.346	0.118	6.45594e-37
Cancer cell 2	Nmd3	5.01706e-41	0.287327	0.328	0.108	8.80695e-37
Cancer cell 2	Ext1	5.27673e-41	0.353759	0.321	0.106	9.26277e-37
Cancer cell 2	Rnf126	6.20752e-41	0.373336	0.5	0.214	1.08967e-36
Cancer cell 2	Luzp1	6.45763e-41	0.318504	0.382	0.139	1.13357e-36
Cancer cell 2	Trim47	9.71588e-41	0.293668	0.318	0.103	1.70553e-36
Cancer cell 2	Ubc	1.17784e-40	0.802895	0.885	0.695	2.06758e-36
Cancer cell 2	Baiap2	1.48371e-40	0.36531	0.423	0.165	2.60451e-36
Cancer cell 2	Ufm1	1.69849e-40	0.378301	0.582	0.272	2.98152e-36
Cancer cell 2	Rpl5	2.92516e-40	0.421735	1	0.976	5.13483e-36
Cancer cell 2	Hax1	2.99667e-40	0.330698	0.436	0.174	5.26036e-36
Cancer cell 2	Mrps36	3.1264e-40	0.347819	0.6	0.277	5.48809e-36
Cancer cell 2	Sh3glb2	3.15666e-40	0.306683	0.354	0.125	5.5412e-36
Cancer cell 2	Chchd1	3.16966e-40	0.431102	0.677	0.356	5.56402e-36
Cancer cell 2	Plxnb2	5.01374e-40	0.324935	0.41	0.156	8.80111e-36
Cancer cell 2	Birc5	5.12769e-40	0.522633	0.356	0.125	9.00115e-36
Cancer cell 2	Hes1	5.39626e-40	0.691455	0.433	0.175	9.47259e-36
Cancer cell 2	Sec62	6.19662e-40	0.442744	0.731	0.414	1.08776e-35
Cancer cell 2	Med21	6.23959e-40	0.402195	0.479	0.205	1.0953e-35
Cancer cell 2	Anp32b	6.26046e-40	0.621608	0.908	0.734	1.09896e-35
Cancer cell 2	Prkab1	7.9088e-40	0.307825	0.31	0.102	1.38831e-35
Cancer cell 2	Ppia	7.92102e-40	0.502019	0.995	0.994	1.39046e-35
Cancer cell 2	Nop58	9.42686e-40	0.398729	0.446	0.18	1.65479e-35
Cancer cell 2	Mrpl17	9.69337e-40	0.423731	0.628	0.32	1.70157e-35
Cancer cell 2	Fbl	1.25231e-39	0.436429	0.646	0.327	2.19831e-35
Cancer cell 2	Isca2	1.3838e-39	0.309377	0.385	0.144	2.42912e-35
Cancer cell 2	Rab3ip	1.58967e-39	0.271707	0.292	0.092	2.79051e-35
Cancer cell 2	2810004N23Rik	1.79846e-39	0.3372	0.433	0.174	3.15702e-35
Cancer cell 2	Ube2e3	2.26712e-39	0.367299	0.546	0.251	3.97969e-35
Cancer cell 2	Golim4	2.99587e-39	0.300755	0.341	0.118	5.25895e-35
Cancer cell 2	Sarnp	3.44106e-39	0.384934	0.692	0.355	6.04043e-35
Cancer cell 2	Cenpa	3.7338e-39	0.790459	0.392	0.157	6.55432e-35
Cancer cell 2	Samm50	4.40385e-39	0.383316	0.49	0.217	7.73052e-35
Cancer cell 2	Rps23	4.45938e-39	0.378853	1	0.999	7.82799e-35
Cancer cell 2	Phpt1	4.75668e-39	0.33707	0.438	0.176	8.34988e-35
Cancer cell 2	H1f0	5.01256e-39	0.710694	0.541	0.261	8.79905e-35
Cancer cell 2	Lsm2	5.09757e-39	0.422497	0.546	0.255	8.94828e-35
Cancer cell 2	Gspt1	5.16985e-39	0.350371	0.513	0.225	9.07516e-35
Cancer cell 2	Magohb	5.49191e-39	0.286165	0.372	0.136	9.6405e-35
Cancer cell 2	Mrps21	6.0098e-39	0.414363	0.864	0.569	1.05496e-34
Cancer cell 2	Mrpl21	6.10555e-39	0.366102	0.518	0.231	1.07177e-34
Cancer cell 2	Atp5j	6.36663e-39	0.429683	0.972	0.896	1.1176e-34
Cancer cell 2	Snrnp27	6.44829e-39	0.382415	0.618	0.308	1.13193e-34
Cancer cell 2	Cks2	6.95242e-39	0.662941	0.467	0.202	1.22043e-34
Cancer cell 2	Ccdc58	8.24531e-39	0.303621	0.385	0.144	1.44738e-34
Cancer cell 2	Tsfm	8.7385e-39	0.290978	0.356	0.128	1.53396e-34
Cancer cell 2	Psmd8	9.23142e-39	0.555943	0.79	0.519	1.62048e-34
Cancer cell 2	Gabarapl2	9.91638e-39	0.41603	0.79	0.457	1.74072e-34
Cancer cell 2	Rab2a	1.05899e-38	0.42479	0.903	0.628	1.85896e-34
Cancer cell 2	Wwtr1	1.07407e-38	0.29021	0.369	0.133	1.88543e-34
Cancer cell 2	Prkag1	1.16114e-38	0.329036	0.423	0.169	2.03827e-34
Cancer cell 2	Pdcd5	1.27561e-38	0.455585	0.792	0.479	2.23921e-34
Cancer cell 2	Aldh2	1.27672e-38	0.638383	0.641	0.345	2.24116e-34
Cancer cell 2	Gstm1	2.21372e-38	0.323476	0.367	0.134	3.88596e-34
Cancer cell 2	Stk25	2.62872e-38	0.316945	0.369	0.138	4.61445e-34
Cancer cell 2	Prdx6	3.69552e-38	0.421902	0.862	0.559	6.48712e-34
Cancer cell 2	Polr3k	3.89121e-38	0.295448	0.413	0.161	6.83063e-34
Cancer cell 2	Mrpl11	4.71894e-38	0.334682	0.49	0.212	8.28363e-34
Cancer cell 2	Nob1	6.17384e-38	0.318017	0.362	0.134	1.08376e-33
Cancer cell 2	Nolc1	6.92624e-38	0.348168	0.39	0.151	1.21583e-33
Cancer cell 2	Adss	7.77106e-38	0.351169	0.497	0.217	1.36413e-33
Cancer cell 2	Mnat1	9.74562e-38	0.299691	0.351	0.128	1.71075e-33
Cancer cell 2	Vdac1	1.38151e-37	0.415807	0.718	0.396	2.42511e-33
Cancer cell 2	Sap30	2.05916e-37	0.336984	0.431	0.173	3.61464e-33
Cancer cell 2	Mrpl51	2.09225e-37	0.405351	0.7	0.365	3.67273e-33
Cancer cell 2	Tmem9	2.35083e-37	0.257216	0.305	0.101	4.12665e-33
Cancer cell 2	Knstrn	2.40495e-37	0.360145	0.251	0.076	4.22165e-33
Cancer cell 2	Spcs1	2.40666e-37	0.470642	0.877	0.632	4.22465e-33
Cancer cell 2	Tceal9	2.51527e-37	0.327807	0.577	0.266	4.41531e-33
Cancer cell 2	Rpl13	2.86898e-37	0.372966	1	0.999	5.0362e-33
Cancer cell 2	Ndufb6	2.93533e-37	0.378706	0.695	0.366	5.15267e-33
Cancer cell 2	Bcl2l1	3.05154e-37	0.26621	0.367	0.134	5.35667e-33
Cancer cell 2	Hnrnpdl	3.40419e-37	0.436799	0.667	0.358	5.97571e-33
Cancer cell 2	Dhps	3.57414e-37	0.290558	0.364	0.135	6.27405e-33
Cancer cell 2	Racgap1	4.5777e-37	0.322184	0.274	0.087	8.03569e-33
Cancer cell 2	Tyms	5.3848e-37	0.374777	0.267	0.085	9.45248e-33
Cancer cell 2	Tmem167	5.55053e-37	0.429599	0.803	0.504	9.74339e-33
Cancer cell 2	Ndufa2	5.562e-37	0.39822	0.985	0.942	9.76354e-33
Cancer cell 2	Rheb	6.72618e-37	0.44557	0.764	0.482	1.18071e-32
Cancer cell 2	Ebna1bp2	7.39988e-37	0.367467	0.515	0.234	1.29898e-32
Cancer cell 2	Nol12	7.493e-37	0.327901	0.421	0.172	1.31532e-32
Cancer cell 2	Gatad1	8.91768e-37	0.364781	0.51	0.232	1.56541e-32
Cancer cell 2	Actl6a	9.35179e-37	0.308314	0.395	0.154	1.64161e-32
Cancer cell 2	Mrpl12	9.63659e-37	0.440832	0.628	0.335	1.69161e-32
Cancer cell 2	Uqcc2	1.07047e-36	0.459329	0.851	0.555	1.87911e-32
Cancer cell 2	Zdhhc16	1.15423e-36	0.254356	0.287	0.094	2.02613e-32
Cancer cell 2	Agpat2	1.19409e-36	0.267028	0.356	0.129	2.0961e-32
Cancer cell 2	Nedd9	1.2378e-36	0.292398	0.354	0.129	2.17283e-32
Cancer cell 2	Tbcb	1.26089e-36	0.399	0.633	0.327	2.21337e-32
Cancer cell 2	Fblim1	1.27749e-36	0.255823	0.267	0.083	2.2425e-32
Cancer cell 2	Xist	1.5088e-36	0.735368	0.679	0.384	2.64854e-32
Cancer cell 2	Mrpl42	1.60654e-36	0.440232	0.664	0.365	2.82012e-32
Cancer cell 2	Mdh2	1.84144e-36	0.515905	0.859	0.645	3.23246e-32
Cancer cell 2	Srp19	2.05925e-36	0.361672	0.644	0.325	3.61481e-32
Cancer cell 2	Ube2n	2.07908e-36	0.434111	0.756	0.45	3.64961e-32
Cancer cell 2	Casp3	2.65232e-36	0.280151	0.41	0.161	4.65589e-32
Cancer cell 2	Prkaca	3.52375e-36	0.306222	0.403	0.161	6.18558e-32
Cancer cell 2	Srsf6	3.5347e-36	0.379463	0.672	0.355	6.2048e-32
Cancer cell 2	Pdlim5	3.70284e-36	0.286636	0.367	0.138	6.49997e-32
Cancer cell 2	Ube2c	3.75079e-36	0.924371	0.3	0.102	6.58414e-32
Cancer cell 2	Arpc1b	5.67231e-36	0.481893	0.995	0.98	9.95718e-32
Cancer cell 2	Rex1bd	6.80924e-36	0.422486	0.713	0.407	1.19529e-31
Cancer cell 2	Cdipt	8.73323e-36	0.308703	0.467	0.2	1.53303e-31
Cancer cell 2	Lgals3	8.95248e-36	0.448245	0.946	0.778	1.57152e-31
Cancer cell 2	Polr2i	9.12605e-36	0.363882	0.554	0.267	1.60199e-31
Cancer cell 2	Eif4h	9.35633e-36	0.419483	0.7	0.4	1.64241e-31
Cancer cell 2	Timm50	1.02754e-35	0.300877	0.356	0.135	1.80375e-31
Cancer cell 2	Pomp	1.26715e-35	0.422857	0.9	0.706	2.22436e-31
Cancer cell 2	Yaf2	1.28861e-35	0.305147	0.431	0.177	2.26202e-31
Cancer cell 2	Naa15	1.51682e-35	0.28909	0.421	0.17	2.66263e-31
Cancer cell 2	Selenow	1.93554e-35	0.453214	0.992	0.898	3.39764e-31
Cancer cell 2	Exosc8	2.66412e-35	0.34366	0.364	0.141	4.6766e-31
Cancer cell 2	Rbm3	2.69996e-35	0.500516	0.972	0.921	4.73952e-31
Cancer cell 2	Smim7	4.70533e-35	0.336267	0.562	0.27	8.25973e-31
Cancer cell 2	Snrpa	4.8701e-35	0.309174	0.41	0.168	8.54896e-31
Cancer cell 2	Vdac2	4.87566e-35	0.476363	0.892	0.69	8.55874e-31
Cancer cell 2	Cdc42ep5	5.22666e-35	0.466812	0.29	0.101	9.17489e-31
Cancer cell 2	Trmt6	5.73151e-35	0.274192	0.297	0.102	1.00611e-30
Cancer cell 2	Tmem208	6.3745e-35	0.360411	0.59	0.291	1.11898e-30
Cancer cell 2	Nap1l1	7.32587e-35	0.435628	0.89	0.612	1.28598e-30
Cancer cell 2	Anxa1	1.16863e-34	0.355375	0.826	0.553	2.05141e-30
Cancer cell 2	Kars	1.18322e-34	0.331901	0.428	0.182	2.07702e-30
Cancer cell 2	Gipc1	1.33853e-34	0.312123	0.41	0.17	2.34966e-30
Cancer cell 2	Psat1	1.47138e-34	0.291139	0.346	0.128	2.58286e-30
Cancer cell 2	Eif2a	1.58217e-34	0.315121	0.444	0.191	2.77733e-30
Cancer cell 2	Naxe	1.91086e-34	0.327863	0.469	0.209	3.35433e-30
Cancer cell 2	Atf5	2.04998e-34	0.311089	0.313	0.112	3.59853e-30
Cancer cell 2	Eif5	5.12182e-34	0.491484	0.879	0.653	8.99085e-30
Cancer cell 2	Sox9	5.47367e-34	0.375921	0.344	0.127	9.60848e-30
Cancer cell 2	Ecm1	5.56461e-34	0.653111	0.564	0.275	9.76812e-30
Cancer cell 2	Vmp1	5.88253e-34	0.404702	0.638	0.334	1.03262e-29
Cancer cell 2	Ndufs6	6.39126e-34	0.383434	0.808	0.485	1.12192e-29
Cancer cell 2	Ube2k	6.73307e-34	0.393538	0.646	0.344	1.18192e-29
Cancer cell 2	Hint1	8.05182e-34	0.44312	0.967	0.913	1.41342e-29
Cancer cell 2	9130401M01Rik	9.66292e-34	0.268165	0.354	0.135	1.69623e-29
Cancer cell 2	Rae1	1.01898e-33	0.256556	0.377	0.147	1.78872e-29
Cancer cell 2	Eif3b	1.1126e-33	0.352169	0.521	0.25	1.95306e-29
Cancer cell 2	Txnl4a	1.21107e-33	0.37554	0.523	0.255	2.12591e-29
Cancer cell 2	Gapdh	1.39158e-33	0.409169	1	0.983	2.44278e-29
Cancer cell 2	Ndufs4	1.80618e-33	0.340496	0.605	0.308	3.17057e-29
Cancer cell 2	Atp5b	2.01113e-33	0.638733	0.946	0.88	3.53034e-29
Cancer cell 2	Calu	2.12104e-33	0.33882	0.515	0.241	3.72327e-29
Cancer cell 2	Ergic2	2.48778e-33	0.288943	0.438	0.187	4.36704e-29
Cancer cell 2	Slc48a1	4.75167e-33	0.290792	0.446	0.193	8.34109e-29
Cancer cell 2	Mphosph6	5.32897e-33	0.261307	0.318	0.116	9.35447e-29
Cancer cell 2	Pmf1	7.73023e-33	0.314821	0.433	0.185	1.35696e-28
Cancer cell 2	Esf1	7.88092e-33	0.259407	0.379	0.151	1.38342e-28
Cancer cell 2	Ndrg1	8.93535e-33	0.623671	0.297	0.108	1.56851e-28
Cancer cell 2	Znhit1	8.9715e-33	0.339712	0.651	0.345	1.57486e-28
Cancer cell 2	Cinp	1.01025e-32	0.278821	0.31	0.114	1.77339e-28
Cancer cell 2	Nifk	1.18608e-32	0.293741	0.351	0.138	2.08205e-28
Cancer cell 2	Hsp90ab1	1.29131e-32	0.403801	0.992	0.969	2.26677e-28
Cancer cell 2	Cav1	1.49895e-32	0.286893	0.344	0.13	2.63126e-28
Cancer cell 2	Chmp5	1.84886e-32	0.357498	0.569	0.286	3.2455e-28
Cancer cell 2	Uba3	2.21925e-32	0.272705	0.349	0.135	3.89567e-28
Cancer cell 2	Uqcrb	2.27915e-32	0.415468	0.918	0.732	4.00082e-28
Cancer cell 2	Rpl18a	2.52481e-32	0.380646	1	0.999	4.43205e-28
Cancer cell 2	Rpl7a	2.68141e-32	0.3854	0.997	0.99	4.70695e-28
Cancer cell 2	Slc25a17	3.00407e-32	0.276456	0.333	0.127	5.27334e-28
Cancer cell 2	Ptges3	5.95194e-32	0.360671	0.654	0.355	1.0448e-27
Cancer cell 2	Ssrp1	6.54775e-32	0.348829	0.533	0.259	1.14939e-27
Cancer cell 2	Raly	7.31342e-32	0.421543	0.841	0.621	1.2838e-27
Cancer cell 2	Adh5	9.01806e-32	0.315414	0.444	0.199	1.58303e-27
Cancer cell 2	Kmt5a	1.01566e-31	0.322627	0.41	0.178	1.78289e-27
Cancer cell 2	Rpl15	1.05113e-31	0.33972	1	0.995	1.84516e-27
Cancer cell 2	Snrpb2	1.11101e-31	0.343163	0.621	0.324	1.95028e-27
Cancer cell 2	Srsf7	1.38193e-31	0.448159	0.621	0.352	2.42584e-27
Cancer cell 2	Dbi	1.98076e-31	0.311964	0.926	0.731	3.47702e-27
Cancer cell 2	Mmp14	2.13115e-31	0.261786	0.395	0.161	3.74103e-27
Cancer cell 2	Cisd3	2.25429e-31	0.303891	0.351	0.14	3.95718e-27
Cancer cell 2	Pdzd11	2.45038e-31	0.266446	0.331	0.128	4.3014e-27
Cancer cell 2	Cdk6	2.75301e-31	0.331514	0.41	0.178	4.83263e-27
Cancer cell 2	Sf3b3	2.77371e-31	0.335786	0.546	0.272	4.86897e-27
Cancer cell 2	Fibp	2.91824e-31	0.264379	0.41	0.174	5.12268e-27
Cancer cell 2	Mcm7	2.94217e-31	0.297653	0.251	0.084	5.16469e-27
Cancer cell 2	Spr	2.95738e-31	0.31446	0.403	0.174	5.19138e-27
Cancer cell 2	Srm	3.66778e-31	0.397497	0.474	0.227	6.43843e-27
Cancer cell 2	Rhob	3.95266e-31	0.501028	0.582	0.308	6.93849e-27
Cancer cell 2	Ccdc107	4.16695e-31	0.253124	0.351	0.139	7.31466e-27
Cancer cell 2	Sumo3	5.00671e-31	0.365448	0.646	0.357	8.78878e-27
Cancer cell 2	Psmd1	5.05124e-31	0.32164	0.418	0.185	8.86694e-27
Cancer cell 2	Jtb	5.93931e-31	0.339267	0.597	0.311	1.04259e-26
Cancer cell 2	Eef1b2	6.03157e-31	0.375362	0.997	0.966	1.05878e-26
Cancer cell 2	Grpel1	8.93533e-31	0.338781	0.541	0.274	1.56851e-26
Cancer cell 2	Eprs	9.04062e-31	0.27	0.459	0.206	1.58699e-26
Cancer cell 2	Dnaja1	9.28184e-31	0.463091	0.774	0.515	1.62933e-26
Cancer cell 2	Pycr2	9.33467e-31	0.298019	0.354	0.144	1.63861e-26
Cancer cell 2	Psmd6	1.09668e-30	0.358765	0.469	0.224	1.92512e-26
Cancer cell 2	Rpp14	1.26204e-30	0.263062	0.29	0.106	2.21539e-26
Cancer cell 2	Lrrc59	1.50115e-30	0.377574	0.546	0.278	2.63511e-26
Cancer cell 2	Cox4i1	1.52379e-30	0.312944	1	0.997	2.67486e-26
Cancer cell 2	Nenf	1.56388e-30	0.311739	0.672	0.364	2.74524e-26
Cancer cell 2	Mrps33	1.85245e-30	0.336797	0.764	0.456	3.25178e-26
Cancer cell 2	Gm16286	1.92647e-30	0.329384	0.579	0.302	3.38172e-26
Cancer cell 2	Cnbp	2.50971e-30	0.474451	0.921	0.79	4.40554e-26
Cancer cell 2	Bzw2	2.66093e-30	0.282037	0.415	0.181	4.671e-26
Cancer cell 2	Pin1	3.12607e-30	0.36929	0.549	0.281	5.4875e-26
Cancer cell 2	Wdr18	3.21205e-30	0.28324	0.344	0.138	5.63843e-26
Cancer cell 2	Dusp6	3.34723e-30	0.380873	0.413	0.183	5.87573e-26
Cancer cell 2	Idh2	3.54443e-30	0.307972	0.387	0.166	6.22189e-26
Cancer cell 2	Cenpb	4.58968e-30	0.28219	0.438	0.197	8.05672e-26
Cancer cell 2	Ddx41	5.20056e-30	0.254767	0.333	0.13	9.12907e-26
Cancer cell 2	Tmem126a	5.50307e-30	0.31254	0.456	0.215	9.66009e-26
Cancer cell 2	Ccdc59	7.49297e-30	0.262932	0.464	0.211	1.31532e-25
Cancer cell 2	Cox6c	9.54263e-30	0.347658	0.997	0.96	1.67511e-25
Cancer cell 2	Zc3h15	1.31906e-29	0.317903	0.59	0.306	2.31547e-25
Cancer cell 2	Itgb1	1.36221e-29	0.424049	0.674	0.38	2.39123e-25
Cancer cell 2	Mrps16	1.37385e-29	0.344299	0.705	0.403	2.41165e-25
Cancer cell 2	Tipin	1.74487e-29	0.346667	0.364	0.155	3.06294e-25
Cancer cell 2	Immt	1.85259e-29	0.290113	0.436	0.2	3.25203e-25
Cancer cell 2	Smad1	2.33221e-29	0.254231	0.282	0.103	4.09396e-25
Cancer cell 2	Timp2	3.28561e-29	0.341286	0.821	0.514	5.76755e-25
Cancer cell 2	Dctn3	3.30101e-29	0.341353	0.649	0.364	5.79459e-25
Cancer cell 2	Tpm3	3.71274e-29	0.404677	0.905	0.71	6.51734e-25
Cancer cell 2	S100a1	4.70508e-29	0.35752	0.621	0.339	8.2593e-25
Cancer cell 2	Card19	5.42634e-29	0.349804	0.633	0.334	9.5254e-25
Cancer cell 2	Rnf181	5.92204e-29	0.297883	0.397	0.175	1.03955e-24
Cancer cell 2	Psmc1	7.57784e-29	0.314891	0.474	0.228	1.33021e-24
Cancer cell 2	Ahnak	9.08871e-29	0.331717	0.764	0.458	1.59543e-24
Cancer cell 2	Srsf11	9.46533e-29	0.32951	0.692	0.388	1.66154e-24
Cancer cell 2	1110008P14Rik	9.8547e-29	0.350752	0.572	0.299	1.72989e-24
Cancer cell 2	Ube2v2	1.03216e-28	0.28597	0.423	0.192	1.81185e-24
Cancer cell 2	Ubxn1	1.27126e-28	0.351829	0.849	0.575	2.23157e-24
Cancer cell 2	Snrnp48	1.31146e-28	0.259019	0.385	0.163	2.30214e-24
Cancer cell 2	Fkbp8	1.35391e-28	0.356277	0.823	0.566	2.37665e-24
Cancer cell 2	Galk1	1.40049e-28	0.282296	0.364	0.155	2.45842e-24
Cancer cell 2	Cct8	1.59347e-28	0.470216	0.628	0.378	2.79717e-24
Cancer cell 2	Eif3l	2.00154e-28	0.333501	0.567	0.304	3.51351e-24
Cancer cell 2	Pttg1ip	2.31705e-28	0.33821	0.505	0.254	4.06735e-24
Cancer cell 2	Ndufa10	2.70179e-28	0.310993	0.585	0.309	4.74272e-24
Cancer cell 2	Nsmce1	3.21835e-28	0.277298	0.421	0.191	5.64948e-24
Cancer cell 2	Wdr83os	3.23103e-28	0.365511	0.628	0.362	5.67176e-24
Cancer cell 2	Tubb6	3.85791e-28	0.485726	0.5	0.266	6.77218e-24
Cancer cell 2	Cbx5	5.60189e-28	0.253742	0.31	0.123	9.83357e-24
Cancer cell 2	Rbm25	7.3334e-28	0.325576	0.705	0.4	1.28731e-23
Cancer cell 2	Cox19	7.63356e-28	0.268841	0.369	0.16	1.34e-23
Cancer cell 2	Atp5d	8.86242e-28	0.320759	0.985	0.902	1.55571e-23
Cancer cell 2	Ezr	9.11999e-28	0.43143	0.626	0.36	1.60092e-23
Cancer cell 2	Mlec	1.08452e-27	0.305602	0.451	0.216	1.90376e-23
Cancer cell 2	Alg5	1.14284e-27	0.290113	0.39	0.176	2.00613e-23
Cancer cell 2	Fkbp3	1.14833e-27	0.347121	0.569	0.304	2.01578e-23
Cancer cell 2	Nubp1	1.35502e-27	0.255327	0.451	0.21	2.3786e-23
Cancer cell 2	Cfl1	1.59227e-27	0.402621	0.987	0.986	2.79506e-23
Cancer cell 2	Sae1	1.66493e-27	0.290854	0.379	0.168	2.92262e-23
Cancer cell 2	Ruvbl1	1.77329e-27	0.279715	0.336	0.139	3.11283e-23
Cancer cell 2	Dnaja2	1.8347e-27	0.310722	0.615	0.329	3.22063e-23
Cancer cell 2	Dnajc2	2.16448e-27	0.315136	0.438	0.21	3.79954e-23
Cancer cell 2	Man1a2	2.32473e-27	0.259615	0.392	0.174	4.08084e-23
Cancer cell 2	Anapc5	2.45559e-27	0.330989	0.597	0.327	4.31055e-23
Cancer cell 2	Psmc2	3.05602e-27	0.38447	0.433	0.212	5.36453e-23
Cancer cell 2	St13	3.26975e-27	0.326653	0.736	0.43	5.73973e-23
Cancer cell 2	Naca	3.79184e-27	0.317935	0.995	0.982	6.6562e-23
Cancer cell 2	Lig1	3.96361e-27	0.290853	0.267	0.099	6.95772e-23
Cancer cell 2	Itgb5	5.11775e-27	0.505795	0.4	0.194	8.9837e-23
Cancer cell 2	Psmc6	5.43532e-27	0.340955	0.521	0.276	9.54116e-23
Cancer cell 2	Hsd17b12	5.45037e-27	0.301419	0.421	0.199	9.56758e-23
Cancer cell 2	Siva1	6.27269e-27	0.34817	0.567	0.307	1.10111e-22
Cancer cell 2	Mrps18b	7.32116e-27	0.252992	0.354	0.152	1.28516e-22
Cancer cell 2	Psma6	7.33852e-27	0.353749	0.71	0.434	1.2882e-22
Cancer cell 2	Eif3d	8.83049e-27	0.357513	0.505	0.27	1.5501e-22
Cancer cell 2	Sgta	9.05033e-27	0.274519	0.451	0.217	1.58869e-22
Cancer cell 2	Adrm1	9.67712e-27	0.294648	0.451	0.218	1.69872e-22
Cancer cell 2	Ube2l3	1.09765e-26	0.346866	0.777	0.503	1.92682e-22
Cancer cell 2	Ndufs2	1.20542e-26	0.379167	0.605	0.358	2.116e-22
Cancer cell 2	Aida	1.48847e-26	0.252726	0.341	0.145	2.61287e-22
Cancer cell 2	Sumo1	1.52979e-26	0.367102	0.821	0.57	2.6854e-22
Cancer cell 2	Nans	1.90475e-26	0.279711	0.451	0.217	3.34359e-22
Cancer cell 2	Puf60	2.08419e-26	0.274849	0.474	0.231	3.65859e-22
Cancer cell 2	Got2	3.58257e-26	0.28737	0.451	0.222	6.28884e-22
Cancer cell 2	Gmnn	4.50084e-26	0.309648	0.29	0.117	7.90078e-22
Cancer cell 2	Fkbp2	4.9373e-26	0.297917	0.61	0.343	8.66694e-22
Cancer cell 2	Naa50	5.01837e-26	0.339253	0.531	0.286	8.80925e-22
Cancer cell 2	Calm1	5.33231e-26	0.539117	0.987	0.966	9.36033e-22
Cancer cell 2	Hnrnpa1	5.38527e-26	0.406737	0.856	0.686	9.4533e-22
Cancer cell 2	Ppil1	5.7703e-26	0.257126	0.308	0.126	1.01292e-21
Cancer cell 2	Eef1g	6.07147e-26	0.324581	0.995	0.948	1.06579e-21
Cancer cell 2	Ntan1	7.4209e-26	0.278421	0.485	0.243	1.30267e-21
Cancer cell 2	Dazap1	7.5435e-26	0.291992	0.544	0.287	1.32419e-21
Cancer cell 2	Tsn	8.77713e-26	0.293261	0.579	0.312	1.54074e-21
Cancer cell 2	Pafah1b3	9.31451e-26	0.297059	0.374	0.168	1.63507e-21
Cancer cell 2	Nfu1	1.01041e-25	0.253251	0.426	0.2	1.77367e-21
Cancer cell 2	1110004F10Rik	1.09519e-25	0.296492	0.626	0.349	1.92249e-21
Cancer cell 2	Srsf3	1.16788e-25	0.462128	0.846	0.697	2.05009e-21
Cancer cell 2	Ppp1r2	1.18712e-25	0.268906	0.621	0.338	2.08387e-21
Cancer cell 2	Cops8	1.28868e-25	0.286837	0.387	0.18	2.26216e-21
Cancer cell 2	Uchl5	1.80609e-25	0.270533	0.359	0.16	3.17041e-21
Cancer cell 2	Psmc4	1.8494e-25	0.30814	0.449	0.224	3.24643e-21
Cancer cell 2	Usp14	1.91002e-25	0.251164	0.359	0.159	3.35285e-21
Cancer cell 2	Ap3s1	1.94678e-25	0.327266	0.726	0.449	3.41738e-21
Cancer cell 2	Mrps26	2.19269e-25	0.265953	0.49	0.247	3.84905e-21
Cancer cell 2	Mrpl52	2.41933e-25	0.332456	0.956	0.783	4.24689e-21
Cancer cell 2	4930523C07Rik	3.0023e-25	0.284133	0.428	0.201	5.27023e-21
Cancer cell 2	Tm4sf4	3.5981e-25	0.442615	0.264	0.099	6.31611e-21
Cancer cell 2	Ndufa7	3.67188e-25	0.309312	0.979	0.846	6.44563e-21
Cancer cell 2	Sdhc	4.96889e-25	0.276331	0.497	0.256	8.72238e-21
Cancer cell 2	Mfsd10	5.29035e-25	0.288992	0.349	0.156	9.28669e-21
Cancer cell 2	Ndufb8	6.22014e-25	0.343813	0.882	0.68	1.09188e-20
Cancer cell 2	Fdps	6.43407e-25	0.268145	0.351	0.152	1.12944e-20
Cancer cell 2	Atf4	7.14951e-25	0.450612	0.677	0.431	1.25503e-20
Cancer cell 2	Mrps7	7.72669e-25	0.251154	0.436	0.209	1.35634e-20
Cancer cell 2	Park7	8.00897e-25	0.368052	0.856	0.651	1.4059e-20
Cancer cell 2	Rps14	8.6299e-25	0.313131	1	0.999	1.51489e-20
Cancer cell 2	Rpl24	1.33141e-24	0.30287	0.997	0.997	2.33715e-20
Cancer cell 2	Klf9	1.85692e-24	0.310966	0.456	0.231	3.25964e-20
Cancer cell 2	Arl2bp	2.38918e-24	0.260425	0.441	0.215	4.19397e-20
Cancer cell 2	Msmo1	2.83988e-24	0.308569	0.321	0.139	4.98513e-20
Cancer cell 2	Rras2	2.89341e-24	0.274717	0.354	0.159	5.0791e-20
Cancer cell 2	Cops6	2.95931e-24	0.285925	0.574	0.314	5.19476e-20
Cancer cell 2	Pkn2	3.33017e-24	0.271431	0.413	0.198	5.84577e-20
Cancer cell 2	D8Ertd738e	8.01373e-24	0.317464	0.954	0.856	1.40673e-19
Cancer cell 2	Prpf19	9.92689e-24	0.272802	0.415	0.204	1.74257e-19
Cancer cell 2	Alyref	1.03013e-23	0.29227	0.526	0.285	1.8083e-19
Cancer cell 2	Atp5a1	1.26582e-23	0.349438	0.918	0.791	2.22203e-19
Cancer cell 2	Ptov1	1.27877e-23	0.289042	0.487	0.253	2.24475e-19
Cancer cell 2	Camk2d	1.28362e-23	0.322964	0.59	0.332	2.25327e-19
Cancer cell 2	B230219D22Rik	1.47272e-23	0.264045	0.418	0.205	2.58522e-19
Cancer cell 2	Cox14	1.73496e-23	0.326396	0.754	0.503	3.04555e-19
Cancer cell 2	Carhsp1	1.98982e-23	0.284071	0.477	0.249	3.49293e-19
Cancer cell 2	Sec61b	2.62307e-23	0.29922	0.982	0.929	4.60453e-19
Cancer cell 2	Map1lc3a	3.42069e-23	0.321946	0.474	0.249	6.00468e-19
Cancer cell 2	Mrpl28	4.49571e-23	0.265399	0.508	0.27	7.89177e-19
Cancer cell 2	Chchd4	6.16088e-23	0.265505	0.333	0.152	1.08148e-18
Cancer cell 2	Ssbp4	7.24138e-23	0.306149	0.577	0.329	1.27115e-18
Cancer cell 2	Rpl27a	8.99933e-23	0.287606	1	0.997	1.57974e-18
Cancer cell 2	Vapb	1.07052e-22	0.258656	0.523	0.281	1.87919e-18
Cancer cell 2	Snhg6	1.26052e-22	0.318247	0.5	0.275	2.21271e-18
Cancer cell 2	Stub1	1.43628e-22	0.269848	0.592	0.34	2.52125e-18
Cancer cell 2	Ywhae	1.51905e-22	0.326068	0.887	0.726	2.66653e-18
Cancer cell 2	Nudcd2	1.74827e-22	0.270454	0.415	0.208	3.06892e-18
Cancer cell 2	Atp5g3	2.52999e-22	0.28863	0.841	0.599	4.44114e-18
Cancer cell 2	Taf10	3.33691e-22	0.339165	0.741	0.504	5.8576e-18
Cancer cell 2	Eif5b	3.50038e-22	0.318173	0.664	0.408	6.14457e-18
Cancer cell 2	Cox6a1	3.52134e-22	0.303239	0.987	0.904	6.18136e-18
Cancer cell 2	Psmd14	3.65064e-22	0.296923	0.441	0.231	6.40833e-18
Cancer cell 2	Hsbp1	4.16271e-22	0.274177	0.874	0.633	7.30722e-18
Cancer cell 2	Pgam1	4.65013e-22	0.32433	0.938	0.762	8.16285e-18
Cancer cell 2	Ywhah	5.19749e-22	0.430695	0.746	0.543	9.12368e-18
Cancer cell 2	Alcam	6.15613e-22	0.283146	0.349	0.164	1.08065e-17
Cancer cell 2	Cox6b1	1.05169e-21	0.307586	0.992	0.95	1.84614e-17
Cancer cell 2	Hnrnpk	1.08006e-21	0.330549	0.944	0.785	1.89593e-17
Cancer cell 2	Rpl31	1.13737e-21	0.279325	1	0.998	1.99654e-17
Cancer cell 2	Srsf9	1.29773e-21	0.282773	0.526	0.299	2.27804e-17
Cancer cell 2	Sgk1	2.23158e-21	0.31664	0.372	0.178	3.91732e-17
Cancer cell 2	Crip1	2.45654e-21	0.470146	0.951	0.902	4.31221e-17
Cancer cell 2	Ppig	2.45834e-21	0.285948	0.605	0.358	4.31537e-17
Cancer cell 2	Capg	3.72904e-21	0.463654	0.79	0.604	6.54596e-17
Cancer cell 2	Akirin2	4.77846e-21	0.257285	0.436	0.225	8.38811e-17
Cancer cell 2	Dad1	5.06421e-21	0.302627	0.921	0.788	8.88972e-17
Cancer cell 2	Psmc3	5.12204e-21	0.296715	0.528	0.302	8.99123e-17
Cancer cell 2	Emg1	6.78497e-21	0.292493	0.81	0.546	1.19103e-16
Cancer cell 2	Anp32e	7.93411e-21	0.301293	0.456	0.25	1.39275e-16
Cancer cell 2	Mt2	8.46378e-21	0.569214	0.744	0.561	1.48573e-16
Cancer cell 2	Arf4	1.04505e-20	0.319512	0.823	0.592	1.83447e-16
Cancer cell 2	1500011K16Rik	1.06919e-20	0.266795	0.446	0.238	1.87685e-16
Cancer cell 2	Egr1	1.27553e-20	0.369593	0.533	0.306	2.23906e-16
Cancer cell 2	Gars	1.33816e-20	0.280467	0.385	0.193	2.349e-16
Cancer cell 2	Rpsa	1.72265e-20	0.283235	1	0.996	3.02393e-16
Cancer cell 2	Bzw1	2.18159e-20	0.28	0.623	0.375	3.82957e-16
Cancer cell 2	Abhd17a	3.3657e-20	0.254734	0.549	0.312	5.90815e-16
Cancer cell 2	Ostc	4.56855e-20	0.292838	0.718	0.463	8.01964e-16
Cancer cell 2	Mrps17	4.79335e-20	0.267873	0.49	0.275	8.41424e-16
Cancer cell 2	Usmg5	4.97573e-20	0.282396	0.908	0.747	8.7344e-16
Cancer cell 2	Kdelr1	6.13482e-20	0.250679	0.608	0.361	1.07691e-15
Cancer cell 2	H2afv	1.49945e-19	0.262425	0.703	0.451	2.63213e-15
Cancer cell 2	Aig1	1.94321e-19	0.313722	0.331	0.164	3.41112e-15
Cancer cell 2	Pcbp1	2.0822e-19	0.251412	0.856	0.638	3.6551e-15
Cancer cell 2	Psmb3	2.28767e-19	0.349896	0.797	0.617	4.01578e-15
Cancer cell 2	Nop10	2.9892e-19	0.323949	0.879	0.733	5.24724e-15
Cancer cell 2	Ndufc2	3.25854e-19	0.266553	0.736	0.486	5.72004e-15
Cancer cell 2	Eif4g1	3.86073e-19	0.258083	0.462	0.257	6.77712e-15
Cancer cell 2	Akr1b3	4.3786e-19	0.321833	0.521	0.303	7.68619e-15
Cancer cell 2	1110008F13Rik	4.83189e-19	0.31307	0.756	0.536	8.48191e-15
Cancer cell 2	Tmsb10	6.60292e-19	0.271327	1	0.962	1.15908e-14
Cancer cell 2	Gtf3a	6.89511e-19	0.262977	0.405	0.217	1.21037e-14
Cancer cell 2	Mrpl20	7.14549e-19	0.279509	0.649	0.413	1.25432e-14
Cancer cell 2	Drap1	1.08427e-18	0.252241	0.695	0.439	1.90333e-14
Cancer cell 2	Suclg1	1.12245e-18	0.252107	0.438	0.239	1.97034e-14
Cancer cell 2	mt-Nd1	1.19919e-18	0.324284	0.995	0.978	2.10506e-14
Cancer cell 2	Rps27l	1.6208e-18	0.284525	0.954	0.859	2.84515e-14
Cancer cell 2	Mtdh	1.74664e-18	0.256539	0.797	0.563	3.06605e-14
Cancer cell 2	Hnrnpc	3.60366e-18	0.251012	0.677	0.43	6.32586e-14
Cancer cell 2	Aurkaip1	3.98775e-18	0.267027	0.692	0.451	7.00009e-14
Cancer cell 2	Marc2	4.33541e-18	0.27147	0.451	0.255	7.61038e-14
Cancer cell 2	Glrx3	6.40948e-18	0.255454	0.564	0.344	1.12512e-13
Cancer cell 2	Smdt1	6.43649e-18	0.256449	0.923	0.775	1.12986e-13
Cancer cell 2	Ube2d3	6.55495e-18	0.273959	0.974	0.928	1.15066e-13
Cancer cell 2	Akr1a1	7.50555e-18	0.267826	0.956	0.818	1.31753e-13
Cancer cell 2	Trmt112	9.0756e-18	0.250466	0.777	0.552	1.59313e-13
Cancer cell 2	Dek	1.60474e-17	0.307424	0.521	0.319	2.81695e-13
Cancer cell 2	Por	2.08699e-17	0.256009	0.344	0.176	3.6635e-13
Cancer cell 2	Llph	2.56621e-17	0.276121	0.672	0.453	4.50472e-13
Cancer cell 2	Hspa1a	5.12459e-17	0.2885	0.349	0.179	8.9957e-13
Cancer cell 2	Glmp	5.69421e-17	0.257656	0.444	0.254	9.99562e-13
Cancer cell 2	Rtn4	1.96918e-16	0.317818	0.728	0.526	3.4567e-12
Cancer cell 2	Txndc17	2.34842e-16	0.26721	0.869	0.68	4.12242e-12
Cancer cell 2	Nucks1	3.28618e-16	0.273191	0.533	0.328	5.76856e-12
Cancer cell 2	Neat1	6.2996e-16	0.608109	0.736	0.627	1.10583e-11
Cancer cell 2	Wls	1.46156e-15	0.346433	0.372	0.213	2.56562e-11
Cancer cell 2	Srsf2	1.51015e-15	0.331994	0.782	0.652	2.65092e-11
Cancer cell 2	S100a13	2.37731e-15	0.319483	0.808	0.635	4.17313e-11
Cancer cell 2	Psmb6	3.90772e-15	0.289114	0.818	0.608	6.85961e-11
Cancer cell 2	Sars	4.93377e-15	0.264398	0.4	0.229	8.66074e-11
Cancer cell 2	Ier2	5.84949e-15	0.594873	0.815	0.699	1.02682e-10
Cancer cell 2	Rps2	6.75649e-15	0.259737	1	0.99	1.18603e-10
Cancer cell 2	Hnrnpab	9.5471e-15	0.281248	0.728	0.542	1.6759e-10
Cancer cell 2	Lsm3	2.18394e-14	0.29516	0.444	0.281	3.83369e-10
Cancer cell 2	Gadd45g	1.04304e-13	0.534618	0.305	0.169	1.83095e-09
Cancer cell 2	Dnajb1	1.46598e-13	0.393709	0.467	0.296	2.57338e-09
Cancer cell 2	Cbx3	2.03533e-13	0.318637	0.479	0.3	3.57282e-09
Cancer cell 2	H2afx	9.4042e-13	0.295179	0.315	0.178	1.65081e-08
Cancer cell 2	Hist1h1c	1.88973e-12	0.365856	0.308	0.171	3.31722e-08
Cancer cell 2	Pkm	6.69433e-12	0.27399	0.949	0.874	1.17512e-07
Cancer cell 2	Ly6a	1.02518e-10	0.583702	0.336	0.208	1.7996e-06
Cancer cell 2	Hcfc1r1	2.1259e-10	0.264611	0.556	0.405	3.7318e-06
Cancer cell 2	Calm2	1.9715e-09	0.250381	0.877	0.782	3.46078e-05
Cancer cell 2	Cd81	3.66543e-09	0.264124	0.726	0.578	6.4343e-05
Cancer cell 2	Hmgb2	2.13419e-08	0.465548	0.592	0.501	0.000374636
Cancer cell 2	Pdlim2	4.26601e-08	0.261474	0.262	0.161	0.000748856
Cancer cell 2	Id3	6.31547e-08	0.317626	0.336	0.219	0.00110862
Cancer cell 2	Jund	8.44228e-07	0.268596	0.915	0.893	0.0148196
Cancer cell 2	Pgk1	8.98142e-06	0.503577	0.762	0.665	0.15766
Cancer cell 2	Klf6	4.98335e-05	0.270241	0.626	0.53	0.874777
Cancer cell 3	Mgp	0	3.58483	0.938	0.216	0
Cancer cell 3	Spp1	0	3.54907	0.993	0.603	0
Cancer cell 3	Cst6	0	2.84627	0.846	0.011	0
Cancer cell 3	Tm4sf1	0	2.46457	0.87	0.106	0
Cancer cell 3	Hmga2	0	2.34417	0.845	0.038	0
Cancer cell 3	Krt18	0	2.263	0.796	0.103	0
Cancer cell 3	Oaf	0	2.10528	0.912	0.065	0
Cancer cell 3	Prkg2	0	2.09165	0.788	0.035	0
Cancer cell 3	Lgals1	0	2.08037	0.998	0.823	0
Cancer cell 3	Col6a1	0	2.04668	0.849	0.06	0
Cancer cell 3	Tsc22d1	0	1.97919	0.918	0.134	0
Cancer cell 3	Krt8	0	1.95321	0.814	0.071	0
Cancer cell 3	Mt2	0	1.9193	0.898	0.498	0
Cancer cell 3	S100a6	0	1.79848	0.998	0.825	0
Cancer cell 3	Col6a2	0	1.79413	0.754	0.054	0
Cancer cell 3	Gapdh	0	1.77542	1	0.98	0
Cancer cell 3	Grem1	0	1.74411	0.693	0.007	0
Cancer cell 3	Tpi1	0	1.70201	0.99	0.674	0
Cancer cell 3	Ggct	0	1.68215	0.623	0.057	0
Cancer cell 3	Rpl26	0	1.67629	1	0.999	0
Cancer cell 3	Vim	0	1.63099	0.991	0.848	0
Cancer cell 3	Dap	0	1.61743	0.969	0.403	0
Cancer cell 3	Meg3	0	1.60046	0.646	0.061	0
Cancer cell 3	Mpp6	0	1.56188	0.812	0.132	0
Cancer cell 3	Cd63	0	1.55846	0.989	0.582	0
Cancer cell 3	Slc25a4	0	1.53918	0.982	0.636	0
Cancer cell 3	S100a4	0	1.53447	0.734	0.375	0
Cancer cell 3	Pcolce	0	1.52998	0.809	0.083	0
Cancer cell 3	Emp1	0	1.51751	0.946	0.255	0
Cancer cell 3	Rpl32	0	1.51407	1	0.998	0
Cancer cell 3	Neto2	0	1.48136	0.609	0.012	0
Cancer cell 3	Esd	0	1.45559	0.936	0.531	0
Cancer cell 3	Phlda1	0	1.42971	0.803	0.216	0
Cancer cell 3	Cd9	0	1.42887	0.927	0.494	0
Cancer cell 3	Lmna	0	1.42593	0.924	0.239	0
Cancer cell 3	Mif	0	1.40397	0.983	0.851	0
Cancer cell 3	Thy1	0	1.39796	0.64	0.155	0
Cancer cell 3	Ank	0	1.39272	0.769	0.066	0
Cancer cell 3	H1f0	0	1.37385	0.767	0.167	0
Cancer cell 3	Cpe	0	1.35741	0.674	0.047	0
Cancer cell 3	Mtap	0	1.33223	0.752	0.071	0
Cancer cell 3	Gm10076	0	1.30771	0.973	0.472	0
Cancer cell 3	Nedd4	0	1.30273	0.889	0.126	0
Cancer cell 3	Krt19	0	1.30062	0.493	0.052	0
Cancer cell 3	Bmp2	0	1.30045	0.637	0.031	0
Cancer cell 3	Prrx1	0	1.28774	0.804	0.039	0
Cancer cell 3	Tnfrsf12a	0	1.28707	0.679	0.135	0
Cancer cell 3	Rpl13	0	1.27615	1	0.998	0
Cancer cell 3	Rpl29	0	1.26662	1	0.986	0
Cancer cell 3	Pla2g7	0	1.26523	0.729	0.236	0
Cancer cell 3	Capg	0	1.25222	0.916	0.546	0
Cancer cell 3	Tpm4	0	1.249	0.948	0.544	0
Cancer cell 3	Tpm1	0	1.22601	0.838	0.141	0
Cancer cell 3	Ptms	0	1.22358	0.964	0.494	0
Cancer cell 3	Sdc1	0	1.22009	0.744	0.088	0
Cancer cell 3	Mlf2	0	1.20747	0.945	0.397	0
Cancer cell 3	Rpl15	0	1.19293	1	0.994	0
Cancer cell 3	Ybx3	0	1.19064	0.856	0.16	0
Cancer cell 3	Cavin3	0	1.17599	0.768	0.09	0
Cancer cell 3	Selenom	0	1.17566	0.787	0.123	0
Cancer cell 3	Cyb5r3	0	1.1689	0.848	0.218	0
Cancer cell 3	Mt1	0	1.16415	0.974	0.832	0
Cancer cell 3	Mfge8	0	1.1606	0.589	0.12	0
Cancer cell 3	S100a16	0	1.16047	0.785	0.112	0
Cancer cell 3	Ccnd1	0	1.13345	0.686	0.105	0
Cancer cell 3	Fermt2	0	1.11848	0.757	0.052	0
Cancer cell 3	Rhoc	0	1.11601	0.887	0.178	0
Cancer cell 3	Csrp2	0	1.10383	0.832	0.147	0
Cancer cell 3	Il33	0	1.09976	0.388	0.044	0
Cancer cell 3	Ankrd37	0	1.09367	0.521	0.106	0
Cancer cell 3	Hsp90ab1	0	1.08685	0.999	0.964	0
Cancer cell 3	Eef1g	0	1.082	0.999	0.939	0
Cancer cell 3	Rpl18a	0	1.08087	1	0.999	0
Cancer cell 3	Twist2	0	1.07822	0.697	0.019	0
Cancer cell 3	Phb2	0	1.07377	0.958	0.586	0
Cancer cell 3	Col6a3	0	1.06418	0.607	0.042	0
Cancer cell 3	Tm4sf4	0	1.06128	0.465	0.029	0
Cancer cell 3	Pebp1	0	1.05897	0.961	0.639	0
Cancer cell 3	Aprt	0	1.05877	0.978	0.692	0
Cancer cell 3	Timp3	0	1.05551	0.562	0.075	0
Cancer cell 3	Tomm20	0	1.04536	0.995	0.804	0
Cancer cell 3	S100a10	0	1.03303	0.96	0.778	0
Cancer cell 3	Gsn	0	1.02683	0.831	0.342	0
Cancer cell 3	Serpinf1	0	1.02305	0.551	0.056	0
Cancer cell 3	Sox9	0	1.01935	0.617	0.034	0
Cancer cell 3	Ppp1r14b	0	1.01695	0.88	0.472	0
Cancer cell 3	Nupr1	0	1.01645	0.68	0.222	0
Cancer cell 3	Pkm	0	1.01606	0.976	0.855	0
Cancer cell 3	Hmgn3	0	1.01516	0.689	0.08	0
Cancer cell 3	Cav1	0	1.00914	0.638	0.033	0
Cancer cell 3	Cald1	0	0.996293	0.777	0.098	0
Cancer cell 3	Bsg	0	0.985264	0.991	0.749	0
Cancer cell 3	Use1	0	0.984577	0.947	0.651	0
Cancer cell 3	Tinagl1	0	0.981136	0.458	0.058	0
Cancer cell 3	Timp2	0	0.975758	0.937	0.438	0
Cancer cell 3	Esm1	0	0.972502	0.387	0.006	0
Cancer cell 3	Rpl12	0	0.967817	1	0.981	0
Cancer cell 3	Irx3	0	0.953667	0.549	0.01	0
Cancer cell 3	Sfr1	0	0.951391	0.932	0.418	0
Cancer cell 3	Gabarapl1	0	0.951339	0.707	0.123	0
Cancer cell 3	Errfi1	0	0.942645	0.583	0.121	0
Cancer cell 3	Tpt1	0	0.941795	1	1	0
Cancer cell 3	Eif4ebp1	0	0.937207	0.934	0.545	0
Cancer cell 3	Prdx2	0	0.936944	0.931	0.566	0
Cancer cell 3	Lmo7	0	0.936525	0.611	0.019	0
Cancer cell 3	Nudt9	0	0.935834	0.76	0.149	0
Cancer cell 3	Rps18	0	0.90719	1	0.994	0
Cancer cell 3	Uqcc2	0	0.901957	0.916	0.491	0
Cancer cell 3	Cks1b	0	0.891165	0.633	0.199	0
Cancer cell 3	Col8a1	0	0.879318	0.446	0.021	0
Cancer cell 3	Ccnd2	0	0.872095	0.809	0.314	0
Cancer cell 3	Cnbp	0	0.868511	0.975	0.757	0
Cancer cell 3	Pcbd1	0	0.857359	0.6	0.047	0
Cancer cell 3	Bdnf	0	0.853843	0.533	0.018	0
Cancer cell 3	Ociad2	0	0.850698	0.487	0.036	0
Cancer cell 3	Rplp0	0	0.850613	1	1	0
Cancer cell 3	Fam162a	0	0.847887	0.793	0.344	0
Cancer cell 3	Tubb6	0	0.844888	0.604	0.204	0
Cancer cell 3	Eva1b	0	0.844499	0.731	0.245	0
Cancer cell 3	Strap	0	0.843062	0.785	0.279	0
Cancer cell 3	Fosl1	0	0.840134	0.515	0.03	0
Cancer cell 3	Cops7a	0	0.831601	0.713	0.132	0
Cancer cell 3	Serpine2	0	0.82555	0.256	0.041	0
Cancer cell 3	Eps8	0	0.820279	0.662	0.167	0
Cancer cell 3	Areg	0	0.820144	0.37	0.045	0
Cancer cell 3	Bok	0	0.81936	0.516	0.076	0
Cancer cell 3	Rpsa	0	0.81366	1	0.995	0
Cancer cell 3	Cnih1	0	0.813563	0.794	0.225	0
Cancer cell 3	Ahnak2	0	0.813483	0.576	0.045	0
Cancer cell 3	Rps2	0	0.808165	1	0.989	0
Cancer cell 3	Aes	0	0.805362	0.934	0.7	0
Cancer cell 3	Rrm2	0	0.801719	0.373	0.073	0
Cancer cell 3	Mrps6	0	0.797634	0.621	0.138	0
Cancer cell 3	Gnas	0	0.795434	0.998	0.915	0
Cancer cell 3	Flt1	0	0.793074	0.515	0.028	0
Cancer cell 3	Gprc5a	0	0.79098	0.452	0.021	0
Cancer cell 3	Hdgf	0	0.785945	0.858	0.509	0
Cancer cell 3	Col3a1	0	0.785754	0.618	0.128	0
Cancer cell 3	Rbpms	0	0.78563	0.688	0.135	0
Cancer cell 3	Plekha5	0	0.782632	0.562	0.04	0
Cancer cell 3	Tusc3	0	0.780801	0.674	0.116	0
Cancer cell 3	Wwtr1	0	0.779827	0.583	0.048	0
Cancer cell 3	Mbnl2	0	0.779352	0.747	0.224	0
Cancer cell 3	Plat	0	0.775992	0.462	0.062	0
Cancer cell 3	Hmga1	0	0.773974	0.479	0.032	0
Cancer cell 3	Ctsb	0	0.768478	0.976	0.818	0
Cancer cell 3	Hbegf	0	0.767318	0.408	0.086	0
Cancer cell 3	Gja1	0	0.766693	0.48	0.04	0
Cancer cell 3	Rpl21	0	0.765691	1	0.996	0
Cancer cell 3	Ppic	0	0.760714	0.655	0.074	0
Cancer cell 3	Chd3	0	0.758394	0.683	0.181	0
Cancer cell 3	Fstl1	0	0.753132	0.657	0.073	0
Cancer cell 3	Smim10l1	0	0.752793	0.686	0.143	0
Cancer cell 3	Arl6ip5	0	0.752037	0.841	0.395	0
Cancer cell 3	Avpi1	0	0.749865	0.628	0.126	0
Cancer cell 3	Onecut2	0	0.749393	0.537	0.037	0
Cancer cell 3	Anxa1	0	0.744032	0.867	0.498	0
Cancer cell 3	Arf4	0	0.742131	0.921	0.532	0
Cancer cell 3	Mmp14	0	0.736458	0.539	0.092	0
Cancer cell 3	Cfl2	0	0.735378	0.684	0.123	0
Cancer cell 3	Emg1	0	0.733945	0.901	0.482	0
Cancer cell 3	Pbx1	0	0.727461	0.635	0.14	0
Cancer cell 3	Tnfsf13b	0	0.726411	0.422	0.027	0
Cancer cell 3	Naa38	0	0.725866	0.812	0.366	0
Cancer cell 3	Serpinh1	0	0.722758	0.792	0.111	0
Cancer cell 3	Fkbp1a	0	0.718661	0.977	0.725	0
Cancer cell 3	Rpl5	0	0.71711	1	0.972	0
Cancer cell 3	Sec61a1	0	0.711801	0.747	0.249	0
Cancer cell 3	Cdx2	0	0.709236	0.477	0.01	0
Cancer cell 3	Fbln2	0	0.707709	0.554	0.082	0
Cancer cell 3	Smg6	0	0.705387	0.387	0.066	0
Cancer cell 3	Hes1	0	0.704114	0.492	0.118	0
Cancer cell 3	Dut	0	0.703671	0.63	0.179	0
Cancer cell 3	Tcim	0	0.701582	0.439	0.035	0
Cancer cell 3	Igf2bp2	0	0.699791	0.516	0.014	0
Cancer cell 3	Dpysl3	0	0.699035	0.535	0.058	0
Cancer cell 3	Txndc17	0	0.69683	0.941	0.633	0
Cancer cell 3	Rack1	0	0.69674	0.999	0.981	0
Cancer cell 3	Ahnak	0	0.696558	0.835	0.39	0
Cancer cell 3	H1fx	0	0.694322	0.337	0.036	0
Cancer cell 3	Scd2	0	0.693191	0.56	0.138	0
Cancer cell 3	Aldh1a3	0	0.690111	0.297	0.029	0
Cancer cell 3	Sin3b	0	0.685834	0.729	0.317	0
Cancer cell 3	Mgst3	0	0.683399	0.474	0.12	0
Cancer cell 3	Aqp1	0	0.681401	0.421	0.035	0
Cancer cell 3	Ifi27	0	0.68137	0.676	0.259	0
Cancer cell 3	Slc16a1	0	0.68074	0.492	0.053	0
Cancer cell 3	Vdac2	0	0.678357	0.892	0.655	0
Cancer cell 3	Rab34	0	0.677835	0.566	0.063	0
Cancer cell 3	Dph3	0	0.676425	0.794	0.297	0
Cancer cell 3	Mpzl1	0	0.67441	0.495	0.037	0
Cancer cell 3	Arl1	0	0.673925	0.721	0.236	0
Cancer cell 3	Tpm2	0	0.672245	0.581	0.065	0
Cancer cell 3	Naca	0	0.669928	1	0.979	0
Cancer cell 3	Mrpl52	0	0.668995	0.978	0.749	0
Cancer cell 3	Rps8	0	0.667845	1	0.998	0
Cancer cell 3	Trappc1	0	0.667703	0.688	0.23	0
Cancer cell 3	Eef2	0	0.666106	0.998	0.976	0
Cancer cell 3	Nt5dc2	0	0.665234	0.386	0.103	0
Cancer cell 3	Ptov1	0	0.661366	0.661	0.177	0
Cancer cell 3	Rps10	0	0.660762	1	0.999	0
Cancer cell 3	Cyr61	0	0.659895	0.319	0.065	0
Cancer cell 3	Serpinb6a	0	0.659423	0.673	0.197	0
Cancer cell 3	Nudt4	0	0.658751	0.618	0.199	0
Cancer cell 3	Rps12	0	0.65847	1	0.998	0
Cancer cell 3	Hacd1	0	0.657601	0.509	0.09	0
Cancer cell 3	Nudt21	0	0.656841	0.84	0.379	0
Cancer cell 3	Hspb1	0	0.65558	0.423	0.09	0
Cancer cell 3	Rpl4	0	0.652681	1	0.991	0
Cancer cell 3	Ugdh	0	0.65099	0.51	0.128	0
Cancer cell 3	Inhba	0	0.650603	0.374	0.051	0
Cancer cell 3	Rpl23a	0	0.649192	1	0.999	0
Cancer cell 3	Ppp4r2	0	0.648671	0.646	0.166	0
Cancer cell 3	Psmd7	0	0.647815	0.707	0.278	0
Cancer cell 3	Fkbp10	0	0.647602	0.504	0.042	0
Cancer cell 3	Rpl24	0	0.644186	1	0.996	0
Cancer cell 3	Slc20a1	0	0.639123	0.395	0.098	0
Cancer cell 3	Nenf	0	0.639095	0.811	0.282	0
Cancer cell 3	Matn2	0	0.638082	0.377	0.02	0
Cancer cell 3	Vdac3	0	0.638082	0.758	0.347	0
Cancer cell 3	Igfbp4	0	0.638005	0.825	0.4	0
Cancer cell 3	Rangrf	0	0.637324	0.453	0.061	0
Cancer cell 3	Aig1	0	0.636892	0.494	0.102	0
Cancer cell 3	Rtraf	0	0.634901	0.965	0.717	0
Cancer cell 3	Rps15	0	0.633049	1	0.998	0
Cancer cell 3	Cdk4	0	0.63142	0.817	0.372	0
Cancer cell 3	Pttg1ip	0	0.631342	0.627	0.186	0
Cancer cell 3	Rpl17	0	0.63077	1	1	0
Cancer cell 3	Gsto1	0	0.629612	0.676	0.252	0
Cancer cell 3	Unc5b	0	0.627678	0.452	0.024	0
Cancer cell 3	Pcdh17	0	0.627418	0.306	0.016	0
Cancer cell 3	Rpl7a	0	0.627255	1	0.988	0
Cancer cell 3	Arl4a	0	0.626991	0.559	0.105	0
Cancer cell 3	Tmem107	0	0.625602	0.487	0.053	0
Cancer cell 3	Wls	0	0.624942	0.566	0.146	0
Cancer cell 3	Efemp2	0	0.62417	0.572	0.079	0
Cancer cell 3	Pdgfa	0	0.62337	0.395	0.063	0
Cancer cell 3	Tcp1	0	0.620186	0.799	0.398	0
Cancer cell 3	Pdgfrl	0	0.617746	0.257	0.021	0
Cancer cell 3	Itgb1	0	0.616924	0.734	0.317	0
Cancer cell 3	Impdh2	0	0.616874	0.743	0.3	0
Cancer cell 3	Rpl14	0	0.616832	1	0.991	0
Cancer cell 3	Rps24	0	0.616719	1	1	0
Cancer cell 3	Ccbe1	0	0.61209	0.391	0.005	0
Cancer cell 3	Laptm4b	0	0.608877	0.451	0.073	0
Cancer cell 3	Fkbp4	0	0.605061	0.698	0.26	0
Cancer cell 3	Atp5d	0	0.601812	0.988	0.887	0
Cancer cell 3	Pmepa1	0	0.600207	0.482	0.146	0
Cancer cell 3	Vcam1	0	0.599742	0.405	0.082	0
Cancer cell 3	Scara3	0	0.598033	0.432	0.05	0
Cancer cell 3	Dda1	0	0.595118	0.691	0.22	0
Cancer cell 3	St3gal6	0	0.593498	0.475	0.096	0
Cancer cell 3	Suclg2	0	0.593394	0.537	0.094	0
Cancer cell 3	Klhdc8a	0	0.59269	0.318	0.009	0
Cancer cell 3	Dusp6	0	0.591914	0.492	0.128	0
Cancer cell 3	Ube2m	0	0.589522	0.677	0.246	0
Cancer cell 3	Calml4	0	0.58637	0.422	0.089	0
Cancer cell 3	Angptl2	0	0.585816	0.41	0.035	0
Cancer cell 3	Eef1b2	0	0.585117	0.999	0.96	0
Cancer cell 3	Dnm1	0	0.584848	0.438	0.012	0
Cancer cell 3	Rcn1	0	0.584107	0.53	0.08	0
Cancer cell 3	Mtch2	0	0.578813	0.742	0.294	0
Cancer cell 3	Tpbg	0	0.578048	0.345	0.02	0
Cancer cell 3	Nab2	0	0.577294	0.515	0.113	0
Cancer cell 3	Eef1a1	0	0.576988	1	0.999	0
Cancer cell 3	Mrpl51	0	0.575436	0.715	0.305	0
Cancer cell 3	Casp3	0	0.571279	0.478	0.104	0
Cancer cell 3	Sdc4	0	0.570377	0.671	0.239	0
Cancer cell 3	Gchfr	0	0.569617	0.418	0.038	0
Cancer cell 3	Timp1	0	0.569595	0.62	0.104	0
Cancer cell 3	Acot7	0	0.568006	0.517	0.106	0
Cancer cell 3	Fndc3a	0	0.566929	0.503	0.148	0
Cancer cell 3	Tcf25	0	0.563723	0.86	0.433	0
Cancer cell 3	Aebp1	0	0.562347	0.605	0.067	0
Cancer cell 3	Olfr1260	0	0.562143	0.254	0.001	0
Cancer cell 3	Npdc1	0	0.56044	0.553	0.087	0
Cancer cell 3	Gnl3	0	0.559796	0.568	0.18	0
Cancer cell 3	Nfic	0	0.558959	0.558	0.141	0
Cancer cell 3	Pdgfrb	0	0.558813	0.352	0.032	0
Cancer cell 3	Gata2	0	0.554682	0.391	0.007	0
Cancer cell 3	Hsbp1	0	0.553436	0.918	0.582	0
Cancer cell 3	Rpl23	0	0.550957	1	0.999	0
Cancer cell 3	Apex1	0	0.549797	0.496	0.138	0
Cancer cell 3	Timm17a	0	0.549215	0.628	0.21	0
Cancer cell 3	Gadd45gip1	0	0.548713	0.631	0.191	0
Cancer cell 3	Peak1	0	0.546343	0.479	0.087	0
Cancer cell 3	Arhgap22	0	0.544718	0.411	0.032	0
Cancer cell 3	Akr1b8	0	0.54414	0.469	0.051	0
Cancer cell 3	Meis2	0	0.543464	0.462	0.063	0
Cancer cell 3	Tspan3	0	0.543193	0.556	0.15	0
Cancer cell 3	Gars	0	0.542478	0.475	0.142	0
[truncated: 12,141 more rows]
