# Supplementary material for: Cross-Dataset Single-Cell Analysis Identifies Temporal Alterations in Cell Populations of Primary Pancreatic Tumor and Liver Metastasis
Source: Cancers (Basel). 2023 Apr 21;15(8):2396. doi: 10.3390/cancers15082396 (PMC10137114; doi:10.3390/cancers15082396)
Supplement: Supplementary file 1 [file cancers-15-02396-s001.zip › Supplementary Table S2. Signature genes of cancer cell subpopulations.xlsx]

## Sheet: KPCEarlyLateMet3CCmarkers202211
cluster	gene	p_val	avg_log2FC	pct.1	pct.2	p_val_adj
Cancer cell 1	Epcam	0	3.42474	0.958	0.013	0
Cancer cell 1	Lcn2	0	3.19796	0.564	0.012	0
Cancer cell 1	Fxyd3	0	3.1869	0.928	0.015	0
Cancer cell 1	Spint2	0	2.74493	0.973	0.114	0
Cancer cell 1	Ttr	0	2.40684	0.591	0.002	0
Cancer cell 1	Cldn3	0	2.38097	0.83	0.021	0
Cancer cell 1	Atp1b1	0	2.16176	0.833	0.049	0
Cancer cell 1	Pglyrp1	0	2.14017	0.633	0.009	0
Cancer cell 1	Tstd1	0	1.86816	0.515	0.001	0
Cancer cell 1	Cldn4	0	1.58309	0.511	0.003	0
Cancer cell 1	Smim22	0	1.55008	0.822	0.005	0
Cancer cell 1	Stard10	0	1.53428	0.811	0.049	0
Cancer cell 1	Muc1	0	1.4954	0.625	0.017	0
Cancer cell 1	Kcne3	0	1.47867	0.538	0.008	0
Cancer cell 1	Cdh1	0	1.45762	0.773	0.014	0
Cancer cell 1	Rab25	0	1.42447	0.811	0.004	0
Cancer cell 1	Gpx2	0	1.40656	0.515	0.004	0
Cancer cell 1	Prom1	0	1.29831	0.587	0.004	0
Cancer cell 1	Lsr	0	1.2773	0.788	0.026	0
Cancer cell 1	Cxadr	0	1.24623	0.678	0.023	0
Cancer cell 1	Prr15l	0	1.13303	0.67	0.009	0
Cancer cell 1	Smagp	0	1.09708	0.689	0.019	0
Cancer cell 1	Smim6	0	1.08464	0.515	0.006	0
Cancer cell 1	Crb3	0	1.08345	0.67	0.006	0
Cancer cell 1	Mal	0	1.07647	0.583	0.008	0
Cancer cell 1	Pdzk1ip1	0	1.05419	0.527	0.003	0
Cancer cell 1	Kcnk1	0	1.04063	0.678	0.014	0
Cancer cell 1	Tmc4	0	0.994463	0.655	0.01	0
Cancer cell 1	Hpn	0	0.96596	0.519	0.002	0
Cancer cell 1	Ptprf	0	0.964681	0.598	0.006	0
Cancer cell 1	Ehf	0	0.872642	0.564	0.008	0
Cancer cell 1	Dsg2	0	0.794686	0.5	0.003	0
Cancer cell 1	Ambp	2.77992e-304	2.00181	0.432	0	4.87988e-300
Cancer cell 1	Gsta3	2.95202e-304	1.01309	0.451	0.002	5.18198e-300
Cancer cell 1	Cited4	7.78866e-301	0.753784	0.451	0.002	1.36722e-296
Cancer cell 1	St14	2.76088e-298	0.639814	0.436	0.001	4.84646e-294
Cancer cell 1	Gas6	2.34232e-296	1.46439	0.587	0.019	4.11171e-292
Cancer cell 1	Wfdc18	9.90024e-296	3.23507	0.432	0.001	1.73789e-291
Cancer cell 1	Cblc	1.13279e-292	0.700128	0.504	0.009	1.9885e-288
Cancer cell 1	Tff2	8.58758e-287	5.79363	0.451	0.004	1.50746e-282
Cancer cell 1	Mal2	4.64147e-282	0.672365	0.405	0.001	8.14764e-278
Cancer cell 1	5330417C22Rik	6.75304e-282	0.799262	0.405	0.001	1.18543e-277
Cancer cell 1	Cldn7	2.5218e-280	2.14773	0.883	0.103	4.42677e-276
Cancer cell 1	Cd24a	9.64672e-277	2.30209	0.936	0.117	1.69339e-272
Cancer cell 1	Cldn2	1.30553e-273	1.48303	0.629	0.031	2.29172e-269
Cancer cell 1	Fermt1	6.54586e-270	1.12977	0.678	0.039	1.14906e-265
Cancer cell 1	Pigr	1.67327e-268	1.72002	0.383	0	2.93725e-264
Cancer cell 1	Car2	4.7326e-267	1.62519	0.553	0.02	8.3076e-263
Cancer cell 1	Krt7	1.72488e-263	2.63553	0.731	0.05	3.02786e-259
Cancer cell 1	Gjb1	2.72296e-257	0.684632	0.383	0.002	4.77988e-253
Cancer cell 1	Bspry	3.92022e-257	0.564796	0.379	0.001	6.88156e-253
Cancer cell 1	Slc39a4	2.33089e-256	0.962655	0.538	0.019	4.09164e-252
Cancer cell 1	Krtcap3	1.23085e-255	0.836878	0.591	0.028	2.16063e-251
Cancer cell 1	Tesc	6.62024e-252	0.932537	0.379	0.002	1.16212e-247
Cancer cell 1	Wfdc15b	1.80236e-249	0.822885	0.352	0	3.16387e-245
Cancer cell 1	Spint1	4.49585e-249	0.62424	0.409	0.005	7.89201e-245
Cancer cell 1	Dcdc2a	1.01792e-243	0.996348	0.352	0.001	1.78685e-239
Cancer cell 1	Gsta4	1.51372e-242	2.18981	0.652	0.045	2.65719e-238
Cancer cell 1	Cfi	3.76622e-241	0.751924	0.371	0.003	6.61121e-237
Cancer cell 1	Prss8	7.06662e-241	0.53736	0.367	0.002	1.24048e-236
Cancer cell 1	Proser2	4.33907e-238	0.659372	0.443	0.01	7.6168e-234
Cancer cell 1	Grb7	1.61959e-235	0.604213	0.405	0.007	2.84302e-231
Cancer cell 1	Sftpd	6.46964e-233	0.894726	0.333	0	1.13568e-228
Cancer cell 1	Dmbt1	1.32991e-231	3.65072	0.367	0.003	2.33452e-227
Cancer cell 1	Ly6d	1.45983e-227	2.46781	0.352	0.003	2.56259e-223
Cancer cell 1	Ap1m2	3.0862e-227	0.454534	0.33	0.001	5.41751e-223
Cancer cell 1	Wwc1	3.99235e-226	0.613777	0.436	0.012	7.00816e-222
Cancer cell 1	2610528J11Rik	1.64228e-224	0.438504	0.326	0.001	2.88285e-220
Cancer cell 1	Cgn	4.09247e-224	0.575814	0.386	0.006	7.18392e-220
Cancer cell 1	1700011H14Rik	3.87079e-219	0.598545	0.318	0.001	6.79478e-215
Cancer cell 1	Tmprss4	4.25366e-219	0.685549	0.322	0.001	7.46687e-215
Cancer cell 1	0610040J01Rik	6.50091e-218	0.623293	0.443	0.014	1.14117e-213
Cancer cell 1	Sfn	8.80302e-218	1.35204	0.53	0.029	1.54528e-213
Cancer cell 1	Clps	6.24413e-216	1.43839	0.356	0.004	1.0961e-211
Cancer cell 1	Slc28a3	4.42739e-214	0.588601	0.303	0	7.77185e-210
Cancer cell 1	Mgst1	1.5461e-211	1.99821	0.614	0.051	2.71403e-207
Cancer cell 1	S100a14	9.89087e-211	1.85489	0.424	0.014	1.73624e-206
Cancer cell 1	Tmem176b	3.6179e-210	2.45178	0.848	0.128	6.35085e-206
Cancer cell 1	Cmtm8	1.23977e-208	0.564363	0.333	0.003	2.17629e-204
Cancer cell 1	Mmp7	2.81182e-208	1.88007	0.307	0.001	4.93587e-204
Cancer cell 1	Nectin2	5.91805e-208	0.940854	0.625	0.052	1.03885e-203
Cancer cell 1	Igkc	3.4017e-206	1.4134	0.561	0.039	5.97134e-202
Cancer cell 1	Ctse	1.2063e-204	1.40212	0.439	0.017	2.11754e-200
Cancer cell 1	Ocln	9.12941e-200	0.428131	0.303	0.002	1.60258e-195
Cancer cell 1	Nipal2	2.76557e-198	0.469289	0.322	0.003	4.85468e-194
Cancer cell 1	Capsl	1.37842e-197	0.521201	0.284	0	2.41969e-193
Cancer cell 1	Reg3b	2.03549e-197	3.17575	0.299	0.002	3.5731e-193
Cancer cell 1	Vsig2	2.25407e-197	0.722414	0.292	0.001	3.95679e-193
Cancer cell 1	Dsp	3.50962e-196	0.663958	0.451	0.02	6.16078e-192
Cancer cell 1	Gkn3	8.22723e-195	4.93445	0.292	0.001	1.44421e-190
Cancer cell 1	Reg1	1.87464e-192	3.84933	0.299	0.002	3.29074e-188
Cancer cell 1	Cd14	3.45244e-192	0.996453	0.511	0.032	6.06041e-188
Cancer cell 1	Tmem176a	3.57995e-192	1.98056	0.723	0.091	6.28425e-188
Cancer cell 1	Txnip	3.04544e-191	1.05279	0.561	0.043	5.34596e-187
Cancer cell 1	Il17re	1.7833e-190	0.502415	0.33	0.005	3.1304e-186
Cancer cell 1	Chchd10	6.24953e-189	0.993736	0.644	0.063	1.09704e-184
Cancer cell 1	Tjp3	3.96738e-188	0.477587	0.311	0.004	6.96434e-184
Cancer cell 1	Cdcp1	7.02463e-187	0.410456	0.299	0.003	1.2331e-182
Cancer cell 1	Tmem54	1.19065e-186	0.534056	0.288	0.002	2.09007e-182
Cancer cell 1	C3	5.83868e-185	1.12971	0.33	0.006	1.02492e-180
Cancer cell 1	Lrg1	9.99741e-181	0.886037	0.303	0.004	1.75495e-176
Cancer cell 1	Degs2	2.87308e-179	0.463526	0.295	0.003	5.0434e-175
Cancer cell 1	Tacstd2	1.10892e-178	0.40223	0.258	0	1.9466e-174
Cancer cell 1	Irf6	1.32976e-178	0.458059	0.341	0.009	2.33426e-174
Cancer cell 1	Myrf	1.3629e-178	0.484028	0.348	0.01	2.39243e-174
Cancer cell 1	Pkhd1	1.63324e-178	0.434469	0.261	0.001	2.86699e-174
Cancer cell 1	Lgals4	2.60863e-178	2.19083	0.443	0.024	4.57918e-174
Cancer cell 1	Abcc3	4.50122e-177	0.476927	0.322	0.007	7.90144e-173
Cancer cell 1	Elf3	1.08732e-175	1.05834	0.625	0.068	1.90868e-171
Cancer cell 1	Rnf128	2.03112e-175	0.565408	0.386	0.015	3.56543e-171
Cancer cell 1	Pard6b	4.61736e-175	0.400864	0.295	0.004	8.10531e-171
Cancer cell 1	Kdf1	2.72674e-173	0.343164	0.25	0	4.78653e-169
Cancer cell 1	Trf	4.35558e-173	2.77897	0.485	0.035	7.64579e-169
Cancer cell 1	Mia	4.91003e-173	0.476875	0.265	0.002	8.61906e-169
Cancer cell 1	Tox3	5.50357e-173	0.404524	0.265	0.002	9.66097e-169
Cancer cell 1	Tc2n	1.1081e-172	0.426301	0.265	0.002	1.94516e-168
Cancer cell 1	Chmp4c	6.93953e-171	0.48902	0.356	0.012	1.21816e-166
Cancer cell 1	Arhgef16	2.34983e-170	0.366483	0.265	0.002	4.12489e-166
Cancer cell 1	Tmem45b	2.45737e-170	0.43401	0.254	0.001	4.31367e-166
Cancer cell 1	Bace2	3.59e-170	0.649636	0.288	0.004	6.30188e-166
Cancer cell 1	Clu	7.65026e-169	4.49285	0.989	0.435	1.34293e-164
Cancer cell 1	Lad1	5.75274e-168	0.817707	0.523	0.043	1.00984e-163
Cancer cell 1	Gabrp	1.94883e-167	0.595741	0.254	0.001	3.42097e-163
Cancer cell 1	Pamr1	3.34354e-167	0.473479	0.299	0.006	5.86925e-163
Cancer cell 1	Pkp3	4.23522e-166	0.387988	0.277	0.003	7.4345e-162
Cancer cell 1	Ctrb1	8.56741e-165	1.19366	0.295	0.006	1.50392e-160
Cancer cell 1	Smpd3	1.6696e-164	0.639299	0.348	0.012	2.93081e-160
Cancer cell 1	Agr2	6.33924e-164	2.89134	0.269	0.003	1.11279e-159
Cancer cell 1	Tspan7	2.69632e-163	0.510434	0.371	0.016	4.73313e-159
Cancer cell 1	Epn3	1.97325e-162	0.416801	0.28	0.004	3.46384e-158
Cancer cell 1	Myh14	3.86423e-162	0.369334	0.254	0.002	6.78327e-158
Cancer cell 1	Ecscr	1.93735e-160	0.680327	0.348	0.013	3.40082e-156
Cancer cell 1	C4b	3.2949e-157	0.526413	0.288	0.006	5.78386e-153
Cancer cell 1	Lurap1l	3.39211e-156	1.55829	0.682	0.101	5.95451e-152
Cancer cell 1	Bex4	1.77012e-155	0.578312	0.284	0.006	3.10726e-151
Cancer cell 1	Sort1	4.73883e-155	0.373547	0.254	0.003	8.31854e-151
Cancer cell 1	Lipt2	9.30991e-155	0.56217	0.337	0.013	1.63426e-150
Cancer cell 1	Marveld3	9.17037e-154	0.366592	0.265	0.004	1.60977e-149
Cancer cell 1	Tmprss2	2.05423e-152	0.479	0.28	0.006	3.60599e-148
Cancer cell 1	Galnt3	9.66062e-152	0.424812	0.311	0.01	1.69582e-147
Cancer cell 1	Cldn10	2.11822e-151	0.88492	0.258	0.004	3.71833e-147
Cancer cell 1	Clmn	3.63686e-151	0.46581	0.258	0.004	6.38414e-147
Cancer cell 1	Apoc1	2.19088e-149	1.6219	0.258	0.004	3.84587e-145
Cancer cell 1	Agrn	9.91281e-149	0.594814	0.405	0.026	1.7401e-144
Cancer cell 1	Spink4	8.43934e-147	2.06861	0.269	0.006	1.48144e-142
Cancer cell 1	Gcnt3	4.26611e-146	0.774324	0.303	0.01	7.48873e-142
Cancer cell 1	Elovl7	9.79962e-146	0.420231	0.33	0.014	1.72023e-141
Cancer cell 1	Bcam	3.02063e-145	0.741156	0.5	0.049	5.30241e-141
Cancer cell 1	Mpzl2	4.15202e-144	0.423505	0.284	0.008	7.28845e-140
Cancer cell 1	AI661453	1.85536e-142	0.399962	0.277	0.007	3.25691e-138
Cancer cell 1	Igha	2.01779e-141	0.522782	0.299	0.01	3.54203e-137
Cancer cell 1	Pllp	2.22127e-141	0.427928	0.299	0.01	3.89922e-137
Cancer cell 1	Mapk13	6.82947e-141	0.5949	0.462	0.041	1.19885e-136
Cancer cell 1	Klc3	6.19697e-139	0.497738	0.352	0.019	1.08782e-134
Cancer cell 1	Wnt4	9.64983e-139	0.48585	0.284	0.009	1.69393e-134
Cancer cell 1	Rap1gap	3.95453e-136	0.628913	0.443	0.039	6.94178e-132
Cancer cell 1	Ces2g	4.59723e-135	0.404977	0.258	0.006	8.06997e-131
Cancer cell 1	Ucp2	1.01891e-134	0.95095	0.606	0.086	1.78859e-130
Cancer cell 1	Foxq1	2.35141e-134	0.92982	0.485	0.05	4.12766e-130
Cancer cell 1	Hgfac	1.02402e-133	0.402705	0.277	0.009	1.79756e-129
Cancer cell 1	Kifc3	5.39823e-133	0.759073	0.405	0.033	9.47606e-129
Cancer cell 1	Ddit4l	5.05027e-131	0.574442	0.288	0.011	8.86524e-127
Cancer cell 1	Fxyd1	1.27149e-130	0.729519	0.265	0.008	2.23198e-126
Cancer cell 1	Erbb3	1.87317e-130	0.434412	0.326	0.017	3.28816e-126
Cancer cell 1	Rnaset2a	6.78822e-130	0.663117	0.409	0.034	1.1916e-125
Cancer cell 1	Ramp1	1.05528e-128	0.708051	0.405	0.033	1.85243e-124
Cancer cell 1	Vtcn1	2.13925e-127	0.362943	0.254	0.007	3.75524e-123
Cancer cell 1	Wfdc2	4.93275e-127	2.25573	0.848	0.229	8.65895e-123
Cancer cell 1	Bicc1	9.19846e-127	0.83497	0.417	0.038	1.6147e-122
Cancer cell 1	Lbp	1.86249e-126	0.426113	0.25	0.007	3.26941e-122
Cancer cell 1	Map3k1	2.00369e-126	0.541243	0.333	0.02	3.51728e-122
Cancer cell 1	Rnf130	5.34586e-126	0.414431	0.28	0.011	9.38413e-122
Cancer cell 1	Prss22	7.61132e-126	0.976286	0.284	0.012	1.33609e-121
Cancer cell 1	Foxa2	7.70812e-126	0.457914	0.318	0.017	1.35308e-121
Cancer cell 1	Gm47283	1.41899e-125	0.575796	0.292	0.013	2.4909e-121
Cancer cell 1	Tmem45a	4.33774e-124	1.17413	0.5	0.065	7.61447e-120
Cancer cell 1	Card10	9.20215e-124	0.373809	0.277	0.011	1.61534e-119
Cancer cell 1	Lamc2	1.05686e-123	0.916543	0.424	0.041	1.85522e-119
Cancer cell 1	Ly6e	8.47802e-123	1.93286	0.977	0.597	1.48823e-118
Cancer cell 1	Perp	1.68894e-122	0.862932	0.568	0.084	2.96476e-118
Cancer cell 1	Xist	5.75293e-122	2.53139	0.595	0.105	1.00987e-117
Cancer cell 1	Krt23	1.26713e-120	0.763609	0.375	0.03	2.22432e-116
Cancer cell 1	Tspan12	3.17723e-120	0.484028	0.261	0.01	5.5773e-116
Cancer cell 1	Arap2	1.9802e-119	0.373895	0.277	0.012	3.47605e-115
Cancer cell 1	Vamp8	1.45697e-118	1.34136	0.932	0.41	2.55756e-114
Cancer cell 1	Parm1	1.88809e-117	0.412647	0.277	0.013	3.31435e-113
Cancer cell 1	Cxcl16	1.97262e-115	0.963312	0.458	0.055	3.46274e-111
Cancer cell 1	Sh2d4a	3.97407e-115	0.440986	0.303	0.018	6.97609e-111
Cancer cell 1	Urah	1.65392e-113	0.670902	0.519	0.074	2.90328e-109
Cancer cell 1	Frmd4b	3.4959e-113	0.446832	0.326	0.023	6.13671e-109
Cancer cell 1	Tmem51	2.55169e-112	0.377142	0.277	0.014	4.47924e-108
Cancer cell 1	Auts2	5.66653e-112	0.498007	0.364	0.031	9.94702e-108
Cancer cell 1	Cystm1	1.58685e-111	1.65734	0.928	0.448	2.78555e-107
Cancer cell 1	Apoe	4.67229e-110	3.17564	0.542	0.091	8.20173e-106
Cancer cell 1	Ncmap	8.90432e-108	0.403164	0.273	0.015	1.56307e-103
Cancer cell 1	Arrdc1	9.97756e-108	0.578722	0.466	0.061	1.75146e-103
Cancer cell 1	AL590144.2	8.74588e-106	0.39043	0.261	0.013	1.53525e-101
Cancer cell 1	Slc44a3	1.45014e-105	0.425539	0.288	0.018	2.54558e-101
Cancer cell 1	Ppp1r1b	1.60028e-103	0.630335	0.295	0.02	2.80913e-99
Cancer cell 1	Prss2	5.2553e-103	0.733291	0.258	0.014	9.22515e-99
Cancer cell 1	Slc12a2	1.2204e-102	0.925167	0.5	0.079	2.14228e-98
Cancer cell 1	Efna4	5.25852e-102	0.514803	0.352	0.033	9.2308e-98
Cancer cell 1	Cox7c	1.21812e-101	1.22588	0.989	0.8	2.13828e-97
Cancer cell 1	Porcn	1.66305e-98	0.911611	0.364	0.038	2.91933e-94
Cancer cell 1	Adgrg1	4.03336e-98	0.387856	0.295	0.022	7.08016e-94
Cancer cell 1	Ptgr1	5.07364e-98	0.735703	0.432	0.059	8.90627e-94
Cancer cell 1	Shroom3	2.44856e-97	0.41952	0.326	0.029	4.2982e-93
Cancer cell 1	Zfp422	6.12072e-97	0.435871	0.367	0.039	1.07443e-92
Cancer cell 1	Mgat4a	1.08282e-96	0.408102	0.284	0.02	1.90079e-92
Cancer cell 1	Icam1	1.29632e-95	0.482493	0.258	0.016	2.27556e-91
Cancer cell 1	Slc4a4	2.07859e-95	0.442576	0.28	0.02	3.64876e-91
Cancer cell 1	Aplp2	2.29126e-93	1.04818	0.67	0.182	4.02208e-89
Cancer cell 1	Strbp	2.75918e-93	0.379304	0.303	0.025	4.84346e-89
Cancer cell 1	Nrtn	3.12364e-93	0.490767	0.303	0.026	5.48324e-89
Cancer cell 1	Tmbim6	5.4406e-93	1.17894	0.939	0.604	9.55043e-89
Cancer cell 1	F11r	2.61827e-92	0.901518	0.655	0.168	4.59611e-88
Cancer cell 1	Mettl26	2.66833e-92	0.69711	0.602	0.132	4.68399e-88
Cancer cell 1	Eps8l2	9.36221e-92	0.37191	0.288	0.023	1.64344e-87
Cancer cell 1	Rab27b	6.15818e-90	0.485002	0.383	0.048	1.08101e-85
Cancer cell 1	Ddah2	8.98525e-90	0.81879	0.458	0.075	1.57727e-85
Cancer cell 1	Retreg1	6.87158e-88	0.39196	0.288	0.024	1.20624e-83
Cancer cell 1	Tmem205	1.24149e-87	0.764223	0.58	0.132	2.1793e-83
Cancer cell 1	Ralgapa2	5.88047e-87	0.385722	0.318	0.032	1.03226e-82
Cancer cell 1	Tmsb4x	5.9669e-87	1.76675	1	0.898	1.04743e-82
Cancer cell 1	Rassf7	1.22876e-86	0.439797	0.383	0.05	2.15696e-82
Cancer cell 1	Ppl	1.24087e-86	0.326289	0.25	0.017	2.17823e-82
Cancer cell 1	Rbm47	1.25279e-86	0.686056	0.542	0.111	2.19915e-82
Cancer cell 1	Cbr3	1.80468e-86	0.405414	0.261	0.02	3.16793e-82
Cancer cell 1	2900026A02Rik	5.7473e-86	0.377892	0.288	0.025	1.00888e-81
Cancer cell 1	Selenbp1	5.90494e-86	0.645981	0.36	0.045	1.03655e-81
Cancer cell 1	Ndufa3	7.10897e-86	1.12292	0.871	0.422	1.24791e-81
Cancer cell 1	Magi1	3.76144e-85	0.42258	0.322	0.034	6.60284e-81
Cancer cell 1	Cldn6	1.934e-84	0.980818	0.383	0.051	3.39494e-80
Cancer cell 1	Basp1	6.56054e-84	1.15009	0.458	0.083	1.15164e-79
Cancer cell 1	Cracr2b	1.63012e-83	0.437193	0.333	0.038	2.86151e-79
Cancer cell 1	Tmem141	1.87065e-83	0.387455	0.28	0.025	3.28375e-79
Cancer cell 1	Ctnnd1	1.80307e-82	0.800769	0.659	0.19	3.1651e-78
Cancer cell 1	Smco4	4.30419e-82	0.807608	0.439	0.077	7.55558e-78
Cancer cell 1	Grcc10	4.6382e-82	0.868976	0.557	0.132	8.14189e-78
Cancer cell 1	Arhgef5	5.9066e-82	0.467478	0.371	0.05	1.03684e-77
Cancer cell 1	Misp	6.89141e-82	0.378111	0.307	0.032	1.20972e-77
Cancer cell 1	Gata6	1.603e-81	0.503425	0.314	0.035	2.8139e-77
Cancer cell 1	Rnaset2b	6.90556e-81	0.570029	0.341	0.043	1.2122e-76
Cancer cell 1	Lgr4	2.95425e-80	0.373616	0.25	0.02	5.1859e-76
Cancer cell 1	Efna1	4.19331e-80	0.484798	0.36	0.048	7.36094e-76
Cancer cell 1	Tmem98	7.52221e-80	0.404066	0.318	0.036	1.32045e-75
Cancer cell 1	Jup	7.785e-80	0.813304	0.659	0.188	1.36658e-75
Cancer cell 1	Echdc2	4.40358e-79	0.41645	0.303	0.033	7.73005e-75
Cancer cell 1	Tceal9	5.05657e-79	1.00991	0.837	0.384	8.87631e-75
Cancer cell 1	Cadm1	5.14197e-79	0.836322	0.659	0.179	9.02622e-75
Cancer cell 1	Nme2	1.59936e-78	0.569724	0.394	0.06	2.80752e-74
Cancer cell 1	Cgnl1	3.09907e-78	0.385874	0.322	0.038	5.4401e-74
Cancer cell 1	Anxa4	3.82964e-78	1.06894	0.864	0.452	6.72254e-74
Cancer cell 1	Atp1a1	1.00338e-77	1.30044	0.758	0.342	1.76133e-73
Cancer cell 1	Slco3a1	4.20465e-77	0.502722	0.326	0.04	7.38084e-73
Cancer cell 1	Crp	4.88844e-77	0.627208	0.33	0.042	8.58118e-73
Cancer cell 1	Rgs5	2.54776e-76	0.990295	0.352	0.05	4.47234e-72
Cancer cell 1	Sh3yl1	3.56989e-76	0.355602	0.284	0.029	6.26658e-72
Cancer cell 1	Ctnnb1	6.37244e-76	1.1797	0.848	0.497	1.11862e-71
Cancer cell 1	Atpif1	1.23764e-75	0.934896	0.985	0.849	2.17256e-71
Cancer cell 1	Sdcbp2	9.05083e-75	0.497284	0.318	0.039	1.58878e-70
Cancer cell 1	Rpl10	1.68798e-74	0.848267	1	0.995	2.96307e-70
Cancer cell 1	Rida	1.74463e-74	0.767033	0.557	0.138	3.06253e-70
Cancer cell 1	Stap2	1.90816e-74	0.421249	0.299	0.034	3.34959e-70
Cancer cell 1	Cd2ap	1.42033e-73	0.828878	0.625	0.19	2.49324e-69
Cancer cell 1	Atp9a	3.13248e-73	0.452458	0.379	0.059	5.49875e-69
Cancer cell 1	Tshz2	1.47944e-72	0.8306	0.587	0.161	2.59701e-68
Cancer cell 1	Snhg9	7.98676e-72	0.382351	0.303	0.037	1.402e-67
Cancer cell 1	Cep170b	1.78146e-71	0.43284	0.364	0.056	3.12717e-67
Cancer cell 1	Cbr1	6.18798e-70	0.601716	0.443	0.089	1.08624e-65
Cancer cell 1	Nudt19	1.39642e-69	0.848668	0.489	0.115	2.45127e-65
Cancer cell 1	Ptpn18	1.66289e-68	0.388436	0.258	0.027	2.91904e-64
Cancer cell 1	Hnf1b	6.61964e-68	0.443947	0.345	0.053	1.16201e-63
Cancer cell 1	Cox17	7.29372e-68	0.823535	0.716	0.277	1.28034e-63
Cancer cell 1	Efnb1	9.25313e-68	0.363111	0.311	0.041	1.62429e-63
Cancer cell 1	Pja1	9.44762e-68	0.42678	0.36	0.058	1.65844e-63
Cancer cell 1	Lamp2	1.24092e-67	0.768123	0.614	0.182	2.17832e-63
Cancer cell 1	Palmd	3.57798e-67	0.542964	0.371	0.063	6.28078e-63
Cancer cell 1	Ctsh	7.42853e-67	0.816813	0.655	0.217	1.304e-62
Cancer cell 1	Idnk	1.1254e-66	0.430744	0.345	0.054	1.97553e-62
Cancer cell 1	Enah	4.47341e-66	0.353503	0.295	0.038	7.85263e-62
Cancer cell 1	Tgm2	8.20149e-66	0.568077	0.371	0.064	1.43969e-61
Cancer cell 1	Tmem238	1.14595e-65	0.801801	0.705	0.26	2.01161e-61
Cancer cell 1	Selenop	4.72652e-65	1.2149	0.697	0.27	8.29693e-61
Cancer cell 1	Cdc42ep1	1.73827e-64	0.441277	0.383	0.07	3.05136e-60
Cancer cell 1	Mcee	2.73684e-64	0.487996	0.432	0.09	4.80425e-60
Cancer cell 1	Myl12b	3.61602e-64	1.02921	0.848	0.484	6.34756e-60
Cancer cell 1	Higd2a	1.57059e-63	0.798526	0.788	0.344	2.75701e-59
Cancer cell 1	Marcksl1	7.91452e-63	1.0064	0.636	0.232	1.38932e-58
Cancer cell 1	Cp	1.66909e-62	1.90361	0.564	0.187	2.92992e-58
Cancer cell 1	Itgb4	1.87323e-62	0.483972	0.379	0.07	3.28826e-58
Cancer cell 1	Chka	2.11642e-62	0.947822	0.598	0.194	3.71517e-58
Cancer cell 1	Alcam	3.67504e-62	0.896281	0.792	0.376	6.45116e-58
Cancer cell 1	Krt19	4.28886e-62	1.68715	0.894	0.475	7.52867e-58
Cancer cell 1	Me1	6.17657e-62	0.556564	0.443	0.101	1.08424e-57
Cancer cell 1	Dstn	6.37989e-62	0.951128	0.966	0.811	1.11993e-57
Cancer cell 1	Fnbp1l	8.81776e-62	0.461166	0.42	0.087	1.54787e-57
Cancer cell 1	Rpl10-ps3	3.74278e-61	0.776502	0.61	0.208	6.57008e-57
Cancer cell 1	Tns1	5.12607e-61	0.632117	0.352	0.064	8.9983e-57
Cancer cell 1	H3f3b	7.18614e-61	0.833898	0.992	0.985	1.26145e-56
Cancer cell 1	Tm2d3	8.95001e-61	0.521539	0.462	0.11	1.57109e-56
Cancer cell 1	Ndufs6	1.37993e-60	0.761393	0.784	0.348	2.42232e-56
Cancer cell 1	Ogt	1.68202e-60	0.554495	0.485	0.121	2.95262e-56
Cancer cell 1	St3gal5	3.79042e-60	0.466463	0.39	0.076	6.65371e-56
Cancer cell 1	Cyba	6.77966e-60	0.985119	0.894	0.536	1.1901e-55
Cancer cell 1	Afdn	1.03396e-59	0.515646	0.462	0.11	1.81502e-55
Cancer cell 1	Ahcyl2	5.48802e-59	0.467957	0.383	0.076	9.63367e-55
Cancer cell 1	Tjp2	1.26102e-58	0.403205	0.352	0.064	2.21359e-54
Cancer cell 1	Pdgfc	4.57001e-58	0.382589	0.311	0.049	8.0222e-54
Cancer cell 1	Pin4	7.52095e-58	0.530186	0.53	0.146	1.32023e-53
Cancer cell 1	Tceal8	1.83339e-57	0.539866	0.39	0.082	3.21833e-53
Cancer cell 1	Nudt14	2.02384e-57	0.435636	0.367	0.071	3.55264e-53
Cancer cell 1	Atox1	2.88165e-57	0.803403	0.989	0.784	5.05844e-53
Cancer cell 1	Crybg1	8.94279e-57	0.294454	0.258	0.034	1.56982e-52
Cancer cell 1	Ptprk	1.39866e-56	0.45422	0.42	0.094	2.45521e-52
Cancer cell 1	Sft2d2	1.4863e-56	0.389916	0.367	0.072	2.60906e-52
Cancer cell 1	Golm1	4.33834e-56	0.571454	0.379	0.08	7.61552e-52
Cancer cell 1	Sox4	9.59624e-56	1.10838	0.765	0.38	1.68452e-51
Cancer cell 1	Tst	5.69228e-55	0.416516	0.322	0.057	9.99223e-51
Cancer cell 1	Igbp1	8.54078e-55	0.459888	0.443	0.108	1.49925e-50
Cancer cell 1	Tmem147	9.74264e-55	0.678993	0.629	0.234	1.71022e-50
Cancer cell 1	Rnf5	3.67415e-54	0.521716	0.5	0.141	6.4496e-50
Cancer cell 1	Cpne8	1.12419e-53	0.46482	0.326	0.061	1.97341e-49
Cancer cell 1	Xiap	1.49079e-53	0.416384	0.356	0.072	2.61693e-49
Cancer cell 1	Morn2	1.554e-53	0.386462	0.288	0.047	2.72789e-49
Cancer cell 1	Cox6b1	1.92267e-53	0.670136	0.992	0.931	3.37506e-49
Cancer cell 1	Dnase2a	1.992e-53	0.370181	0.295	0.049	3.49676e-49
Cancer cell 1	Ctxn1	3.18939e-53	0.465624	0.383	0.083	5.59866e-49
Cancer cell 1	Cib1	3.41395e-53	0.605424	0.58	0.192	5.99285e-49
Cancer cell 1	Ndufa6	2.01917e-52	0.854989	0.947	0.776	3.54445e-48
Cancer cell 1	Pigyl	2.0355e-52	0.588491	0.557	0.181	3.57312e-48
Cancer cell 1	Pdcd4	2.61595e-52	0.597022	0.398	0.094	4.59203e-48
Cancer cell 1	Gm11808	3.00089e-52	1.02168	0.803	0.558	5.26776e-48
Cancer cell 1	Dbi	6.25623e-52	2.0857	0.928	0.745	1.09822e-47
Cancer cell 1	Chrnb1	1.31953e-51	0.35496	0.277	0.044	2.31631e-47
Cancer cell 1	Ctsd	1.49685e-51	0.803239	0.693	0.284	2.62758e-47
Cancer cell 1	Ndufa4	5.08197e-51	0.893396	0.943	0.771	8.92089e-47
Cancer cell 1	Dalrd3	1.20373e-50	0.374618	0.299	0.053	2.11302e-46
Cancer cell 1	Ano1	1.32994e-50	0.51059	0.364	0.08	2.33457e-46
Cancer cell 1	Rnf44	1.75539e-50	0.324976	0.303	0.054	3.08141e-46
Cancer cell 1	Atp5k	3.82737e-50	0.80613	0.848	0.523	6.71856e-46
Cancer cell 1	Idh2	4.15288e-50	0.657109	0.576	0.203	7.28997e-46
Cancer cell 1	Krt18	4.16628e-50	1.10711	1	0.779	7.31349e-46
Cancer cell 1	Chmp2b	4.72624e-50	0.588018	0.557	0.188	8.29644e-46
Cancer cell 1	Tspan14	4.80431e-50	0.368205	0.318	0.061	8.43348e-46
Cancer cell 1	Nfib	5.01583e-50	0.833779	0.723	0.352	8.80478e-46
Cancer cell 1	Ppdpf	2.2636e-49	0.672643	0.769	0.393	3.97353e-45
Cancer cell 1	Cotl1	2.91952e-49	0.495943	0.348	0.073	5.12492e-45
Cancer cell 1	Prdx1	2.16316e-48	0.899006	0.977	0.905	3.79722e-44
Cancer cell 1	Fuom	3.02274e-48	0.400183	0.318	0.063	5.30612e-44
Cancer cell 1	Ndufa1	4.32585e-48	0.606878	0.667	0.273	7.59359e-44
Cancer cell 1	Anapc13	5.22426e-48	0.753877	0.64	0.286	9.17067e-44
Cancer cell 1	Paip1	6.77968e-48	0.360164	0.277	0.048	1.19011e-43
Cancer cell 1	Hes6	7.34417e-48	0.391348	0.409	0.101	1.2892e-43
Cancer cell 1	Fam84b	1.42239e-47	0.393706	0.318	0.064	2.49686e-43
Cancer cell 1	Spr	1.48822e-47	0.569949	0.587	0.217	2.61243e-43
Cancer cell 1	Arhgef1	1.50353e-47	0.349585	0.307	0.059	2.6393e-43
Cancer cell 1	Abcd3	2.25e-47	0.377948	0.356	0.08	3.94964e-43
Cancer cell 1	Rlim	2.38356e-47	0.332315	0.311	0.06	4.18411e-43
Cancer cell 1	Ifngr1	2.4555e-47	0.496547	0.364	0.084	4.31039e-43
Cancer cell 1	Fam213a	4.87157e-47	0.948178	0.614	0.236	8.55155e-43
Cancer cell 1	Nono	1.23202e-46	0.652824	0.636	0.263	2.16268e-42
Cancer cell 1	Plpp2	1.34595e-46	0.662065	0.705	0.326	2.36268e-42
Cancer cell 1	Cox6c	1.39565e-46	0.67253	0.996	0.94	2.44992e-42
Cancer cell 1	Fam173a	1.94994e-46	0.527802	0.47	0.14	3.42293e-42
Cancer cell 1	Ddx3x	2.21261e-46	0.609843	0.538	0.188	3.88402e-42
Cancer cell 1	St3gal4	2.54314e-46	0.808007	0.534	0.198	4.46422e-42
Cancer cell 1	Sh3d19	3.22453e-46	0.380983	0.352	0.08	5.66034e-42
Cancer cell 1	Snrpg	4.23724e-46	0.778206	0.92	0.739	7.43806e-42
Cancer cell 1	Cd81	9.93986e-46	0.901252	0.909	0.725	1.74484e-41
Cancer cell 1	Osgin1	1.16963e-45	0.468348	0.265	0.047	2.05317e-41
Cancer cell 1	Krt8	1.861e-45	1.18218	0.962	0.782	3.26679e-41
Cancer cell 1	Lyz2	1.90827e-45	0.749501	0.299	0.057	3.34978e-41
Cancer cell 1	Adcy6	4.66819e-45	0.296882	0.265	0.046	8.19453e-41
Cancer cell 1	Dync1i2	7.49411e-45	0.593156	0.633	0.267	1.31552e-40
Cancer cell 1	Xbp1	8.6296e-45	0.791848	0.606	0.265	1.51484e-40
Cancer cell 1	Onecut2	1.10115e-44	1.34791	0.761	0.518	1.93295e-40
Cancer cell 1	Cox6a1	1.16501e-44	0.709622	0.977	0.813	2.04506e-40
Cancer cell 1	Ctgf	3.73159e-44	0.669167	0.477	0.14	6.55044e-40
Cancer cell 1	Zfp36l1	6.02291e-44	0.796724	0.693	0.316	1.05726e-39
Cancer cell 1	Uqcrb	1.63166e-43	0.67842	0.928	0.72	2.86422e-39
Cancer cell 1	Pgrmc1	3.95819e-43	0.579467	0.564	0.219	6.94821e-39
Cancer cell 1	Camk2n1	5.24206e-43	0.777974	0.655	0.296	9.20191e-39
Cancer cell 1	Cox7b	5.68609e-43	0.641495	0.932	0.712	9.98136e-39
Cancer cell 1	Itga3	7.36721e-43	0.516856	0.409	0.115	1.29324e-38
Cancer cell 1	Zfp467	7.58254e-43	0.320134	0.25	0.044	1.33104e-38
Cancer cell 1	Crot	8.88711e-43	0.334045	0.292	0.059	1.56004e-38
Cancer cell 1	Tbca	1.29063e-42	0.686591	0.902	0.7	2.26557e-38
Cancer cell 1	Gfpt1	2.2878e-42	0.630107	0.413	0.121	4.01601e-38
Cancer cell 1	Etl4	4.64594e-42	0.356846	0.326	0.074	8.15548e-38
Cancer cell 1	Tm4sf4	5.42456e-42	1.50805	0.712	0.423	9.52228e-38
Cancer cell 1	Bmyc	1.25566e-41	1.03126	0.564	0.234	2.20419e-37
Cancer cell 1	Gmds	1.25864e-41	0.382764	0.292	0.061	2.20941e-37
Cancer cell 1	mt-Cytb	1.65179e-41	0.811616	0.996	0.983	2.89955e-37
Cancer cell 1	Ccni	1.68906e-41	0.49991	0.504	0.172	2.96497e-37
Cancer cell 1	Rpl38	2.89112e-41	0.620492	1	0.999	5.07507e-37
Cancer cell 1	Ubl5	3.25574e-41	0.578473	0.939	0.82	5.71513e-37
Cancer cell 1	Uqcr10	3.34273e-41	0.631962	0.932	0.744	5.86782e-37
Cancer cell 1	S100a8	3.88009e-41	1.70334	0.288	0.062	6.81111e-37
Cancer cell 1	Scand1	4.70911e-41	0.579952	0.72	0.352	8.26637e-37
Cancer cell 1	B4galt6	1.79406e-40	0.688284	0.595	0.266	3.14929e-36
Cancer cell 1	Nipsnap1	2.51091e-40	0.320201	0.277	0.056	4.40765e-36
Cancer cell 1	Rbp1	6.42696e-40	1.07067	0.693	0.316	1.12819e-35
Cancer cell 1	Cmtm4	6.97503e-40	0.355244	0.341	0.084	1.2244e-35
Cancer cell 1	Sat1	7.7908e-40	0.768173	0.769	0.428	1.3676e-35
Cancer cell 1	BC005537	1.1231e-39	0.475573	0.375	0.105	1.97149e-35
Cancer cell 1	Ssfa2	1.24012e-39	0.349134	0.269	0.055	2.17691e-35
Cancer cell 1	Atp5e	1.35774e-39	0.556599	0.989	0.939	2.38337e-35
Cancer cell 1	Ninj1	1.44312e-39	0.625813	0.473	0.165	2.53325e-35
Cancer cell 1	Arfgef1	2.55862e-39	0.401986	0.367	0.1	4.49139e-35
Cancer cell 1	Prr13	4.03005e-39	0.656486	0.742	0.401	7.07435e-35
Cancer cell 1	Ddr1	5.38664e-39	0.382521	0.39	0.11	9.45571e-35
Cancer cell 1	Gcc2	6.60152e-39	0.357524	0.326	0.08	1.15883e-34
Cancer cell 1	Vps28	7.18725e-39	0.711589	0.591	0.278	1.26165e-34
Cancer cell 1	Cnp	7.5502e-39	0.339679	0.269	0.056	1.32536e-34
Cancer cell 1	Fbxl5	8.75653e-39	0.390285	0.356	0.094	1.53712e-34
Cancer cell 1	Coa3	1.0539e-38	0.586907	0.659	0.323	1.85001e-34
Cancer cell 1	Pts	1.20944e-38	0.475884	0.428	0.136	2.12306e-34
Cancer cell 1	Plet1	1.26708e-38	0.651636	0.413	0.122	2.22424e-34
Cancer cell 1	Atrx	2.25844e-38	0.429643	0.439	0.14	3.96447e-34
Cancer cell 1	Gstp1	2.48231e-38	0.51765	0.413	0.131	4.35744e-34
Cancer cell 1	Pdcd6	5.14308e-38	0.590362	0.674	0.343	9.02817e-34
Cancer cell 1	Erbin	5.39255e-38	0.350176	0.307	0.073	9.46609e-34
Cancer cell 1	Glul	5.66138e-38	0.516582	0.367	0.102	9.93798e-34
Cancer cell 1	Tspan8	6.03897e-38	1.25993	0.64	0.355	1.06008e-33
Cancer cell 1	Ndufb2	9.3728e-38	0.661802	0.693	0.376	1.6453e-33
Cancer cell 1	Bcap31	1.10196e-37	0.56788	0.621	0.281	1.93439e-33
Cancer cell 1	Lgals9	1.42438e-37	0.390945	0.318	0.079	2.50036e-33
Cancer cell 1	Itga2	1.92013e-37	0.280777	0.261	0.053	3.3706e-33
Cancer cell 1	Tob1	1.94734e-37	0.49678	0.432	0.141	3.41836e-33
Cancer cell 1	Nfia	3.09177e-37	0.505648	0.371	0.108	5.4273e-33
Cancer cell 1	Cdkn2b	3.86763e-37	0.655024	0.292	0.068	6.78924e-33
Cancer cell 1	Dazap2	4.27393e-37	0.56689	0.633	0.307	7.50245e-33
Cancer cell 1	Gstm1	5.50878e-37	0.895848	0.504	0.199	9.67011e-33
Cancer cell 1	Ndufb11	7.15374e-37	0.6239	0.845	0.636	1.25577e-32
Cancer cell 1	9130008F23Rik	7.5744e-37	0.365151	0.39	0.115	1.32961e-32
Cancer cell 1	Sephs2	8.1719e-37	0.327128	0.303	0.072	1.4345e-32
Cancer cell 1	Abca3	2.66968e-36	0.290856	0.273	0.059	4.68636e-32
Cancer cell 1	Slc25a10	2.77966e-36	0.319522	0.33	0.085	4.87941e-32
Cancer cell 1	Slc35f5	2.99787e-36	0.372606	0.364	0.103	5.26245e-32
Cancer cell 1	Hebp2	5.39907e-36	0.331221	0.28	0.064	9.47752e-32
Cancer cell 1	Tgoln1	5.42124e-36	0.455702	0.409	0.13	9.51644e-32
Cancer cell 1	Arl6ip1	5.82344e-36	0.518586	0.553	0.214	1.02225e-31
Cancer cell 1	Eci2	8.68453e-36	0.411316	0.398	0.123	1.52448e-31
Cancer cell 1	Deptor	1.48572e-35	0.320268	0.284	0.066	2.60803e-31
Cancer cell 1	Atp5g3	1.73403e-35	0.551624	0.879	0.617	3.04392e-31
Cancer cell 1	Lage3	2.27464e-35	0.440179	0.447	0.155	3.99291e-31
Cancer cell 1	Cyhr1	2.41005e-35	0.391565	0.352	0.1	4.23059e-31
Cancer cell 1	Arpp19	6.88747e-35	0.57335	0.886	0.727	1.20903e-30
Cancer cell 1	Cdk19	1.23829e-34	0.278338	0.254	0.054	2.17369e-30
Cancer cell 1	Fam60a	1.83676e-34	0.298244	0.269	0.061	3.22425e-30
Cancer cell 1	Mif4gd	2.1665e-34	0.349619	0.307	0.079	3.80307e-30
Cancer cell 1	mt-Co1	2.38413e-34	0.784941	1	0.994	4.1851e-30
Cancer cell 1	Zfand6	3.24711e-34	0.52352	0.553	0.238	5.69998e-30
Cancer cell 1	Plxnb2	5.47791e-34	0.493297	0.534	0.222	9.61593e-30
Cancer cell 1	mt-Nd3	7.78507e-34	0.68839	0.731	0.455	1.36659e-29
Cancer cell 1	Rab20	8.28845e-34	0.34774	0.269	0.063	1.45496e-29
Cancer cell 1	Usp9x	8.6944e-34	0.348124	0.409	0.13	1.52622e-29
Cancer cell 1	Limk2	9.75413e-34	0.308909	0.295	0.074	1.71224e-29
Cancer cell 1	Snx10	1.01465e-33	0.323933	0.277	0.066	1.78111e-29
Cancer cell 1	Smim27	1.0793e-33	0.358195	0.311	0.082	1.89461e-29
Cancer cell 1	Gm2000	1.60503e-33	0.713097	0.53	0.242	2.81748e-29
Cancer cell 1	Erh	2.53857e-33	0.58052	0.587	0.281	4.4562e-29
Cancer cell 1	Ywhaq	3.07637e-33	0.682505	0.894	0.746	5.40026e-29
Cancer cell 1	Atp5j2	3.47972e-33	0.564096	0.97	0.864	6.1083e-29
Cancer cell 1	Irf2bp2	4.61368e-33	0.450609	0.458	0.168	8.09885e-29
Cancer cell 1	H2-K1	4.88859e-33	0.909745	0.587	0.283	8.58144e-29
Cancer cell 1	Copz1	5.87187e-33	0.458514	0.489	0.189	1.03075e-28
Cancer cell 1	Klhl24	6.40726e-33	0.369472	0.348	0.102	1.12473e-28
Cancer cell 1	Rpp21	7.71432e-33	0.573991	0.557	0.257	1.35417e-28
Cancer cell 1	2200002D01Rik	7.83712e-33	1.02323	0.689	0.433	1.37573e-28
Cancer cell 1	Bloc1s1	8.17476e-33	0.414568	0.303	0.082	1.435e-28
Cancer cell 1	Spin1	1.10449e-32	0.381404	0.398	0.13	1.93883e-28
Cancer cell 1	Pld1	1.49634e-32	0.37363	0.295	0.077	2.62667e-28
Cancer cell 1	Ywhaz	1.52921e-32	0.554315	0.746	0.454	2.68438e-28
Cancer cell 1	Polr2l	1.9949e-32	0.428668	0.405	0.137	3.50184e-28
Cancer cell 1	Eif4a2	2.80677e-32	0.733278	0.67	0.379	4.92701e-28
Cancer cell 1	Srek1ip1	3.07656e-32	0.400074	0.413	0.142	5.4006e-28
Cancer cell 1	Myo6	5.21746e-32	0.376762	0.333	0.098	9.15873e-28
Cancer cell 1	Ak3	6.0406e-32	0.379551	0.379	0.122	1.06037e-27
Cancer cell 1	4931406C07Rik	6.09431e-32	0.337679	0.299	0.08	1.06979e-27
Cancer cell 1	Lasp1	6.45501e-32	0.470219	0.576	0.261	1.13311e-27
Cancer cell 1	Cpd	6.82217e-32	0.352299	0.314	0.087	1.19756e-27
Cancer cell 1	Ptbp3	1.25792e-31	0.377798	0.364	0.114	2.20815e-27
Cancer cell 1	Tm2d1	1.27879e-31	0.384216	0.432	0.155	2.24479e-27
Cancer cell 1	Rflnb	1.47435e-31	0.351457	0.265	0.065	2.58807e-27
Cancer cell 1	Ndufc2	1.55461e-31	0.533718	0.811	0.567	2.72895e-27
Cancer cell 1	Usmg5	1.87933e-31	0.491118	0.932	0.82	3.29898e-27
Cancer cell 1	Carmil1	2.08129e-31	0.312167	0.254	0.059	3.6535e-27
Cancer cell 1	Upf3b	2.61769e-31	0.413336	0.379	0.126	4.5951e-27
Cancer cell 1	Skp1a	3.1951e-31	0.505213	0.625	0.321	5.60867e-27
Cancer cell 1	Vamp5	3.50774e-31	0.486872	0.557	0.24	6.15749e-27
Cancer cell 1	Tomm6	4.17283e-31	0.322293	0.318	0.09	7.32499e-27
Cancer cell 1	Uqcrfs1	4.26863e-31	0.546726	0.663	0.374	7.49315e-27
Cancer cell 1	Pak4	6.12001e-31	0.279157	0.28	0.072	1.07431e-26
Cancer cell 1	Tm9sf3	6.65672e-31	0.69656	0.769	0.567	1.16852e-26
Cancer cell 1	Smim20	7.19143e-31	0.362808	0.371	0.12	1.26238e-26
Cancer cell 1	Malat1	9.07563e-31	0.958269	0.977	0.971	1.59314e-26
Cancer cell 1	Hint2	1.37959e-30	0.518009	0.58	0.279	2.42173e-26
Cancer cell 1	Scp2	1.72108e-30	0.494264	0.564	0.26	3.02119e-26
Cancer cell 1	Pafah1b3	1.92777e-30	0.545256	0.655	0.362	3.384e-26
Cancer cell 1	Abhd17c	2.47761e-30	0.384778	0.367	0.122	4.34919e-26
Cancer cell 1	Fam107b	2.58311e-30	0.480015	0.409	0.144	4.5344e-26
Cancer cell 1	Gstm5	3.52279e-30	0.524258	0.496	0.215	6.18391e-26
Cancer cell 1	Ap2b1	3.79008e-30	0.397855	0.451	0.171	6.6531e-26
Cancer cell 1	5730559C18Rik	4.92915e-30	0.359933	0.314	0.093	8.65262e-26
Cancer cell 1	Cpne3	9.75022e-30	0.335484	0.348	0.11	1.71155e-25
Cancer cell 1	Paqr5	1.86268e-29	0.34306	0.299	0.082	3.26976e-25
Cancer cell 1	H2afy	2.32023e-29	0.460958	0.61	0.292	4.07293e-25
Cancer cell 1	Casp6	2.71537e-29	0.367298	0.402	0.141	4.76655e-25
Cancer cell 1	Cetn3	2.92092e-29	0.461986	0.561	0.26	5.12738e-25
Cancer cell 1	Lmo4	4.66652e-29	0.58426	0.61	0.327	8.19161e-25
Cancer cell 1	Filip1l	4.88173e-29	0.314953	0.265	0.069	8.56939e-25
Cancer cell 1	Dpm3	5.10858e-29	0.540195	0.549	0.262	8.9676e-25
Cancer cell 1	Sem1	6.46178e-29	0.467399	0.981	0.902	1.1343e-24
Cancer cell 1	Shf	6.93373e-29	0.38422	0.25	0.064	1.21715e-24
Cancer cell 1	Hprt	7.47073e-29	0.397757	0.489	0.2	1.31141e-24
Cancer cell 1	Fuca1	9.42365e-29	0.420427	0.379	0.132	1.65423e-24
Cancer cell 1	Trim44	1.23858e-28	0.346442	0.367	0.124	2.17421e-24
Cancer cell 1	Cltb	1.24914e-28	0.394493	0.572	0.253	2.19274e-24
Cancer cell 1	Romo1	1.38877e-28	0.515751	0.83	0.599	2.43784e-24
Cancer cell 1	Snhg18	1.44497e-28	0.837237	0.561	0.313	2.5365e-24
Cancer cell 1	Uba1	5.54399e-28	0.399125	0.462	0.19	9.73191e-24
Cancer cell 1	Atp6v1g1	5.63363e-28	0.558882	0.788	0.531	9.88928e-24
Cancer cell 1	Atp11b	5.66681e-28	0.272944	0.258	0.066	9.94752e-24
Cancer cell 1	Crip2	6.56806e-28	0.73654	0.576	0.293	1.15296e-23
Cancer cell 1	F2rl1	7.20632e-28	0.446192	0.371	0.131	1.265e-23
Cancer cell 1	Serinc2	7.27376e-28	0.521428	0.629	0.352	1.27684e-23
Cancer cell 1	Cox14	7.77912e-28	0.553795	0.773	0.511	1.36555e-23
Cancer cell 1	Mien1	8.38024e-28	0.519002	0.606	0.32	1.47107e-23
Cancer cell 1	Tmem106c	8.87411e-28	0.33654	0.337	0.109	1.55776e-23
Cancer cell 1	Marc2	9.5699e-28	0.41865	0.553	0.255	1.6799e-23
Cancer cell 1	mt-Co3	1.39619e-27	0.583714	1	0.992	2.45086e-23
Cancer cell 1	Phpt1	2.28615e-27	0.547011	0.508	0.242	4.0131e-23
Cancer cell 1	Ddx6	2.47721e-27	0.31479	0.352	0.117	4.34849e-23
Cancer cell 1	Zmynd11	2.53896e-27	0.307512	0.348	0.115	4.45689e-23
Cancer cell 1	R3hdm4	2.59245e-27	0.516949	0.557	0.289	4.55079e-23
Cancer cell 1	Hnrnpk	3.01209e-27	0.496495	0.898	0.704	5.28742e-23
Cancer cell 1	Myo18a	3.84271e-27	0.314124	0.311	0.096	6.7455e-23
Cancer cell 1	Akap13	5.25741e-27	0.398495	0.367	0.129	9.22886e-23
Cancer cell 1	Pepd	5.74978e-27	0.277725	0.28	0.08	1.00932e-22
Cancer cell 1	Ei24	8.03186e-27	0.356069	0.352	0.122	1.40991e-22
Cancer cell 1	Hadh	9.82123e-27	0.401404	0.447	0.181	1.72402e-22
Cancer cell 1	Ebp	9.90443e-27	0.390999	0.39	0.144	1.73862e-22
Cancer cell 1	Atp6ap1	1.15253e-26	0.361072	0.337	0.112	2.02315e-22
Cancer cell 1	Eif2s3x	1.17165e-26	0.301927	0.345	0.115	2.05671e-22
Cancer cell 1	Pcbd2	1.26285e-26	0.39863	0.417	0.162	2.21681e-22
Cancer cell 1	Rps27rt	1.32499e-26	0.659721	0.845	0.715	2.32589e-22
Cancer cell 1	Psma1	1.81926e-26	0.539002	0.606	0.339	3.19352e-22
Cancer cell 1	Cdkn2a	2.00874e-26	0.341245	0.386	0.12	3.52614e-22
Cancer cell 1	Kansl1l	2.26416e-26	0.293822	0.258	0.07	3.9745e-22
Cancer cell 1	Acly	2.26821e-26	0.291956	0.277	0.079	3.98162e-22
Cancer cell 1	Rpl39	2.37684e-26	0.418923	1	0.997	4.17231e-22
Cancer cell 1	Fam91a1	2.89159e-26	0.264313	0.277	0.079	5.0759e-22
Cancer cell 1	Taok3	3.59878e-26	0.266147	0.28	0.081	6.31729e-22
Cancer cell 1	Rpl27	6.61324e-26	0.398296	1	0.997	1.16089e-21
Cancer cell 1	Pik3c2a	7.4803e-26	0.309542	0.307	0.097	1.31309e-21
Cancer cell 1	Cacfd1	1.0167e-25	0.308551	0.318	0.103	1.78472e-21
Cancer cell 1	Nrip1	1.26309e-25	0.317344	0.375	0.134	2.21723e-21
Cancer cell 1	Surf1	1.37715e-25	0.29353	0.326	0.107	2.41744e-21
Cancer cell 1	H3f3a	1.38156e-25	0.472529	0.966	0.949	2.4252e-21
Cancer cell 1	Syngr2	1.88286e-25	0.483749	0.53	0.266	3.30517e-21
Cancer cell 1	Rnaseh2c	1.92398e-25	0.460204	0.485	0.221	3.37736e-21
Cancer cell 1	Pqlc1	3.28207e-25	0.289756	0.265	0.076	5.76135e-21
Cancer cell 1	Mboat1	4.04719e-25	0.311527	0.333	0.113	7.10444e-21
Cancer cell 1	Snrnp48	5.66445e-25	0.367541	0.405	0.16	9.94337e-21
Cancer cell 1	Idh1	6.18796e-25	0.390025	0.402	0.157	1.08623e-20
Cancer cell 1	Naa10	6.48615e-25	0.382201	0.47	0.207	1.13858e-20
Cancer cell 1	Bag1	8.1706e-25	0.546511	0.867	0.773	1.43427e-20
Cancer cell 1	Leprot	9.17402e-25	0.383107	0.424	0.176	1.61041e-20
Cancer cell 1	H2-D1	1.105e-24	0.831376	0.727	0.477	1.93972e-20
Cancer cell 1	Lrp5	1.30271e-24	0.258423	0.261	0.075	2.28678e-20
Cancer cell 1	Klf5	1.64482e-24	0.586889	0.64	0.391	2.88731e-20
Cancer cell 1	Aldoc	1.65714e-24	0.27191	0.254	0.072	2.90894e-20
Cancer cell 1	Amn1	2.1163e-24	0.286489	0.284	0.088	3.71496e-20
Cancer cell 1	Hnrnph1	2.13717e-24	0.383794	0.462	0.2	3.75159e-20
Cancer cell 1	Ubald2	2.23161e-24	0.527968	0.674	0.401	3.91736e-20
Cancer cell 1	Ubb	2.31522e-24	0.628349	0.989	0.971	4.06414e-20
Cancer cell 1	Wbp1	2.44462e-24	0.383107	0.424	0.178	4.29128e-20
Cancer cell 1	Psenen	2.4693e-24	0.465534	0.773	0.542	4.33461e-20
Cancer cell 1	Ube2d1	2.85265e-24	0.301391	0.292	0.092	5.00754e-20
Cancer cell 1	Tmem14c	2.92376e-24	0.376191	0.572	0.276	5.13236e-20
Cancer cell 1	Cyb561	2.92427e-24	0.347979	0.409	0.164	5.13327e-20
Cancer cell 1	Itpr3	3.82355e-24	0.337809	0.371	0.14	6.71186e-20
Cancer cell 1	Mid1ip1	5.62942e-24	0.359648	0.379	0.145	9.88188e-20
Cancer cell 1	Chp1	6.01578e-24	0.407101	0.432	0.187	1.05601e-19
Cancer cell 1	Serf1	6.43522e-24	0.363233	0.458	0.198	1.12964e-19
Cancer cell 1	Sorbs2	7.06585e-24	0.599637	0.477	0.234	1.24034e-19
Cancer cell 1	Rab9	7.47287e-24	0.281702	0.33	0.114	1.31179e-19
Cancer cell 1	Zcchc11	7.80784e-24	0.269632	0.277	0.085	1.37059e-19
Cancer cell 1	Rpl13a	9.43591e-24	0.541909	0.981	0.989	1.65638e-19
Cancer cell 1	Polr2f	1.00103e-23	0.466667	0.871	0.704	1.7572e-19
Cancer cell 1	Lima1	1.40193e-23	0.393178	0.5	0.237	2.46095e-19
Cancer cell 1	Atg101	1.71607e-23	0.337977	0.356	0.133	3.01239e-19
Cancer cell 1	Uba52	2.71766e-23	0.794407	0.814	0.796	4.77059e-19
Cancer cell 1	Pkd2	2.7544e-23	0.303544	0.333	0.119	4.83508e-19
Cancer cell 1	Akr7a5	2.80983e-23	0.349104	0.386	0.154	4.93238e-19
Cancer cell 1	Rpl36al	3.39863e-23	0.488866	0.981	0.962	5.96596e-19
Cancer cell 1	Erlin2	3.93261e-23	0.265626	0.258	0.077	6.9033e-19
Cancer cell 1	Dock7	4.62032e-23	0.267812	0.295	0.097	8.11051e-19
Cancer cell 1	Gpx1	4.62248e-23	0.441552	0.943	0.8	8.11431e-19
Cancer cell 1	Arfip2	5.30256e-23	0.302058	0.337	0.123	9.30811e-19
Cancer cell 1	Cetn2	5.33832e-23	0.300431	0.333	0.119	9.37088e-19
Cancer cell 1	Smox	5.51086e-23	0.342248	0.273	0.086	9.67376e-19
Cancer cell 1	Mrps21	5.92561e-23	0.474035	0.731	0.505	1.04018e-18
Cancer cell 1	Mtcl1	6.32463e-23	0.268839	0.269	0.083	1.11022e-18
Cancer cell 1	Rp9	9.19571e-23	0.421474	0.591	0.325	1.61422e-18
Cancer cell 1	Ly6a	9.21767e-23	1.59516	0.481	0.25	1.61807e-18
Cancer cell 1	Mcl1	1.09112e-22	0.415252	0.47	0.217	1.91536e-18
Cancer cell 1	Rab3d	1.20584e-22	0.290471	0.284	0.093	2.11673e-18
Cancer cell 1	Cbx3	1.39501e-22	0.468975	0.572	0.305	2.44879e-18
Cancer cell 1	Wdr45	1.56203e-22	0.25961	0.273	0.086	2.74199e-18
Cancer cell 1	Eif4ebp2	1.56631e-22	0.307823	0.311	0.109	2.7495e-18
Cancer cell 1	Flna	1.84199e-22	0.499489	0.432	0.199	3.23343e-18
Cancer cell 1	Pdia4	2.23639e-22	0.338579	0.379	0.15	3.92576e-18
Cancer cell 1	B4galt3	2.39022e-22	0.267153	0.273	0.087	4.1958e-18
Cancer cell 1	Dmac1	2.68078e-22	0.262977	0.265	0.083	4.70585e-18
Cancer cell 1	Armc10	3.01642e-22	0.250809	0.284	0.092	5.29502e-18
Cancer cell 1	Npnt	3.41631e-22	0.418024	0.326	0.116	5.99698e-18
Cancer cell 1	Bex3	4.06826e-22	0.503011	0.549	0.295	7.14142e-18
Cancer cell 1	Supt4a	4.4647e-22	0.381688	0.553	0.292	7.83733e-18
Cancer cell 1	Serinc3	5.56816e-22	0.447098	0.591	0.322	9.77434e-18
Cancer cell 1	H2afj	5.60382e-22	0.652817	0.886	0.728	9.83694e-18
Cancer cell 1	2010107E04Rik	6.13997e-22	0.40575	0.973	0.904	1.07781e-17
Cancer cell 1	Casp8	6.50104e-22	0.30266	0.258	0.081	1.14119e-17
Cancer cell 1	Stmn1	8.70082e-22	0.592395	0.564	0.277	1.52734e-17
Cancer cell 1	Marf1	9.08521e-22	0.268042	0.258	0.08	1.59482e-17
Cancer cell 1	Zfp664	1.07502e-21	0.311682	0.345	0.132	1.88709e-17
Cancer cell 1	Atp6v1f	1.26735e-21	0.428314	0.89	0.74	2.22471e-17
Cancer cell 1	Sdha	1.27327e-21	0.342357	0.36	0.144	2.2351e-17
Cancer cell 1	Sptssa	1.33472e-21	0.641605	0.689	0.519	2.34296e-17
Cancer cell 1	Actb	1.40262e-21	0.807814	1	0.933	2.46215e-17
Cancer cell 1	Prpf4b	1.45418e-21	0.291919	0.333	0.123	2.55267e-17
Cancer cell 1	Ablim1	1.65555e-21	0.269137	0.307	0.107	2.90615e-17
Cancer cell 1	Tpd52	2.33158e-21	0.432423	0.705	0.439	4.09285e-17
Cancer cell 1	Zbtb20	2.61479e-21	0.741278	0.602	0.384	4.59001e-17
Cancer cell 1	Larp4b	2.66487e-21	0.348526	0.409	0.177	4.67792e-17
Cancer cell 1	Araf	3.03793e-21	0.254132	0.299	0.104	5.33278e-17
Cancer cell 1	Rbms3	4.15554e-21	0.363837	0.333	0.129	7.29464e-17
Cancer cell 1	Fam110a	4.38146e-21	0.260007	0.269	0.088	7.69121e-17
Cancer cell 1	Huwe1	4.95059e-21	0.311997	0.348	0.137	8.69027e-17
Cancer cell 1	C1galt1	5.33859e-21	0.333616	0.311	0.115	9.37136e-17
Cancer cell 1	Ctnna1	5.87989e-21	0.486826	0.663	0.445	1.03216e-16
Cancer cell 1	Clta	6.32255e-21	0.434168	0.879	0.749	1.10986e-16
Cancer cell 1	Golph3	6.35644e-21	0.366942	0.458	0.22	1.11581e-16
Cancer cell 1	Lpp	7.42245e-21	0.40621	0.489	0.247	1.30294e-16
Cancer cell 1	Bsg	9.18029e-21	0.664282	1	0.986	1.61151e-16
Cancer cell 1	Atp13a3	1.04033e-20	0.263897	0.311	0.112	1.82619e-16
Cancer cell 1	Clint1	1.10417e-20	0.342344	0.386	0.166	1.93825e-16
Cancer cell 1	Arid1a	1.12206e-20	0.358086	0.379	0.162	1.96966e-16
Cancer cell 1	Atp2a2	1.16327e-20	0.365921	0.458	0.218	2.04201e-16
Cancer cell 1	Pitpnc1	1.18435e-20	0.278385	0.273	0.091	2.07901e-16
Cancer cell 1	Oser1	1.29323e-20	0.283513	0.337	0.128	2.27013e-16
Cancer cell 1	Mpc2	1.46323e-20	0.527119	0.61	0.391	2.56855e-16
Cancer cell 1	Arf5	1.58992e-20	0.414458	0.894	0.813	2.79094e-16
Cancer cell 1	Smarcd2	1.74574e-20	0.27638	0.288	0.101	3.06447e-16
Cancer cell 1	Ube2a	2.12798e-20	0.30667	0.371	0.153	3.73545e-16
Cancer cell 1	Ivns1abp	2.27732e-20	0.393441	0.508	0.257	3.99761e-16
Cancer cell 1	Ddx5	2.9155e-20	0.411686	0.917	0.781	5.11787e-16
Cancer cell 1	Ypel3	3.17289e-20	0.401935	0.455	0.211	5.56969e-16
Cancer cell 1	Abhd14b	3.25407e-20	0.333342	0.367	0.154	5.71219e-16
Cancer cell 1	Timm10b	3.33235e-20	0.415938	0.508	0.274	5.84962e-16
Cancer cell 1	Smim4	3.60032e-20	0.25415	0.261	0.086	6.32e-16
Cancer cell 1	Cdc42ep5	3.7509e-20	0.489826	0.587	0.358	6.58433e-16
Cancer cell 1	Tnrc6a	3.9705e-20	0.37129	0.417	0.19	6.96982e-16
Cancer cell 1	Nucb2	4.0093e-20	0.411514	0.36	0.154	7.03792e-16
Cancer cell 1	Furin	4.09351e-20	0.334612	0.364	0.149	7.18576e-16
Cancer cell 1	Scara3	4.17002e-20	0.742983	0.617	0.382	7.32006e-16
Cancer cell 1	Smdt1	4.66821e-20	0.428555	0.883	0.743	8.19458e-16
Cancer cell 1	Pfdn5	5.16211e-20	0.468894	0.996	0.96	9.06157e-16
Cancer cell 1	Creb3l1	5.44769e-20	0.274849	0.261	0.087	9.56288e-16
Cancer cell 1	Tsen34	9.17568e-20	0.429395	0.576	0.343	1.6107e-15
Cancer cell 1	Tia1	9.78338e-20	0.309718	0.398	0.173	1.71737e-15
Cancer cell 1	Hmgn5	1.0144e-19	0.253315	0.277	0.096	1.78067e-15
Cancer cell 1	Tnpo1	1.06766e-19	0.26573	0.28	0.099	1.87416e-15
Cancer cell 1	Gclm	1.11326e-19	0.354993	0.527	0.277	1.95421e-15
Cancer cell 1	Ndufc1	1.3369e-19	0.402448	0.814	0.606	2.34679e-15
Cancer cell 1	Fam103a1	1.45128e-19	0.410095	0.489	0.259	2.54758e-15
Cancer cell 1	Ptma	1.48e-19	0.349561	0.996	0.991	2.59799e-15
Cancer cell 1	Txndc15	1.51708e-19	0.267009	0.318	0.122	2.66309e-15
Cancer cell 1	Polr2k	1.52068e-19	0.402432	0.576	0.345	2.66941e-15
Cancer cell 1	Klf3	1.97631e-19	0.364997	0.443	0.213	3.46921e-15
Cancer cell 1	Pkp4	2.16427e-19	0.296167	0.345	0.141	3.79916e-15
Cancer cell 1	Sub1	2.59944e-19	0.419663	0.848	0.725	4.56306e-15
Cancer cell 1	Son	3.11279e-19	0.512341	0.811	0.648	5.46419e-15
Cancer cell 1	Trib1	3.1736e-19	0.38129	0.314	0.121	5.57093e-15
Cancer cell 1	Chmp2a	3.88232e-19	0.427499	0.731	0.526	6.81503e-15
Cancer cell 1	Pigx	4.41122e-19	0.294555	0.375	0.162	7.74346e-15
Cancer cell 1	Numa1	4.47996e-19	0.293941	0.322	0.127	7.86413e-15
Cancer cell 1	Rbbp6	4.93806e-19	0.324739	0.417	0.193	8.66826e-15
Cancer cell 1	Tgif1	5.05063e-19	0.431033	0.504	0.272	8.86588e-15
Cancer cell 1	Oat	6.55305e-19	0.499468	0.379	0.177	1.15032e-14
Cancer cell 1	1810037I17Rik	6.61271e-19	0.428683	0.852	0.673	1.1608e-14
Cancer cell 1	Tvp23b	7.91985e-19	0.325078	0.36	0.155	1.39025e-14
Cancer cell 1	Sec11a	8.33315e-19	0.450698	0.606	0.395	1.4628e-14
Cancer cell 1	Stxbp2	9.09296e-19	0.268274	0.307	0.118	1.59618e-14
Cancer cell 1	Msln	9.6521e-19	0.725994	0.386	0.18	1.69433e-14
Cancer cell 1	Emd	1.12115e-18	0.283082	0.311	0.121	1.96807e-14
Cancer cell 1	Fam3c	1.36882e-18	0.368708	0.405	0.191	2.40282e-14
Cancer cell 1	H2afv	1.58201e-18	0.465385	0.799	0.616	2.77707e-14
Cancer cell 1	Capns1	1.67221e-18	0.484106	0.913	0.781	2.9354e-14
Cancer cell 1	Pdcd10	2.02206e-18	0.344291	0.496	0.259	3.54952e-14
Cancer cell 1	Slc9a3r1	2.38729e-18	0.38457	0.47	0.247	4.19066e-14
Cancer cell 1	Sec62	2.43937e-18	0.465071	0.78	0.599	4.28207e-14
Cancer cell 1	S100a1	2.5808e-18	0.490649	0.705	0.526	4.53034e-14
Cancer cell 1	Nucb1	2.59867e-18	0.321975	0.439	0.213	4.56171e-14
Cancer cell 1	Pum1	2.76857e-18	0.290181	0.345	0.146	4.85995e-14
Cancer cell 1	Arf3	3.16398e-18	0.315476	0.398	0.185	5.55405e-14
Cancer cell 1	4930523C07Rik	3.58457e-18	0.328422	0.432	0.205	6.29235e-14
Cancer cell 1	Bcl3	3.76291e-18	0.268274	0.295	0.113	6.60541e-14
Cancer cell 1	1300002E11Rik	3.95145e-18	0.261962	0.28	0.104	6.93638e-14
Cancer cell 1	Ing4	6.23469e-18	0.269609	0.326	0.132	1.09444e-13
Cancer cell 1	Actr2	6.61933e-18	0.285104	0.322	0.131	1.16196e-13
Cancer cell 1	Ndufs4	7.23294e-18	0.356601	0.606	0.36	1.26967e-13
Cancer cell 1	Uqcrc2	7.33737e-18	0.383278	0.53	0.304	1.288e-13
Cancer cell 1	Tomm7	1.10359e-17	0.393444	0.913	0.826	1.93724e-13
Cancer cell 1	2900097C17Rik	1.83607e-17	0.314995	0.439	0.215	3.22304e-13
Cancer cell 1	Id2	2.35273e-17	0.571312	0.701	0.477	4.12997e-13
Cancer cell 1	Mpdu1	2.3664e-17	0.266603	0.307	0.124	4.15399e-13
Cancer cell 1	Dguok	2.54349e-17	0.268	0.284	0.11	4.46485e-13
Cancer cell 1	Traf4	2.74347e-17	0.333714	0.439	0.22	4.81589e-13
Cancer cell 1	Cyb5a	2.78005e-17	0.445191	0.754	0.579	4.8801e-13
Cancer cell 1	Paxx	2.79344e-17	0.254144	0.261	0.095	4.9036e-13
Cancer cell 1	Calm2	4.19836e-17	0.567883	0.917	0.825	7.3698e-13
Cancer cell 1	S100a11	4.23999e-17	0.537938	1	0.984	7.44287e-13
Cancer cell 1	Cela1	4.31529e-17	0.967334	0.356	0.171	7.57505e-13
Cancer cell 1	C77080	4.71124e-17	0.253246	0.337	0.141	8.27011e-13
Cancer cell 1	Uqcr11	4.96749e-17	0.388234	0.958	0.862	8.71993e-13
Cancer cell 1	Ech1	5.15426e-17	0.435004	0.545	0.336	9.04778e-13
Cancer cell 1	Slc25a17	5.33159e-17	0.344349	0.367	0.171	9.35907e-13
Cancer cell 1	Ubl4a	6.63341e-17	0.357091	0.432	0.22	1.16443e-12
Cancer cell 1	Litaf	7.56129e-17	0.442497	0.542	0.317	1.32731e-12
Cancer cell 1	Syngr1	8.44641e-17	0.278305	0.428	0.206	1.48268e-12
Cancer cell 1	B230219D22Rik	9.06568e-17	0.326434	0.428	0.213	1.59139e-12
Cancer cell 1	Mrpl14	9.19879e-17	0.383797	0.663	0.449	1.61475e-12
Cancer cell 1	App	9.78723e-17	0.485927	0.742	0.546	1.71805e-12
Cancer cell 1	Mrps12	1.02098e-16	0.342998	0.511	0.287	1.79224e-12
Cancer cell 1	Hsd17b10	1.03059e-16	0.417314	0.64	0.445	1.8091e-12
Cancer cell 1	Cdc42	1.03092e-16	0.467215	0.784	0.639	1.80967e-12
Cancer cell 1	mt-Nd2	1.06834e-16	0.532996	0.958	0.905	1.87537e-12
Cancer cell 1	Atxn7l3b	1.14172e-16	0.342155	0.591	0.357	2.00418e-12
Cancer cell 1	Maf1	1.21696e-16	0.282162	0.451	0.227	2.13625e-12
Cancer cell 1	Rsrp1	1.38295e-16	0.465099	0.674	0.454	2.42763e-12
Cancer cell 1	Arpc5	1.39484e-16	0.421249	0.716	0.536	2.44849e-12
Cancer cell 1	2510002D24Rik	1.71422e-16	0.270851	0.345	0.152	3.00914e-12
Cancer cell 1	Las1l	1.76411e-16	0.373113	0.386	0.183	3.09672e-12
Cancer cell 1	Srsf5	1.89206e-16	0.372082	0.693	0.483	3.32132e-12
Cancer cell 1	Rabac1	2.01372e-16	0.427913	0.83	0.713	3.53489e-12
Cancer cell 1	Mtss1	2.07708e-16	0.255675	0.299	0.12	3.64611e-12
Cancer cell 1	Ppp1cb	2.40407e-16	0.37509	0.545	0.33	4.2201e-12
Cancer cell 1	Tmem160	2.40922e-16	0.331673	0.477	0.258	4.22914e-12
Cancer cell 1	Mrpl36	2.80654e-16	0.272878	0.33	0.142	4.9266e-12
Cancer cell 1	Josd2	3.63949e-16	0.281368	0.345	0.155	6.38875e-12
Cancer cell 1	Echs1	3.81803e-16	0.331333	0.561	0.327	6.70218e-12
Cancer cell 1	Tmed9	4.37345e-16	0.434673	0.682	0.528	7.67715e-12
Cancer cell 1	Pmm1	4.68342e-16	0.552974	0.386	0.206	8.22127e-12
Cancer cell 1	Tapbp	4.78511e-16	0.283685	0.307	0.129	8.39978e-12
Cancer cell 1	Mat2a	6.43018e-16	0.33565	0.5	0.277	1.12875e-11
Cancer cell 1	Acaa1a	6.44705e-16	0.332035	0.364	0.173	1.13171e-11
Cancer cell 1	Dynlt3	6.64444e-16	0.341122	0.489	0.269	1.16637e-11
Cancer cell 1	Msrb1	7.22458e-16	0.315033	0.314	0.135	1.2682e-11
Cancer cell 1	Usp50	8.09078e-16	0.276042	0.299	0.126	1.42026e-11
Cancer cell 1	Osbpl3	8.58999e-16	0.267678	0.269	0.107	1.50789e-11
Cancer cell 1	Plek2	8.82992e-16	0.306322	0.318	0.136	1.55e-11
Cancer cell 1	Hpcal1	9.42778e-16	0.330641	0.466	0.252	1.65495e-11
Cancer cell 1	Pole4	1.11248e-15	0.28326	0.379	0.182	1.95285e-11
Cancer cell 1	Mthfd2l	1.17716e-15	0.303833	0.356	0.168	2.06639e-11
Cancer cell 1	Spcs2	1.22678e-15	0.394503	0.659	0.473	2.15348e-11
Cancer cell 1	Maged1	1.27876e-15	0.401305	0.473	0.264	2.24474e-11
Cancer cell 1	Rdh10	1.39526e-15	0.512196	0.337	0.16	2.44925e-11
Cancer cell 1	Hnrnpa0	1.50234e-15	0.27843	0.364	0.171	2.63721e-11
Cancer cell 1	Myh9	1.97026e-15	0.367345	0.42	0.22	3.4586e-11
Cancer cell 1	Sdcbp	2.32748e-15	0.357004	0.708	0.514	4.08565e-11
Cancer cell 1	Ube2h	2.3328e-15	0.260738	0.333	0.149	4.095e-11
Cancer cell 1	Ddx17	2.84452e-15	0.324377	0.394	0.198	4.99327e-11
Cancer cell 1	Pdxdc1	2.93247e-15	0.29884	0.322	0.143	5.14766e-11
Cancer cell 1	Dcxr	3.29412e-15	0.343788	0.273	0.113	5.78249e-11
Cancer cell 1	Etfb	3.76696e-15	0.437321	0.538	0.348	6.61253e-11
Cancer cell 1	mt-Nd4	4.29816e-15	0.444133	1	0.973	7.54499e-11
Cancer cell 1	2610507B11Rik	4.46962e-15	0.254848	0.322	0.142	7.84596e-11
Cancer cell 1	Dnajb6	4.47032e-15	0.392709	0.519	0.315	7.84721e-11
Cancer cell 1	Mrps24	5.20979e-15	0.361169	0.712	0.537	9.14526e-11
Cancer cell 1	Cd44	5.30155e-15	0.71167	0.602	0.443	9.30634e-11
Cancer cell 1	Nt5c	6.47507e-15	0.319499	0.458	0.251	1.13663e-10
Cancer cell 1	Ndufa7	6.80289e-15	0.303624	0.955	0.945	1.19418e-10
Cancer cell 1	Tax1bp1	6.95315e-15	0.309132	0.473	0.264	1.22056e-10
Cancer cell 1	Acot13	7.28817e-15	0.299184	0.367	0.179	1.27937e-10
Cancer cell 1	Psme1	7.46062e-15	0.429724	0.617	0.416	1.30964e-10
Cancer cell 1	Efhd2	8.39119e-15	0.288099	0.307	0.135	1.47299e-10
Cancer cell 1	Sh3bgrl3	8.55833e-15	0.495458	0.932	0.857	1.50233e-10
Cancer cell 1	St13	8.98847e-15	0.398055	0.723	0.557	1.57784e-10
Cancer cell 1	Cdc26	9.50191e-15	0.286479	0.428	0.221	1.66797e-10
Cancer cell 1	Idh3g	9.50949e-15	0.283549	0.42	0.217	1.6693e-10
Cancer cell 1	Agpat2	1.10664e-14	0.275044	0.386	0.193	1.9426e-10
Cancer cell 1	Tmem59	1.14972e-14	0.490605	0.803	0.686	2.01822e-10
Cancer cell 1	Fam133b	1.58826e-14	0.343288	0.39	0.201	2.78803e-10
Cancer cell 1	Fam120a	1.62949e-14	0.259451	0.345	0.163	2.86041e-10
Cancer cell 1	Pnrc1	1.79498e-14	0.55069	0.667	0.502	3.15092e-10
Cancer cell 1	Stt3b	1.87957e-14	0.390739	0.409	0.227	3.2994e-10
Cancer cell 1	Rbbp7	1.9828e-14	0.326411	0.466	0.264	3.48061e-10
Cancer cell 1	Galnt7	2.4378e-14	0.450835	0.314	0.149	4.27932e-10
Cancer cell 1	Hnrnpr	2.72799e-14	0.299345	0.394	0.207	4.78872e-10
Cancer cell 1	Mapk3	2.91821e-14	0.371882	0.633	0.438	5.12263e-10
Cancer cell 1	Pdlim1	3.05255e-14	0.303546	0.485	0.267	5.35844e-10
Cancer cell 1	Shisa5	3.71281e-14	0.473825	0.591	0.419	6.51746e-10
Cancer cell 1	Ddrgk1	4.01686e-14	0.307249	0.466	0.262	7.05119e-10
Cancer cell 1	Cttn	4.3938e-14	0.480764	0.606	0.455	7.71287e-10
Cancer cell 1	Ip6k2	4.43773e-14	0.252455	0.341	0.161	7.78999e-10
Cancer cell 1	Med31	4.65135e-14	0.25325	0.326	0.151	8.16499e-10
Cancer cell 1	Sh3bgrl	5.20661e-14	0.290517	0.341	0.166	9.13969e-10
Cancer cell 1	Mthfsl	5.67642e-14	0.28121	0.269	0.114	9.96439e-10
Cancer cell 1	Rbm42	7.81665e-14	0.289519	0.405	0.214	1.37213e-09
Cancer cell 1	Sox9	7.83202e-14	0.532775	0.712	0.556	1.37483e-09
Cancer cell 1	Spop	8.47293e-14	0.267631	0.356	0.175	1.48734e-09
Cancer cell 1	Ndufa5	1.00713e-13	0.347983	0.678	0.493	1.76792e-09
Cancer cell 1	Epha2	1.04476e-13	0.289299	0.273	0.118	1.83398e-09
Cancer cell 1	Gng5	1.13631e-13	0.314602	0.989	0.987	1.99467e-09
Cancer cell 1	Park7	1.81692e-13	0.389164	0.856	0.757	3.18942e-09
Cancer cell 1	Nmt1	1.94294e-13	0.341782	0.367	0.194	3.41063e-09
Cancer cell 1	Sf3b5	2.14583e-13	0.335106	0.591	0.389	3.76679e-09
Cancer cell 1	Ccnl2	2.27776e-13	0.260621	0.337	0.163	3.99838e-09
Cancer cell 1	Fkbp2	2.41112e-13	0.420395	0.591	0.413	4.23249e-09
Cancer cell 1	Csnk1e	2.83569e-13	0.26729	0.356	0.179	4.97777e-09
Cancer cell 1	Tmem234	2.97389e-13	0.365083	0.686	0.534	5.22036e-09
Cancer cell 1	Golim4	3.06157e-13	0.399248	0.458	0.274	5.37427e-09
Cancer cell 1	Taf10	3.27411e-13	0.345367	0.72	0.566	5.74738e-09
Cancer cell 1	Psma2	3.30716e-13	0.353431	0.67	0.479	5.80538e-09
Cancer cell 1	Suds3	3.60542e-13	0.25508	0.383	0.198	6.32896e-09
Cancer cell 1	Akap9	4.40984e-13	0.502733	0.413	0.242	7.74103e-09
Cancer cell 1	Copa	4.77043e-13	0.264136	0.409	0.22	8.37401e-09
Cancer cell 1	Cops9	5.09973e-13	0.323083	0.811	0.696	8.95206e-09
Cancer cell 1	Rpl35	6.21051e-13	0.343612	0.996	0.998	1.09019e-08
Cancer cell 1	Pet100	6.56675e-13	0.323361	0.42	0.247	1.15273e-08
Cancer cell 1	Myo1b	6.97977e-13	0.272595	0.299	0.14	1.22523e-08
Cancer cell 1	Wasl	7.1699e-13	0.335815	0.511	0.325	1.2586e-08
Cancer cell 1	Dram2	8.20859e-13	0.252063	0.303	0.142	1.44094e-08
Cancer cell 1	Bola2	8.77769e-13	0.292078	0.701	0.516	1.54084e-08
Cancer cell 1	Kcnq1ot1	9.36129e-13	0.252447	0.33	0.159	1.64328e-08
Cancer cell 1	Cbx1	9.7817e-13	0.321393	0.436	0.254	1.71708e-08
Cancer cell 1	Tbl1x	9.9067e-13	0.252063	0.348	0.175	1.73902e-08
Cancer cell 1	Wars	1.01236e-12	0.298984	0.299	0.142	1.7771e-08
Cancer cell 1	Chmp3	1.41547e-12	0.290153	0.47	0.278	2.48471e-08
Cancer cell 1	Nxf1	1.4178e-12	0.319238	0.515	0.329	2.4888e-08
Cancer cell 1	Hmgn2	1.42472e-12	0.429212	0.394	0.222	2.50095e-08
Cancer cell 1	Purb	1.43068e-12	0.28711	0.394	0.215	2.51141e-08
Cancer cell 1	Chmp5	1.5263e-12	0.313087	0.542	0.348	2.67926e-08
Cancer cell 1	Hist1h2bc	1.68269e-12	0.35746	0.534	0.316	2.9538e-08
Cancer cell 1	Anxa3	1.84012e-12	0.610382	0.606	0.46	3.23014e-08
Cancer cell 1	Lamtor2	2.05291e-12	0.353159	0.758	0.625	3.60368e-08
Cancer cell 1	Hnrnpl	2.2636e-12	0.258498	0.36	0.188	3.97352e-08
Cancer cell 1	Sdc4	2.36661e-12	0.357029	0.811	0.664	4.15435e-08
Cancer cell 1	Slc25a5	2.90135e-12	0.401767	0.788	0.602	5.09303e-08
Cancer cell 1	Tmsb10	3.36058e-12	0.577052	0.977	0.992	5.89916e-08
Cancer cell 1	Cox7a2	3.56431e-12	0.2889	0.955	0.909	6.25678e-08
Cancer cell 1	Stx7	3.762e-12	0.284572	0.318	0.158	6.60381e-08
Cancer cell 1	Sumo2	4.16029e-12	0.317696	0.951	0.933	7.30298e-08
Cancer cell 1	Papss1	4.22401e-12	0.263082	0.311	0.155	7.41482e-08
Cancer cell 1	Gabarapl2	4.72105e-12	0.328906	0.754	0.614	8.28734e-08
Cancer cell 1	Ube2b	4.77053e-12	0.340356	0.754	0.641	8.37419e-08
Cancer cell 1	Rps28	5.03818e-12	0.334523	1	0.999	8.84402e-08
Cancer cell 1	Ggh	5.16351e-12	0.284819	0.352	0.186	9.06403e-08
Cancer cell 1	Plscr1	5.59374e-12	0.486529	0.561	0.373	9.81926e-08
Cancer cell 1	Atp5j	5.98532e-12	0.293384	0.973	0.904	1.05066e-07
Cancer cell 1	Tsg101	6.29008e-12	0.296563	0.47	0.292	1.10416e-07
Cancer cell 1	Taldo1	6.85825e-12	0.282976	0.538	0.346	1.2039e-07
Cancer cell 1	Rps27	7.33812e-12	0.30789	1	0.999	1.28813e-07
Cancer cell 1	Gdi2	1.16969e-11	0.333031	0.708	0.523	2.05327e-07
Cancer cell 1	Marcks	1.17807e-11	0.379709	0.515	0.348	2.06799e-07
Cancer cell 1	Sod1	1.24655e-11	0.29854	0.455	0.276	2.1882e-07
Cancer cell 1	Snrnp70	1.34768e-11	0.342679	0.572	0.411	2.36571e-07
Cancer cell 1	Apobec3	1.42441e-11	0.275226	0.333	0.173	2.50041e-07
Cancer cell 1	Suclg1	1.43582e-11	0.29521	0.508	0.326	2.52044e-07
Cancer cell 1	Pim3	1.83801e-11	0.287775	0.364	0.193	3.22644e-07
Cancer cell 1	Canx	1.93309e-11	0.347656	0.636	0.463	3.39334e-07
Cancer cell 1	Phb	1.97574e-11	0.308012	0.417	0.248	3.46822e-07
Cancer cell 1	Gtf2i	2.21509e-11	0.271005	0.375	0.209	3.88838e-07
Cancer cell 1	Pdia3	2.54978e-11	0.356761	0.701	0.549	4.47588e-07
Cancer cell 1	Nop10	2.7019e-11	0.312861	0.845	0.746	4.74292e-07
Cancer cell 1	Psmg4	3.64551e-11	0.269805	0.258	0.121	6.39934e-07
Cancer cell 1	Cyth2	4.18563e-11	0.30005	0.447	0.276	7.34746e-07
Cancer cell 1	Luc7l3	4.76458e-11	0.261258	0.481	0.298	8.36374e-07
Cancer cell 1	Nsmce4a	5.24516e-11	0.260776	0.341	0.182	9.20736e-07
Cancer cell 1	Nudc	6.10731e-11	0.341887	0.549	0.392	1.07208e-06
Cancer cell 1	Twf1	6.38817e-11	0.260239	0.436	0.26	1.12138e-06
Cancer cell 1	Wdr89	6.79945e-11	0.315224	0.784	0.696	1.19358e-06
Cancer cell 1	Slc39a1	7.08096e-11	0.27665	0.356	0.185	1.24299e-06
Cancer cell 1	Pla2g16	7.31225e-11	0.285001	0.314	0.166	1.28359e-06
Cancer cell 1	Rps21	1.22703e-10	0.301759	1	0.998	2.15393e-06
Cancer cell 1	Tmem258	1.27063e-10	0.326946	0.848	0.798	2.23047e-06
Cancer cell 1	Cat	1.3201e-10	0.27305	0.28	0.141	2.31731e-06
Cancer cell 1	Adk	1.32263e-10	0.405384	0.489	0.332	2.32175e-06
Cancer cell 1	Tsc22d4	1.35089e-10	0.258549	0.333	0.178	2.37136e-06
Cancer cell 1	Pcna	1.81838e-10	0.265796	0.307	0.156	3.19198e-06
Cancer cell 1	Hhex	2.7716e-10	0.68309	0.466	0.359	4.86527e-06
Cancer cell 1	Hypk	3.288e-10	0.311971	0.583	0.429	5.77175e-06
Cancer cell 1	Hnrnpa3	3.64428e-10	0.308301	0.784	0.68	6.39717e-06
Cancer cell 1	Kcnn4	3.88292e-10	0.327476	0.595	0.44	6.81607e-06
Cancer cell 1	Lsm8	3.91778e-10	0.334158	0.564	0.396	6.87727e-06
Cancer cell 1	Fmc1	4.09078e-10	0.276368	0.458	0.295	7.18096e-06
Cancer cell 1	Med21	5.08168e-10	0.274079	0.417	0.255	8.92038e-06
Cancer cell 1	Cbx6	5.28463e-10	0.266378	0.36	0.204	9.27664e-06
Cancer cell 1	Guk1	6.03255e-10	0.273796	0.417	0.253	1.05895e-05
Cancer cell 1	Zfp706	6.08297e-10	0.273484	0.799	0.708	1.0678e-05
Cancer cell 1	Dag1	6.83705e-10	0.267772	0.489	0.317	1.20017e-05
Cancer cell 1	Arf1	7.18549e-10	0.27594	0.894	0.802	1.26134e-05
Cancer cell 1	Ssr4	7.19653e-10	0.379401	0.89	0.855	1.26328e-05
Cancer cell 1	Sypl	7.59394e-10	0.304695	0.492	0.343	1.33304e-05
Cancer cell 1	Ndufa11	7.69628e-10	0.343956	0.72	0.614	1.35101e-05
Cancer cell 1	Phldb2	7.9647e-10	0.254759	0.314	0.171	1.39812e-05
Cancer cell 1	Cav2	8.16755e-10	0.258177	0.402	0.24	1.43373e-05
Cancer cell 1	Pnisr	9.16605e-10	0.290309	0.386	0.232	1.60901e-05
Cancer cell 1	Dctn3	1.00792e-09	0.30245	0.633	0.502	1.7693e-05
Cancer cell 1	Npdc1	1.08735e-09	0.283879	0.674	0.539	1.90874e-05
Cancer cell 1	Puf60	1.22764e-09	0.251361	0.428	0.267	2.155e-05
Cancer cell 1	Eny2	1.65249e-09	0.253126	0.686	0.522	2.90077e-05
Cancer cell 1	Tax1bp3	1.78487e-09	0.312461	0.576	0.422	3.13316e-05
Cancer cell 1	Actn4	2.26127e-09	0.264988	0.655	0.503	3.96943e-05
Cancer cell 1	Anxa6	2.42791e-09	0.283772	0.326	0.189	4.26196e-05
Cancer cell 1	Gstt1	2.52203e-09	0.309766	0.383	0.231	4.42717e-05
Cancer cell 1	Fabp5	3.02917e-09	0.400307	0.375	0.225	5.3174e-05
Cancer cell 1	Churc1	3.14168e-09	0.288273	0.545	0.391	5.51491e-05
Cancer cell 1	Rab1a	3.28816e-09	0.278849	0.61	0.471	5.77203e-05
Cancer cell 1	Gsk3b	3.56658e-09	0.270652	0.413	0.257	6.26077e-05
Cancer cell 1	Cmpk1	3.65996e-09	0.283339	0.443	0.289	6.42469e-05
Cancer cell 1	Rbm39	5.34847e-09	0.277788	0.913	0.871	9.38871e-05
Cancer cell 1	Btg2	6.60932e-09	0.548389	0.47	0.302	0.00011602
Cancer cell 1	Mrpl23	6.66633e-09	0.254024	0.739	0.63	0.000117021
Cancer cell 1	Ndufb3	8.20744e-09	0.27135	0.595	0.455	0.000144073
Cancer cell 1	Nr2f6	9.2539e-09	0.268073	0.5	0.351	0.000162443
Cancer cell 1	Uqcrh	1.0489e-08	0.258264	0.992	0.979	0.000184124
Cancer cell 1	Ddit4	1.35825e-08	0.294513	0.345	0.202	0.000238427
Cancer cell 1	Rbx1	2.18385e-08	0.250717	0.909	0.834	0.000383353
Cancer cell 1	Csrp1	2.20626e-08	0.465001	0.519	0.395	0.000387287
Cancer cell 1	Mdh1	3.33134e-08	0.296666	0.557	0.409	0.000584783
Cancer cell 1	mt-Atp6	5.16934e-08	0.325391	1	0.994	0.000907425
Cancer cell 1	Actg1	6.88284e-08	0.337262	1	0.969	0.00120821
Cancer cell 1	Ndufb9	8.39589e-08	0.261034	0.89	0.847	0.00147382
Cancer cell 1	Plaur	1.67961e-07	0.349376	0.33	0.207	0.00294838
Cancer cell 1	Srsf6	2.21277e-07	0.263651	0.576	0.429	0.00388429
Cancer cell 1	Tmem256	2.30531e-07	0.278217	0.761	0.656	0.00404675
Cancer cell 1	Jun	2.36073e-07	0.667797	0.693	0.637	0.00414402
Cancer cell 1	Mrpl38	3.09784e-07	0.266529	0.443	0.318	0.00543795
Cancer cell 1	Hes1	3.13246e-07	0.46811	0.587	0.468	0.00549871
Cancer cell 1	Igfbp7	3.48887e-07	0.311132	0.75	0.596	0.00612437
Cancer cell 1	Atp6v0e	4.13848e-07	0.269447	0.758	0.725	0.00726468
Cancer cell 1	Ndufs5	4.51883e-07	0.252784	0.739	0.629	0.00793235
Cancer cell 1	Cd82	4.75658e-07	0.289488	0.447	0.316	0.0083497
Cancer cell 1	Pdia6	5.02502e-07	0.296007	0.633	0.497	0.00882092
Cancer cell 1	Cnpy2	8.33296e-07	0.262457	0.697	0.601	0.0146277
Cancer cell 1	Fus	8.82217e-07	0.2757	0.519	0.404	0.0154864
Cancer cell 1	Tra2b	8.90397e-07	0.28599	0.568	0.452	0.01563
Cancer cell 1	Smim14	9.57692e-07	0.263391	0.598	0.49	0.0168113
Cancer cell 1	Iqgap1	1.01112e-06	0.259954	0.542	0.426	0.0177492
Cancer cell 1	Ergic3	1.0315e-06	0.251373	0.758	0.678	0.0181069
Cancer cell 1	mt-Nd1	1.56145e-06	0.33066	0.996	0.976	0.0274097
Cancer cell 1	Ywhah	1.70649e-06	0.290031	0.652	0.55	0.0299557
Cancer cell 1	Glo1	2.05585e-06	0.262993	0.534	0.417	0.0360884
Cancer cell 1	Sumo1	2.0724e-06	0.255834	0.739	0.66	0.0363789
Cancer cell 1	Cd47	2.64739e-06	0.312324	0.606	0.496	0.0464724
Cancer cell 1	Serp1	2.78053e-06	0.255469	0.561	0.44	0.0488094
Cancer cell 1	Tagln2	5.12119e-06	0.292258	0.943	0.876	0.0898974
Cancer cell 1	Itga6	5.80631e-06	0.255767	0.47	0.344	0.101924
Cancer cell 1	Bcas2	1.04966e-05	0.264264	0.511	0.407	0.184257
Cancer cell 1	AA467197	1.10434e-05	0.787638	0.277	0.186	0.193855
Cancer cell 1	Rab11a	1.80716e-05	0.26745	0.648	0.593	0.317229
Cancer cell 1	Atf3	1.8465e-05	0.768483	0.337	0.254	0.324135
Cancer cell 1	Anp32a	1.89751e-05	0.265311	0.606	0.503	0.333089
Cancer cell 1	Cdkn1a	2.85511e-05	0.420721	0.28	0.186	0.501185
Cancer cell 1	F3	4.24559e-05	0.324197	0.371	0.26	0.745271
Cancer cell 1	Dnaja1	6.66762e-05	0.269577	0.625	0.556	1
Cancer cell 1	Hbegf	0.000251275	0.293319	0.549	0.435	1
Cancer cell 1	S100a16	0.000407671	0.276593	0.814	0.746	1
Cancer cell 1	Ptp4a1	0.00084831	0.264116	0.58	0.513	1
Cancer cell 1	Comt	0.0021718	0.25299	0.458	0.407	1
Cancer cell 2	Cdkn2a	0	3.13733	0.968	0.04	0
Cancer cell 2	Ifitm1	0	2.54551	0.606	0.008	0
Cancer cell 2	Krt20	8.72863e-280	1.16219	0.528	0.017	1.53222e-275
Cancer cell 2	Cd24a	5.6768e-248	1.10117	0.854	0.098	9.96505e-244
Cancer cell 2	Cdkn2b	4.94743e-243	0.797828	0.544	0.029	8.68472e-239
Cancer cell 2	Igfbp3	3.50778e-226	1.23523	0.423	0.013	6.15756e-222
Cancer cell 2	Xist	1.30967e-224	1.54639	0.706	0.074	2.29899e-220
Cancer cell 2	Sulf2	3.48443e-200	0.799508	0.536	0.045	6.11658e-196
Cancer cell 2	Aqp5	3.99862e-200	2.42085	0.679	0.1	7.01918e-196
Cancer cell 2	2200002D01Rik	1.62512e-196	2.03493	0.97	0.389	2.85273e-192
Cancer cell 2	Rbp1	2.91412e-185	1.87064	0.919	0.275	5.11544e-181
Cancer cell 2	Lurap1l	2.93768e-183	0.871249	0.65	0.084	5.15681e-179
Cancer cell 2	Tnnt2	1.61803e-180	1.36907	0.482	0.04	2.8403e-176
Cancer cell 2	Txn1	8.1755e-170	1.87167	0.997	0.888	1.43513e-165
Cancer cell 2	3110039M20Rik	6.20412e-160	0.853679	0.563	0.076	1.08907e-155
Cancer cell 2	Spint2	3.52435e-157	0.892336	0.717	0.115	6.18664e-153
Cancer cell 2	Eno3	7.38182e-156	0.834084	0.415	0.034	1.2958e-151
Cancer cell 2	Rps6	1.62128e-155	1.02191	1	0.998	2.84599e-151
Cancer cell 2	Cldn6	2.23885e-155	0.863445	0.423	0.034	3.93008e-151
Cancer cell 2	Cltb	1.67472e-154	1.16509	0.787	0.216	2.9398e-150
Cancer cell 2	Wincr1	1.90597e-153	1.07896	0.636	0.116	3.34575e-149
Cancer cell 2	Anxa3	6.11038e-149	1.60971	0.93	0.416	1.07262e-144
Cancer cell 2	Tmem176b	1.87108e-147	0.887421	0.69	0.122	3.2845e-143
Cancer cell 2	Btf3	1.74549e-143	1.00333	0.997	0.98	3.06403e-139
Cancer cell 2	Wfdc2	4.99056e-143	2.28106	0.768	0.217	8.76043e-139
Cancer cell 2	Prrx2	2.32852e-142	1.26596	0.693	0.163	4.08748e-138
Cancer cell 2	Npnt	5.60303e-139	0.898161	0.542	0.083	9.83555e-135
Cancer cell 2	Cox7c	1.08641e-136	1.08224	0.995	0.792	1.90708e-132
Cancer cell 2	Stra6	4.22727e-131	0.628188	0.377	0.034	7.42056e-127
Cancer cell 2	Phgdh	7.70433e-123	1.42165	0.733	0.228	1.35242e-118
Cancer cell 2	Plin2	2.30092e-122	1.05494	0.628	0.144	4.03904e-118
Cancer cell 2	Tpst2	1.52773e-120	1.20787	0.698	0.21	2.68178e-116
Cancer cell 2	Dynap	2.14601e-120	0.793961	0.369	0.037	3.76711e-116
Cancer cell 2	Fam213a	4.46051e-120	1.17692	0.728	0.208	7.82998e-116
Cancer cell 2	Tbca	1.00357e-115	0.896191	0.968	0.685	1.76166e-111
Cancer cell 2	S100a11	7.85234e-115	1.25998	1	0.984	1.3784e-110
Cancer cell 2	Tmem171	1.20511e-111	0.4454	0.272	0.017	2.11545e-107
Cancer cell 2	Tmem176a	8.21432e-111	0.681279	0.528	0.092	1.44194e-106
Cancer cell 2	Cyb5r1	3.10842e-110	0.47361	0.404	0.053	5.45653e-106
Cancer cell 2	S100a10	1.82413e-108	1.17525	0.995	0.953	3.20208e-104
Cancer cell 2	Selenof	2.0115e-108	0.954974	0.995	0.945	3.53098e-104
Cancer cell 2	Gchfr	2.80657e-105	1.34125	0.814	0.37	4.92666e-101
Cancer cell 2	Rps23	9.66693e-104	0.621563	1	0.999	1.69693e-99
Cancer cell 2	Polr2f	1.39208e-103	0.916551	0.938	0.69	2.44365e-99
Cancer cell 2	Foxq1	9.94773e-103	0.627422	0.377	0.048	1.74622e-98
Cancer cell 2	Eva1c	1.25913e-101	0.607102	0.539	0.117	2.21027e-97
Cancer cell 2	Ndufs6	2.84291e-101	0.764578	0.836	0.326	4.99044e-97
Cancer cell 2	Psip1	3.198e-100	0.884959	0.722	0.256	5.61378e-96
Cancer cell 2	Hmgn1	3.66282e-100	1.14032	0.984	0.892	6.42972e-96
Cancer cell 2	Eef1e1	1.56808e-99	0.69268	0.623	0.17	2.75261e-95
Cancer cell 2	H2afy	5.21099e-96	0.753151	0.744	0.264	9.14737e-92
Cancer cell 2	Gjb4	4.84759e-94	0.552068	0.267	0.023	8.50946e-90
Cancer cell 2	Dstn	1.75242e-93	0.950746	0.97	0.805	3.07621e-89
Cancer cell 2	Bok	3.60414e-91	1.07561	0.895	0.499	6.32671e-87
Cancer cell 2	Tspo	1.7531e-90	1.02394	0.989	0.839	3.07739e-86
Cancer cell 2	Crip2	2.14326e-90	1.18769	0.701	0.268	3.76229e-86
Cancer cell 2	Pfdn1	1.59218e-89	0.862597	0.943	0.722	2.7949e-85
Cancer cell 2	St3gal5	5.24268e-89	0.456509	0.396	0.065	9.20301e-85
Cancer cell 2	Snrpe	5.37457e-89	0.901133	0.96	0.816	9.43452e-85
Cancer cell 2	F2r	1.03767e-88	0.704354	0.464	0.098	1.82152e-84
Cancer cell 2	Rpl30	1.19975e-88	0.570454	1	0.999	2.10605e-84
Cancer cell 2	Cox6a1	1.24472e-88	0.794983	0.992	0.806	2.18498e-84
Cancer cell 2	Nedd9	9.86793e-88	0.453994	0.369	0.057	1.73222e-83
Cancer cell 2	Ndufa4	1.70379e-86	1.03149	0.965	0.762	2.99084e-82
Cancer cell 2	Tubb2b	2.14077e-86	0.615087	0.399	0.071	3.75791e-82
Cancer cell 2	Mrps21	8.1232e-86	0.722125	0.881	0.479	1.42595e-81
Cancer cell 2	Tuba4a	1.33102e-84	1.13105	0.757	0.345	2.33648e-80
Cancer cell 2	Smim15	3.47815e-84	0.606943	0.518	0.129	6.10555e-80
Cancer cell 2	Tpm3	2.64056e-83	0.832075	0.916	0.577	4.63524e-79
Cancer cell 2	Phf5a	6.72584e-83	0.744576	0.701	0.267	1.18065e-78
Cancer cell 2	Gsto1	8.15092e-83	1.01505	0.925	0.649	1.43081e-78
Cancer cell 2	Ptma	2.17874e-81	0.890674	0.989	0.992	3.82455e-77
Cancer cell 2	Tspan17	2.70005e-81	0.474484	0.429	0.086	4.73967e-77
Cancer cell 2	Lad1	3.74288e-81	0.515188	0.334	0.049	6.57025e-77
Cancer cell 2	Mcub	8.32134e-81	0.702433	0.679	0.253	1.46073e-76
Cancer cell 2	Cetn3	8.4829e-80	0.648244	0.677	0.236	1.48909e-75
Cancer cell 2	S100a6	9.92984e-80	0.926374	1	0.972	1.74308e-75
Cancer cell 2	Psma2	1.38376e-79	0.834284	0.833	0.452	2.42905e-75
Cancer cell 2	Pusl1	2.38514e-79	0.345912	0.296	0.039	4.18688e-75
Cancer cell 2	Anxa8	6.1217e-79	0.8466	0.631	0.203	1.0746e-74
Cancer cell 2	Krtcap2	2.00837e-78	0.665678	0.978	0.856	3.5255e-74
Cancer cell 2	Uqcr11	2.51981e-78	0.719059	0.987	0.855	4.42327e-74
Cancer cell 2	Tomm22	7.97834e-78	0.80364	0.889	0.637	1.40052e-73
Cancer cell 2	S100b	1.09024e-77	0.531845	0.334	0.053	1.91381e-73
Cancer cell 2	Rbx1	1.67387e-77	0.690764	0.96	0.825	2.93831e-73
Cancer cell 2	Gpx4	9.07203e-77	0.634782	0.995	0.983	1.5925e-72
Cancer cell 2	Tomm5	1.00839e-75	0.88547	0.871	0.621	1.77012e-71
Cancer cell 2	Nop16	1.50887e-75	0.53673	0.504	0.133	2.64868e-71
Cancer cell 2	Rpl22l1	6.74858e-75	0.884944	0.987	0.921	1.18465e-70
Cancer cell 2	Tspan8	1.21256e-74	1.15686	0.733	0.334	2.12853e-70
Cancer cell 2	Lgals7	2.07684e-74	1.26476	0.445	0.105	3.64569e-70
Cancer cell 2	Srd5a1	3.74698e-74	0.367919	0.251	0.028	6.57745e-70
Cancer cell 2	Basp1	7.29927e-74	0.512376	0.399	0.077	1.28131e-69
Cancer cell 2	Net1	1.10006e-73	0.535402	0.418	0.093	1.93104e-69
Cancer cell 2	Ndufc1	2.42941e-73	0.718453	0.884	0.59	4.26458e-69
Cancer cell 2	Aspa	2.48617e-73	0.444616	0.334	0.056	4.36422e-69
Cancer cell 2	Cystm1	6.62288e-73	1.29784	0.817	0.445	1.16258e-68
Cancer cell 2	Crip1	1.85667e-72	1.55178	0.96	0.811	3.25919e-68
Cancer cell 2	Oaz1	2.22531e-72	0.550868	0.997	0.998	3.90632e-68
Cancer cell 2	Foxg1	2.14161e-71	0.516604	0.445	0.106	3.75939e-67
Cancer cell 2	H2afz	1.01101e-70	1.38796	0.981	0.811	1.77473e-66
Cancer cell 2	Hdgf	1.0209e-70	0.856247	0.949	0.855	1.79208e-66
Cancer cell 2	Cox6c	1.32828e-70	0.608046	0.997	0.937	2.33167e-66
Cancer cell 2	Gsr	1.63506e-70	0.805938	0.844	0.497	2.87019e-66
Cancer cell 2	Sh3bgrl3	1.71964e-70	0.816415	0.981	0.849	3.01865e-66
Cancer cell 2	Phlda3	2.34652e-70	0.848187	0.765	0.363	4.11908e-66
Cancer cell 2	Msln	3.21685e-70	0.776291	0.536	0.154	5.64686e-66
Cancer cell 2	Cox6b1	9.23978e-70	0.637441	0.997	0.928	1.62195e-65
Cancer cell 2	Bag1	2.59024e-69	0.650096	0.957	0.758	4.5469e-65
Cancer cell 2	Timm13	6.15293e-69	0.762847	0.951	0.798	1.08008e-64
Cancer cell 2	Gng5	8.57903e-69	0.601872	0.995	0.986	1.50596e-64
Cancer cell 2	Cacnb3	1.27523e-68	0.313534	0.256	0.033	2.23854e-64
Cancer cell 2	Tmem14c	1.34992e-68	0.599045	0.663	0.254	2.36966e-64
Cancer cell 2	Snu13	1.83467e-68	0.814314	0.908	0.742	3.22058e-64
Cancer cell 2	Hist1h2bc	4.77268e-68	1.12143	0.682	0.29	8.37796e-64
Cancer cell 2	Stmn1	6.05688e-68	0.880016	0.655	0.256	1.06322e-63
Cancer cell 2	Nol7	7.71502e-68	0.684398	0.782	0.412	1.35429e-63
Cancer cell 2	Edf1	1.42047e-67	0.616427	0.989	0.896	2.4935e-63
Cancer cell 2	Atp6v1g1	1.47603e-67	0.621477	0.898	0.508	2.59103e-63
Cancer cell 2	Atp5j2	1.96851e-67	0.653013	0.995	0.857	3.45552e-63
Cancer cell 2	Ranbp1	3.53035e-67	0.980517	0.943	0.667	6.19718e-63
Cancer cell 2	Krt7	3.53402e-67	1.7003	0.356	0.072	6.20362e-63
Cancer cell 2	H3f3a	6.37649e-67	0.638773	0.976	0.948	1.11933e-62
Cancer cell 2	Tnfrsf12a	7.28852e-67	0.859017	0.943	0.652	1.27943e-62
Cancer cell 2	Mboat1	4.15065e-66	0.455498	0.41	0.096	7.28605e-62
Cancer cell 2	Gcsh	4.73982e-66	0.771672	0.763	0.394	8.32028e-62
Cancer cell 2	Ciapin1	8.86197e-66	0.588758	0.571	0.199	1.55563e-61
Cancer cell 2	Tmem183a	2.64078e-65	0.502641	0.534	0.166	4.63562e-61
Cancer cell 2	Atp5g2	2.7285e-65	0.653019	0.997	0.973	4.78961e-61
Cancer cell 2	Pdcd6	3.82658e-65	0.614144	0.717	0.326	6.71718e-61
Cancer cell 2	Avpi1	4.62566e-65	0.775471	0.868	0.596	8.11989e-61
Cancer cell 2	Mrps36	1.77386e-64	0.508454	0.615	0.218	3.11384e-60
Cancer cell 2	Prelid1	1.90083e-64	0.732372	0.978	0.89	3.33671e-60
Cancer cell 2	Txn2	2.00399e-63	0.665947	0.779	0.426	3.5178e-59
Cancer cell 2	Hspb1	6.88053e-63	1.51254	0.768	0.407	1.20781e-58
Cancer cell 2	Pak1ip1	1.75948e-62	0.591034	0.569	0.206	3.08858e-58
Cancer cell 2	2310009B15Rik	2.27303e-62	0.569007	0.776	0.382	3.99007e-58
Cancer cell 2	Pim3	3.00346e-62	0.679911	0.515	0.169	5.27227e-58
Cancer cell 2	Hras	3.19327e-62	0.652624	0.685	0.31	5.60547e-58
Cancer cell 2	Anxa2	6.44072e-62	0.981674	0.997	0.91	1.1306e-57
Cancer cell 2	Grk6	1.64191e-61	0.429642	0.296	0.054	2.88221e-57
Cancer cell 2	Snrpg	1.93287e-61	0.678015	0.93	0.731	3.39296e-57
Cancer cell 2	Tmsb4x	1.98473e-61	1.08717	0.989	0.895	3.48399e-57
Cancer cell 2	Ywhaq	2.02399e-61	0.733215	0.927	0.736	3.5529e-57
Cancer cell 2	Tuba1c	2.02932e-61	0.786474	0.717	0.328	3.56227e-57
Cancer cell 2	Cfl1	3.04449e-61	0.705329	0.987	0.973	5.34429e-57
Cancer cell 2	Card19	5.22925e-61	0.716433	0.658	0.267	9.17942e-57
Cancer cell 2	Cdk4	7.88315e-61	0.741473	0.911	0.798	1.38381e-56
Cancer cell 2	Pole3	9.47607e-61	0.523612	0.499	0.158	1.66343e-56
Cancer cell 2	Angptl4	2.8542e-60	0.474296	0.35	0.076	5.01025e-56
Cancer cell 2	Tmsb10	3.88323e-60	0.795383	1	0.99	6.81662e-56
Cancer cell 2	Tomm40	1.41333e-59	0.710904	0.717	0.374	2.48096e-55
Cancer cell 2	Ap1ar	3.75424e-59	0.438844	0.426	0.116	6.5902e-55
Cancer cell 2	Chchd2	5.08309e-59	0.534501	0.997	0.986	8.92285e-55
Cancer cell 2	Rraga	6.64776e-59	0.522961	0.499	0.161	1.16695e-54
Cancer cell 2	Tmem167	7.23033e-59	0.610416	0.819	0.492	1.26921e-54
Cancer cell 2	Bpgm	1.38394e-58	0.482409	0.385	0.096	2.42937e-54
Cancer cell 2	Mgst3	2.20332e-58	0.847133	0.806	0.475	3.8677e-54
Cancer cell 2	Hnrnpk	3.13511e-58	0.659621	0.949	0.691	5.50338e-54
Cancer cell 2	Eny2	4.43899e-58	0.593483	0.827	0.499	7.79221e-54
Cancer cell 2	Ctsd	1.3273e-57	0.856689	0.639	0.276	2.32994e-53
Cancer cell 2	Polr3h	2.94819e-57	0.513569	0.526	0.181	5.17526e-53
Cancer cell 2	Ak6	1.02902e-56	0.530261	0.526	0.18	1.80635e-52
Cancer cell 2	Rpl13a	1.09362e-56	0.489485	1	0.986	1.91974e-52
Cancer cell 2	Sh3glb1	6.82797e-56	0.643698	0.96	0.847	1.19858e-51
Cancer cell 2	Sec61b	3.41335e-55	0.612603	0.987	0.907	5.9918e-51
Cancer cell 2	Efnb2	4.44032e-55	0.307712	0.28	0.052	7.79454e-51
Cancer cell 2	Slco2a1	4.58722e-55	0.358758	0.307	0.062	8.0524e-51
Cancer cell 2	Smdt1	8.59676e-55	0.581598	0.938	0.732	1.50907e-50
Cancer cell 2	Cycs	1.02372e-54	0.774648	0.822	0.537	1.79703e-50
Cancer cell 2	Fermt1	4.04709e-54	0.553052	0.305	0.062	7.10426e-50
Cancer cell 2	Polr2h	4.80079e-54	0.502852	0.585	0.232	8.42731e-50
Cancer cell 2	Plaur	1.32081e-53	0.5726	0.518	0.179	2.31856e-49
Cancer cell 2	Rbm8a	1.34189e-53	0.644569	0.871	0.639	2.35555e-49
Cancer cell 2	Csnk1e	1.98721e-53	0.431091	0.485	0.157	3.48835e-49
Cancer cell 2	Vamp5	5.76485e-53	0.552724	0.585	0.225	1.01196e-48
Cancer cell 2	Uqcrfs1	6.89843e-53	0.487809	0.739	0.354	1.21095e-48
Cancer cell 2	Snrpd1	1.77029e-52	0.753369	0.857	0.611	3.10756e-48
Cancer cell 2	Smn1	5.98932e-52	0.397839	0.407	0.116	1.05137e-47
Cancer cell 2	Uqcrb	1.25665e-51	0.597676	0.927	0.713	2.20592e-47
Cancer cell 2	Gar1	2.00895e-51	0.587334	0.736	0.389	3.52651e-47
Cancer cell 2	1110008F13Rik	2.30039e-51	0.610828	0.774	0.465	4.03811e-47
Cancer cell 2	Cdc26	2.38716e-51	0.429874	0.544	0.2	4.19042e-47
Cancer cell 2	Pfn1	3.04038e-51	0.599333	0.992	0.984	5.33708e-47
Cancer cell 2	Cdipt	3.5424e-51	0.435998	0.48	0.162	6.21833e-47
Cancer cell 2	Vamp8	1.10924e-50	0.59415	0.79	0.409	1.94716e-46
Cancer cell 2	Rdh10	1.32277e-50	0.588238	0.434	0.142	2.322e-46
Cancer cell 2	Cox7b	1.56825e-50	0.494142	0.943	0.703	2.75291e-46
Cancer cell 2	Cp	2.12147e-50	0.542335	0.512	0.18	3.72404e-46
Cancer cell 2	Tspan4	6.14771e-50	0.767585	0.704	0.392	1.07917e-45
Cancer cell 2	Med10	7.03481e-50	0.466463	0.574	0.23	1.23489e-45
Cancer cell 2	Nsun2	1.02068e-49	0.496945	0.504	0.186	1.79171e-45
Cancer cell 2	Flna	1.08123e-49	0.45697	0.515	0.181	1.89799e-45
Cancer cell 2	Ndufa2	1.83241e-49	0.47401	0.987	0.966	3.21662e-45
Cancer cell 2	Acp1	1.94525e-49	0.590195	0.814	0.554	3.41469e-45
Cancer cell 2	Eci2	3.53508e-49	0.352731	0.399	0.113	6.20548e-45
Cancer cell 2	Snrpf	6.13841e-49	0.618767	0.978	0.89	1.07754e-44
Cancer cell 2	Lyar	1.14425e-48	0.761223	0.682	0.389	2.00862e-44
Cancer cell 2	Ddx41	1.37095e-48	0.355084	0.345	0.089	2.40656e-44
Cancer cell 2	Serbp1	2.41515e-48	0.621475	0.987	0.932	4.23956e-44
Cancer cell 2	Arpc2	3.48012e-48	0.627322	0.987	0.908	6.10901e-44
Cancer cell 2	Cd151	5.18e-48	0.661131	0.704	0.374	9.09297e-44
Cancer cell 2	Ndufb9	5.80974e-48	0.480687	0.968	0.836	1.01984e-43
Cancer cell 2	Hadh	1.29524e-47	0.416007	0.482	0.168	2.27367e-43
Cancer cell 2	Tuba1b	1.71419e-47	1.08559	0.898	0.744	3.00909e-43
Cancer cell 2	Hbegf	2.24841e-47	0.995951	0.755	0.406	3.94686e-43
Cancer cell 2	Polr2k	5.35775e-47	0.453676	0.69	0.323	9.405e-43
Cancer cell 2	Pdlim7	7.32042e-47	0.550485	0.58	0.255	1.28503e-42
Cancer cell 2	Ppp1r14b	7.91974e-47	0.769339	0.949	0.866	1.39023e-42
Cancer cell 2	Larp1b	8.60482e-47	0.337284	0.329	0.083	1.51049e-42
Cancer cell 2	Hypk	1.20895e-46	0.49894	0.744	0.404	2.12218e-42
Cancer cell 2	Selenoh	3.31432e-46	0.925168	0.798	0.529	5.81796e-42
Cancer cell 2	Cks1b	3.87907e-46	1.03699	0.844	0.6	6.80933e-42
Cancer cell 2	Atp5f1	4.85711e-46	0.58702	0.954	0.848	8.52617e-42
Cancer cell 2	Lmna	9.77178e-46	0.683789	0.949	0.882	1.71534e-41
Cancer cell 2	Efna1	1.38252e-45	0.362409	0.251	0.05	2.42688e-41
Cancer cell 2	Plac8	1.44512e-45	1.14276	0.868	0.618	2.53676e-41
Cancer cell 2	Tagln2	1.76406e-45	0.675807	0.976	0.87	3.09662e-41
Cancer cell 2	Maff	2.41734e-45	0.464746	0.426	0.143	4.2434e-41
Cancer cell 2	Ctgf	5.46936e-45	0.814769	0.423	0.135	9.60091e-41
Cancer cell 2	Snrpb	8.35794e-45	0.633195	0.927	0.813	1.46715e-40
Cancer cell 2	Nupr1	8.45263e-45	1.46495	0.846	0.654	1.48377e-40
Cancer cell 2	Rpl36al	9.59482e-45	0.431218	0.995	0.959	1.68427e-40
Cancer cell 2	Clptm1l	1.35445e-44	0.36338	0.412	0.131	2.3776e-40
Cancer cell 2	Sem1	1.53296e-44	0.468485	0.989	0.898	2.69096e-40
Cancer cell 2	Plpp2	2.07878e-44	0.592922	0.644	0.32	3.6491e-40
Cancer cell 2	Cda	8.61594e-44	0.448969	0.485	0.182	1.51244e-39
Cancer cell 2	Cdh13	1.284e-43	0.600196	0.596	0.271	2.25393e-39
Cancer cell 2	Dnaja1	1.7412e-43	0.642273	0.798	0.532	3.0565e-39
Cancer cell 2	Dek	2.0601e-43	0.597227	0.534	0.236	3.61631e-39
Cancer cell 2	Hspe1	2.71719e-43	0.603652	0.989	0.951	4.76976e-39
Cancer cell 2	Nfib	5.96771e-43	0.505343	0.679	0.344	1.04757e-38
Cancer cell 2	Lxn	1.8922e-42	0.780444	0.542	0.246	3.32157e-38
Cancer cell 2	Pmaip1	2.35692e-42	0.407946	0.291	0.072	4.13733e-38
Cancer cell 2	Fkbp1a	4.26252e-42	0.547135	0.976	0.961	7.48243e-38
Cancer cell 2	Tmem238	5.48224e-42	0.561337	0.566	0.262	9.62352e-38
Cancer cell 2	Scx	7.23994e-42	0.419624	0.388	0.124	1.2709e-37
Cancer cell 2	Nexn	2.08441e-41	0.310422	0.264	0.061	3.65897e-37
Cancer cell 2	Mrpl9	3.00174e-41	0.392223	0.45	0.166	5.26926e-37
Cancer cell 2	Sap30	3.09532e-41	0.395506	0.453	0.161	5.43352e-37
Cancer cell 2	Sumo2	8.52841e-41	0.44777	0.978	0.929	1.49708e-36
Cancer cell 2	Cib1	9.45204e-41	0.451671	0.485	0.19	1.65921e-36
Cancer cell 2	Vasp	1.82985e-40	0.547794	0.668	0.372	3.21212e-36
Cancer cell 2	Cyc1	5.08507e-40	0.540924	0.706	0.425	8.92633e-36
Cancer cell 2	Stk16	5.37571e-40	0.41777	0.509	0.211	9.43653e-36
Cancer cell 2	2010111I01Rik	5.99642e-40	0.474215	0.544	0.243	1.05261e-35
Cancer cell 2	Pla2g12a	1.14744e-39	0.428454	0.507	0.209	2.01422e-35
Cancer cell 2	Kansl2	1.19265e-39	0.378711	0.482	0.189	2.09358e-35
Cancer cell 2	Lrrk1	1.72855e-39	0.370327	0.426	0.152	3.03429e-35
Cancer cell 2	Klf10	2.52409e-39	0.573129	0.437	0.166	4.43078e-35
Cancer cell 2	Cox14	3.13972e-39	0.489161	0.784	0.501	5.51147e-35
Cancer cell 2	Zfp706	3.88599e-39	0.527997	0.887	0.694	6.82147e-35
Cancer cell 2	Trir	4.46431e-39	0.523791	0.925	0.803	7.83664e-35
Cancer cell 2	Gm12840	8.48121e-39	1.30901	0.685	0.434	1.48879e-34
Cancer cell 2	Emp3	1.54275e-38	0.65218	0.949	0.834	2.70814e-34
Cancer cell 2	Lgals1	1.54562e-38	0.631156	0.992	0.959	2.71318e-34
Cancer cell 2	Mrpl13	1.71875e-38	0.483358	0.612	0.324	3.0171e-34
Cancer cell 2	Smim20	2.37011e-38	0.313562	0.358	0.112	4.16049e-34
Cancer cell 2	Rala	3.77261e-38	0.522927	0.747	0.476	6.62244e-34
Cancer cell 2	Anxa5	4.42717e-38	0.730263	0.957	0.83	7.77146e-34
Cancer cell 2	Atp5g3	9.27652e-38	0.45537	0.849	0.611	1.6284e-33
Cancer cell 2	Rps16	1.41301e-37	0.322955	1	0.999	2.48039e-33
Cancer cell 2	Csrp1	1.82719e-37	0.642597	0.658	0.374	3.20744e-33
Cancer cell 2	Msn	1.89575e-37	0.544419	0.671	0.37	3.32779e-33
Cancer cell 2	Mocs2	3.71449e-37	0.358188	0.456	0.178	6.52041e-33
Cancer cell 2	Ran	4.77654e-37	0.722905	0.962	0.871	8.38473e-33
Cancer cell 2	Pcbd2	5.9314e-37	0.370999	0.418	0.152	1.0412e-32
Cancer cell 2	Palmd	6.23099e-37	0.328109	0.261	0.066	1.09379e-32
Cancer cell 2	2010107E04Rik	7.1525e-37	0.397396	0.973	0.902	1.25555e-32
Cancer cell 2	Gm14005	7.98092e-37	0.418243	0.41	0.151	1.40097e-32
Cancer cell 2	Pfdn4	1.50927e-36	0.47348	0.698	0.399	2.64938e-32
Cancer cell 2	Snrpa1	1.95959e-36	0.491991	0.542	0.26	3.43986e-32
Cancer cell 2	Higd2a	2.17861e-36	0.450792	0.655	0.344	3.82432e-32
Cancer cell 2	Arpc1b	2.59591e-36	0.505786	1	0.978	4.55687e-32
Cancer cell 2	Gm16286	2.92376e-36	0.434799	0.604	0.308	5.13237e-32
Cancer cell 2	Lsm6	2.93809e-36	0.626735	0.792	0.549	5.15751e-32
Cancer cell 2	Serpinb6a	2.98656e-36	0.684748	0.857	0.649	5.2426e-32
Cancer cell 2	Capns1	3.07636e-36	0.594467	0.933	0.773	5.40024e-32
Cancer cell 2	Epha2	5.59371e-36	0.304071	0.337	0.105	9.8192e-32
Cancer cell 2	Pls3	5.6764e-36	0.401576	0.496	0.211	9.96436e-32
Cancer cell 2	Prr13	6.2019e-36	0.676559	0.666	0.399	1.08868e-31
Cancer cell 2	Polr1d	9.48221e-36	0.44583	0.968	0.916	1.66451e-31
Cancer cell 2	Ssna1	9.75253e-36	0.420005	0.679	0.363	1.71196e-31
Cancer cell 2	F2rl1	1.78796e-35	0.379491	0.364	0.124	3.13858e-31
Cancer cell 2	Ucp2	2.1782e-35	0.281392	0.337	0.101	3.82361e-31
Cancer cell 2	Atp5j	4.55368e-35	0.4259	0.978	0.901	7.99352e-31
Cancer cell 2	Rad23b	9.40249e-35	0.449768	0.701	0.409	1.65051e-30
Cancer cell 2	Ywhaz	1.07731e-34	0.444907	0.744	0.444	1.8911e-30
Cancer cell 2	Traf4	1.23655e-34	0.401808	0.482	0.207	2.17064e-30
Cancer cell 2	Knop1	1.35837e-34	0.45553	0.598	0.314	2.38448e-30
Cancer cell 2	Atp1a1	1.68079e-34	0.457684	0.644	0.341	2.95046e-30
Cancer cell 2	Vps72	2.09038e-34	0.384307	0.496	0.218	3.66945e-30
Cancer cell 2	Hsp90aa1	2.27296e-34	0.69335	0.927	0.797	3.98996e-30
Cancer cell 2	Prkag1	2.47219e-34	0.366858	0.439	0.177	4.33969e-30
Cancer cell 2	Cdkn2aipnl	3.64609e-34	0.370324	0.431	0.172	6.40035e-30
Cancer cell 2	Bcas2	3.66525e-34	0.412165	0.674	0.384	6.43399e-30
Cancer cell 2	Wdr70	5.02179e-34	0.263489	0.28	0.079	8.81525e-30
Cancer cell 2	Myl6	5.67578e-34	0.553048	1	0.989	9.96326e-30
Cancer cell 2	Wnt7b	7.6149e-34	0.434574	0.434	0.176	1.33672e-29
Cancer cell 2	Fbl	8.50485e-34	0.483464	0.666	0.386	1.49294e-29
Cancer cell 2	Glrx5	1.01977e-33	0.461694	0.736	0.488	1.79011e-29
Cancer cell 2	Rpl8	1.32423e-33	0.335183	1	0.999	2.32456e-29
Cancer cell 2	Timm8a1	1.68587e-33	0.421891	0.466	0.199	2.95937e-29
Cancer cell 2	Mtfr1	1.8727e-33	0.317671	0.353	0.122	3.28733e-29
Cancer cell 2	Odc1	1.91957e-33	0.593941	0.65	0.381	3.36961e-29
Cancer cell 2	Fam107b	3.19802e-33	0.333936	0.38	0.138	5.61381e-29
Cancer cell 2	4930523C07Rik	3.66256e-33	0.443974	0.453	0.195	6.42926e-29
Cancer cell 2	Nhp2	4.83982e-33	0.63149	0.787	0.613	8.49583e-29
Cancer cell 2	Eloc	5.37938e-33	0.432413	0.854	0.657	9.44296e-29
Cancer cell 2	Yae1d1	6.49354e-33	0.33312	0.42	0.166	1.13988e-28
Cancer cell 2	Atp5e	6.87254e-33	0.371534	0.989	0.937	1.20641e-28
Cancer cell 2	Gas1	8.0223e-33	0.657447	0.434	0.176	1.40823e-28
Cancer cell 2	Snrnp48	9.07998e-33	0.339568	0.402	0.152	1.5939e-28
Cancer cell 2	Pfdn2	1.30827e-32	0.421374	0.9	0.731	2.29654e-28
Cancer cell 2	Prdx6	1.32603e-32	0.403275	0.879	0.649	2.32771e-28
Cancer cell 2	Itpa	1.33944e-32	0.358676	0.461	0.198	2.35126e-28
Cancer cell 2	Sox4	1.39709e-32	0.576087	0.677	0.377	2.45246e-28
Cancer cell 2	Pomp	3.53135e-32	0.445558	0.9	0.754	6.19893e-28
Cancer cell 2	Rbmxl1	5.04176e-32	0.419668	0.539	0.268	8.85031e-28
Cancer cell 2	Sumo1	5.65822e-32	0.432368	0.838	0.645	9.93243e-28
Cancer cell 2	Psma5	7.08231e-32	0.482488	0.798	0.61	1.24323e-27
Cancer cell 2	Isyna1	7.58238e-32	0.466129	0.496	0.233	1.33101e-27
Cancer cell 2	Pin4	8.69554e-32	0.308755	0.396	0.149	1.52642e-27
Cancer cell 2	Nrn1	9.51428e-32	0.464095	0.499	0.218	1.67014e-27
Cancer cell 2	Htra2	1.21526e-31	0.365026	0.477	0.214	2.13326e-27
Cancer cell 2	Snrpd2	1.4701e-31	0.422838	0.941	0.87	2.58062e-27
Cancer cell 2	Cenpm	1.59785e-31	0.521772	0.313	0.106	2.80486e-27
Cancer cell 2	Ywhah	1.8074e-31	0.575656	0.757	0.534	3.17272e-27
Cancer cell 2	Urm1	2.39231e-31	0.348866	0.555	0.271	4.19945e-27
Cancer cell 2	Ercc1	3.66748e-31	0.460434	0.485	0.234	6.43789e-27
Cancer cell 2	Mrpl36	4.50195e-31	0.315234	0.361	0.132	7.90272e-27
Cancer cell 2	Ecm1	7.15492e-31	0.848066	0.58	0.309	1.25597e-26
Cancer cell 2	Myl12a	7.34401e-31	0.575268	0.973	0.908	1.28917e-26
Cancer cell 2	Plp2	8.15723e-31	0.41403	0.827	0.606	1.43192e-26
Cancer cell 2	Tmem150a	1.3687e-30	0.345698	0.367	0.139	2.40261e-26
Cancer cell 2	Mrpl34	1.81801e-30	0.439182	0.717	0.468	3.19134e-26
Cancer cell 2	Psma3	3.43946e-30	0.473405	0.935	0.842	6.03762e-26
Cancer cell 2	Eif3h	3.6537e-30	0.393278	0.989	0.981	6.41371e-26
Cancer cell 2	Casp6	5.60418e-30	0.36248	0.358	0.137	9.83758e-26
Cancer cell 2	Txndc5	5.98726e-30	0.38333	0.526	0.26	1.051e-25
Cancer cell 2	Nop10	7.89712e-30	0.470806	0.889	0.737	1.38626e-25
Cancer cell 2	1810037I17Rik	8.56813e-30	0.429113	0.868	0.665	1.50405e-25
Cancer cell 2	Rbm3	1.44045e-29	0.476779	0.976	0.915	2.52857e-25
Cancer cell 2	Ube2d3	1.44707e-29	0.406914	0.978	0.937	2.54019e-25
Cancer cell 2	Tm4sf1	1.59001e-29	0.684896	0.951	0.803	2.7911e-25
Cancer cell 2	Med21	1.8009e-29	0.420026	0.493	0.24	3.1613e-25
Cancer cell 2	Nedd8	2.10111e-29	0.368463	0.981	0.949	3.68829e-25
Cancer cell 2	Trim27	2.35046e-29	0.293009	0.356	0.133	4.12599e-25
Cancer cell 2	Atp1b1	2.47862e-29	0.254947	0.291	0.087	4.35097e-25
Cancer cell 2	Bax	2.87197e-29	0.403724	0.72	0.46	5.04146e-25
Cancer cell 2	Ndufs4	3.06329e-29	0.381748	0.62	0.349	5.37729e-25
Cancer cell 2	Sgk1	3.58596e-29	0.451979	0.385	0.153	6.29479e-25
Cancer cell 2	Srsf6	4.07101e-29	0.391291	0.687	0.411	7.14625e-25
Cancer cell 2	Mrps14	4.87226e-29	0.388023	0.868	0.677	8.55277e-25
Cancer cell 2	Polr2j	4.88751e-29	0.401584	0.725	0.504	8.57953e-25
Cancer cell 2	Desi1	6.41057e-29	0.2997	0.399	0.162	1.12531e-24
Cancer cell 2	Mrpl32	6.66999e-29	0.304447	0.439	0.189	1.17085e-24
Cancer cell 2	Actl6a	7.11925e-29	0.317753	0.407	0.17	1.24971e-24
Cancer cell 2	Txndc15	9.79619e-29	0.272438	0.323	0.114	1.71962e-24
Cancer cell 2	Scamp3	1.18409e-28	0.348043	0.563	0.292	2.07855e-24
Cancer cell 2	Rps19bp1	1.52521e-28	0.405535	0.571	0.315	2.67736e-24
Cancer cell 2	Cacybp	2.23671e-28	0.523282	0.668	0.428	3.92632e-24
Cancer cell 2	Timm10	2.40005e-28	0.372905	0.512	0.253	4.21306e-24
Cancer cell 2	Taf10	2.4892e-28	0.436139	0.763	0.555	4.36954e-24
Cancer cell 2	Cnih4	2.94661e-28	0.442347	0.779	0.536	5.17249e-24
Cancer cell 2	Dgcr6	3.16025e-28	0.294297	0.396	0.163	5.5475e-24
Cancer cell 2	Furin	3.89684e-28	0.348309	0.361	0.141	6.84051e-24
Cancer cell 2	Stoml2	4.03191e-28	0.399427	0.58	0.328	7.07761e-24
Cancer cell 2	1110008P14Rik	5.11194e-28	0.406942	0.59	0.324	8.9735e-24
Cancer cell 2	Shisa4	5.26832e-28	0.290518	0.27	0.087	9.248e-24
Cancer cell 2	Gpatch4	5.39371e-28	0.357045	0.482	0.231	9.46812e-24
Cancer cell 2	Ncaph2	5.46612e-28	0.342909	0.48	0.227	9.59523e-24
Cancer cell 2	Polr2i	7.12767e-28	0.371827	0.566	0.307	1.25119e-23
Cancer cell 2	Hpcal1	1.17668e-27	0.373512	0.491	0.241	2.06554e-23
Cancer cell 2	Fhl2	1.19217e-27	0.458655	0.534	0.283	2.09274e-23
Cancer cell 2	Ebp	1.21446e-27	0.308808	0.358	0.139	2.13187e-23
Cancer cell 2	Slc35e4	1.28251e-27	0.320348	0.396	0.167	2.25132e-23
Cancer cell 2	Ctnnbip1	1.60031e-27	0.302801	0.358	0.141	2.80918e-23
Cancer cell 2	Cers2	1.79573e-27	0.456719	0.668	0.446	3.15223e-23
Cancer cell 2	Mcrs1	1.854e-27	0.35516	0.48	0.231	3.25452e-23
Cancer cell 2	Rap1a	2.45734e-27	0.408877	0.658	0.408	4.31362e-23
Cancer cell 2	Tead2	2.89093e-27	0.347247	0.415	0.183	5.07474e-23
Cancer cell 2	Gdi2	3.13566e-27	0.385494	0.757	0.511	5.50434e-23
Cancer cell 2	Sssca1	4.35305e-27	0.428072	0.606	0.368	7.64135e-23
Cancer cell 2	Sf3b4	5.11904e-27	0.392019	0.623	0.37	8.98597e-23
Cancer cell 2	Dok1	5.72788e-27	0.434956	0.509	0.264	1.00547e-22
Cancer cell 2	9130401M01Rik	7.25478e-27	0.292074	0.369	0.15	1.2735e-22
Cancer cell 2	Rplp2	7.28542e-27	0.272011	1	0.999	1.27888e-22
Cancer cell 2	Anp32b	8.83271e-27	0.555011	0.914	0.805	1.55049e-22
Cancer cell 2	Prdx1	1.2439e-26	0.529192	0.984	0.902	2.18354e-22
Cancer cell 2	Emc8	1.35116e-26	0.401567	0.59	0.345	2.37182e-22
Cancer cell 2	Arl4c	1.93785e-26	0.462651	0.628	0.382	3.4017e-22
Cancer cell 2	Hspa4l	2.64597e-26	0.397128	0.566	0.311	4.64473e-22
Cancer cell 2	Ndufb6	2.9437e-26	0.365072	0.717	0.455	5.16736e-22
Cancer cell 2	Psmb4	3.31927e-26	0.457937	0.849	0.722	5.82664e-22
Cancer cell 2	Zcrb1	3.62271e-26	0.36877	0.698	0.447	6.35931e-22
Cancer cell 2	Atxn10	3.98038e-26	0.504966	0.647	0.423	6.98717e-22
Cancer cell 2	Suds3	4.8073e-26	0.303803	0.42	0.187	8.43874e-22
Cancer cell 2	Prkrip1	5.02256e-26	0.257701	0.332	0.126	8.8166e-22
Cancer cell 2	Ssr2	6.60212e-26	0.436612	0.871	0.711	1.15894e-21
Cancer cell 2	Rrs1	7.09986e-26	0.364835	0.383	0.17	1.24631e-21
Cancer cell 2	Asap2	7.14824e-26	0.311342	0.369	0.153	1.2548e-21
Cancer cell 2	Grina	7.78532e-26	0.407453	0.431	0.204	1.36663e-21
Cancer cell 2	Lsm7	9.68923e-26	0.406041	0.83	0.617	1.70085e-21
Cancer cell 2	Jup	1.03249e-25	0.318395	0.439	0.198	1.81243e-21
Cancer cell 2	Ctxn1	1.04898e-25	0.266587	0.264	0.087	1.84138e-21
Cancer cell 2	Ndufaf2	1.06741e-25	0.265182	0.326	0.124	1.87373e-21
Cancer cell 2	Jtb	1.45526e-25	0.36277	0.633	0.372	2.55456e-21
Cancer cell 2	S100a13	2.1241e-25	0.496867	0.819	0.673	3.72864e-21
Cancer cell 2	Atp5o.1	2.47095e-25	0.356239	0.949	0.827	4.33751e-21
Cancer cell 2	Psma1	2.52878e-25	0.394048	0.58	0.333	4.43902e-21
Cancer cell 2	Ndufb2	2.85037e-25	0.331765	0.647	0.37	5.00354e-21
Cancer cell 2	Chmp5	4.29901e-25	0.380885	0.582	0.337	7.54648e-21
Cancer cell 2	Pmf1	5.57777e-25	0.346443	0.45	0.216	9.79121e-21
Cancer cell 2	Nme1	5.93303e-25	0.497789	0.906	0.747	1.04148e-20
Cancer cell 2	Cyth2	6.17287e-25	0.361456	0.504	0.263	1.08359e-20
Cancer cell 2	Actb	9.15489e-25	0.430433	0.997	0.931	1.60705e-20
Cancer cell 2	Gabarapl2	9.94657e-25	0.37209	0.798	0.603	1.74602e-20
Cancer cell 2	Srsf3	1.00238e-24	0.480977	0.86	0.714	1.75958e-20
Cancer cell 2	Ndufab1	1.06741e-24	0.370933	0.817	0.623	1.87374e-20
Cancer cell 2	Shc1	1.09878e-24	0.326181	0.48	0.241	1.92881e-20
Cancer cell 2	Gmnn	1.28088e-24	0.347464	0.296	0.113	2.24846e-20
Cancer cell 2	Calm1	1.29892e-24	0.561298	0.992	0.945	2.28012e-20
Cancer cell 2	Rab2a	1.36692e-24	0.349135	0.911	0.763	2.3995e-20
Cancer cell 2	Bex3	1.37872e-24	0.368605	0.536	0.288	2.42021e-20
Cancer cell 2	Camk2n1	1.58491e-24	0.453346	0.539	0.297	2.78216e-20
Cancer cell 2	Psmg3	1.78893e-24	0.278887	0.348	0.142	3.1403e-20
Cancer cell 2	Pmm1	2.28672e-24	0.289567	0.429	0.195	4.01412e-20
Cancer cell 2	Naa15	2.45404e-24	0.298773	0.439	0.207	4.30782e-20
Cancer cell 2	Eif1ax	2.61706e-24	0.370191	0.757	0.529	4.59398e-20
Cancer cell 2	1700037H04Rik	2.83271e-24	0.265074	0.361	0.151	4.97254e-20
Cancer cell 2	Stard10	2.9663e-24	0.396949	0.264	0.089	5.20704e-20
Cancer cell 2	4833439L19Rik	2.99393e-24	0.252643	0.305	0.114	5.25555e-20
Cancer cell 2	Cct5	4.03081e-24	0.422226	0.849	0.717	7.07568e-20
Cancer cell 2	Tmem147	4.05426e-24	0.324233	0.477	0.238	7.11686e-20
Cancer cell 2	Ap2m1	4.37246e-24	0.410814	0.827	0.7	7.67541e-20
Cancer cell 2	Mrps30	5.63605e-24	0.259661	0.326	0.13	9.89352e-20
Cancer cell 2	Puf60	6.13182e-24	0.332532	0.491	0.254	1.07638e-19
Cancer cell 2	Ninj1	9.34745e-24	0.29619	0.383	0.165	1.64085e-19
Cancer cell 2	Luzp1	1.01823e-23	0.301465	0.394	0.176	1.7874e-19
Cancer cell 2	Zfp36	1.29918e-23	0.601895	0.574	0.337	2.28059e-19
Cancer cell 2	Akr1b3	1.90402e-23	0.393403	0.539	0.299	3.34231e-19
Cancer cell 2	Fxn	2.45797e-23	0.260566	0.278	0.102	4.31472e-19
Cancer cell 2	Myof	2.65151e-23	0.30528	0.542	0.292	4.65446e-19
Cancer cell 2	Rps21	3.2464e-23	0.301446	1	0.998	5.69873e-19
Cancer cell 2	Ext1	4.48332e-23	0.339089	0.332	0.139	7.87002e-19
Cancer cell 2	Nras	4.69068e-23	0.366321	0.668	0.434	8.23403e-19
Cancer cell 2	Fkbp2	4.75261e-23	0.356573	0.633	0.401	8.34273e-19
Cancer cell 2	Cxcl1	6.26664e-23	1.55965	0.482	0.29	1.10005e-18
Cancer cell 2	Fubp1	8.56733e-23	0.369416	0.577	0.359	1.50391e-18
Cancer cell 2	B230219D22Rik	9.25297e-23	0.318548	0.423	0.206	1.62427e-18
Cancer cell 2	Cmc2	9.53798e-23	0.398282	0.561	0.329	1.6743e-18
Cancer cell 2	Clu	1.01649e-22	0.477575	0.682	0.453	1.78435e-18
Cancer cell 2	Ezh2	1.11826e-22	0.274259	0.329	0.135	1.963e-18
Cancer cell 2	Polr2e	1.13039e-22	0.355379	0.819	0.643	1.98428e-18
Cancer cell 2	Fam49b	1.46906e-22	0.272671	0.288	0.11	2.57879e-18
Cancer cell 2	Hes6	1.72643e-22	0.317373	0.278	0.106	3.03058e-18
Cancer cell 2	Prmt1	2.07906e-22	0.484913	0.709	0.529	3.64959e-18
Cancer cell 2	Metap2	2.48865e-22	0.3264	0.892	0.747	4.36858e-18
Cancer cell 2	Serf1	2.85677e-22	0.301214	0.412	0.195	5.01478e-18
Cancer cell 2	Rabl6	3.20292e-22	0.278467	0.394	0.183	5.62241e-18
Cancer cell 2	Pcbp2	3.26316e-22	0.341697	0.93	0.832	5.72815e-18
Cancer cell 2	Aimp1	3.76304e-22	0.364082	0.693	0.488	6.60563e-18
Cancer cell 2	Plek2	3.83781e-22	0.331281	0.313	0.13	6.73688e-18
Cancer cell 2	Bola1	4.19117e-22	0.324681	0.499	0.271	7.35718e-18
Cancer cell 2	Eif5a	4.74952e-22	0.405956	0.992	0.976	8.3373e-18
Cancer cell 2	1810022K09Rik	4.97153e-22	0.311337	0.52	0.288	8.72703e-18
Cancer cell 2	Perp	5.47105e-22	0.277752	0.275	0.103	9.60388e-18
Cancer cell 2	Cnn3	6.06327e-22	0.606539	0.712	0.582	1.06435e-17
Cancer cell 2	Slc20a2	6.92783e-22	0.279864	0.388	0.18	1.21611e-17
Cancer cell 2	Aurkaip1	9.26226e-22	0.36073	0.712	0.508	1.6259e-17
Cancer cell 2	Srp19	1.13494e-21	0.331773	0.66	0.426	1.99227e-17
Cancer cell 2	Emc4	1.32236e-21	0.333401	0.566	0.335	2.32126e-17
Cancer cell 2	Ufm1	1.33798e-21	0.336053	0.593	0.365	2.34869e-17
Cancer cell 2	Eef1d	1.37641e-21	0.34581	0.965	0.922	2.41615e-17
Cancer cell 2	Exosc8	1.73214e-21	0.335697	0.369	0.173	3.04061e-17
Cancer cell 2	Ier3	2.08449e-21	0.78977	0.771	0.591	3.65911e-17
Cancer cell 2	Wbp1	2.23243e-21	0.281356	0.377	0.175	3.91881e-17
Cancer cell 2	U2af1	2.23838e-21	0.365517	0.717	0.513	3.92926e-17
Cancer cell 2	Cct7	3.38545e-21	0.46141	0.776	0.619	5.94281e-17
Cancer cell 2	Bola2	5.43943e-21	0.354802	0.717	0.507	9.54838e-17
Cancer cell 2	Pycr2	6.11166e-21	0.305186	0.375	0.177	1.07284e-16
Cancer cell 2	Rab24	6.24993e-21	0.25758	0.345	0.151	1.09711e-16
Cancer cell 2	Sarnp	6.78732e-21	0.326151	0.706	0.489	1.19145e-16
Cancer cell 2	Ube2f	7.07568e-21	0.290244	0.434	0.219	1.24206e-16
Cancer cell 2	Atp5k	8.8492e-21	0.299296	0.768	0.522	1.55339e-16
Cancer cell 2	Sfxn1	9.63742e-21	0.346897	0.531	0.312	1.69175e-16
Cancer cell 2	Tcim	1.08107e-20	0.634914	0.596	0.398	1.89771e-16
Cancer cell 2	Wdr77	1.52606e-20	0.302476	0.385	0.189	2.67884e-16
Cancer cell 2	Cyr61	1.71758e-20	1.44558	0.496	0.307	3.01503e-16
Cancer cell 2	Plec	1.82167e-20	0.378273	0.674	0.462	3.19775e-16
Cancer cell 2	Marcksl1	1.97222e-20	0.330515	0.456	0.239	3.46203e-16
Cancer cell 2	Psmb7	2.07818e-20	0.392334	0.774	0.602	3.64804e-16
Cancer cell 2	Fxr1	2.18403e-20	0.273989	0.447	0.23	3.83385e-16
Cancer cell 2	Aldh2	2.2338e-20	0.617386	0.658	0.489	3.92121e-16
Cancer cell 2	Ppdpf	2.80523e-20	0.311254	0.631	0.397	4.9243e-16
Cancer cell 2	Rbm25	3.31585e-20	0.328758	0.736	0.517	5.82065e-16
Cancer cell 2	Ppid	3.97305e-20	0.355662	0.472	0.263	6.97429e-16
Cancer cell 2	Sprr1a	4.40131e-20	1.35109	0.38	0.187	7.72607e-16
Cancer cell 2	Psma7	5.5746e-20	0.364187	0.965	0.918	9.78565e-16
Cancer cell 2	Ndufaf4	5.7658e-20	0.253546	0.326	0.144	1.01213e-15
Cancer cell 2	Swi5	8.63989e-20	0.31894	0.938	0.896	1.51665e-15
Cancer cell 2	Raly	1.07471e-19	0.32721	0.846	0.756	1.88655e-15
Cancer cell 2	Yaf2	1.10359e-19	0.278363	0.445	0.232	1.93725e-15
Cancer cell 2	Pdlim5	1.1752e-19	0.267542	0.38	0.183	2.06295e-15
Cancer cell 2	Nbl1	1.25496e-19	0.44546	0.62	0.407	2.20295e-15
Cancer cell 2	Pdlim1	1.29037e-19	0.340954	0.474	0.26	2.26511e-15
Cancer cell 2	Znhit1	1.29817e-19	0.312075	0.682	0.465	2.2788e-15
Cancer cell 2	Hmgb2	1.31062e-19	0.738301	0.588	0.365	2.30066e-15
Cancer cell 2	Commd2	1.38891e-19	0.309269	0.518	0.304	2.43809e-15
Cancer cell 2	Arf3	1.49284e-19	0.250254	0.377	0.18	2.62053e-15
Cancer cell 2	Ndufa10	1.88904e-19	0.311279	0.604	0.383	3.31602e-15
Cancer cell 2	Samm50	1.91057e-19	0.324697	0.496	0.289	3.35382e-15
Cancer cell 2	Mdh2	1.94999e-19	0.407901	0.86	0.752	3.42301e-15
Cancer cell 2	Usmg5	1.95369e-19	0.282842	0.911	0.819	3.42952e-15
Cancer cell 2	Ap2s1	2.06416e-19	0.295713	0.747	0.518	3.62342e-15
Cancer cell 2	Sec62	2.75361e-19	0.31781	0.757	0.596	4.83368e-15
Cancer cell 2	Ruvbl2	2.90897e-19	0.280778	0.402	0.203	5.10641e-15
Cancer cell 2	Plpp1	3.0521e-19	0.289622	0.288	0.122	5.35765e-15
Cancer cell 2	Gadd45g	3.27998e-19	0.641959	0.318	0.145	5.75768e-15
Cancer cell 2	Ap1s1	3.32669e-19	0.329795	0.722	0.517	5.83967e-15
Cancer cell 2	Txnl1	3.48468e-19	0.377227	0.771	0.64	6.117e-15
Cancer cell 2	Acsl5	3.85299e-19	0.322569	0.542	0.319	6.76354e-15
Cancer cell 2	Pcbp1	4.21226e-19	0.29337	0.868	0.72	7.39419e-15
Cancer cell 2	F11r	4.56943e-19	0.309006	0.375	0.185	8.02118e-15
Cancer cell 2	Tmed9	4.85413e-19	0.317737	0.722	0.518	8.52094e-15
Cancer cell 2	Psmd8	5.04268e-19	0.426562	0.79	0.662	8.85193e-15
Cancer cell 2	Arpc5	5.08892e-19	0.337537	0.733	0.527	8.93308e-15
Cancer cell 2	Dtymk	5.21908e-19	0.400104	0.65	0.446	9.16157e-15
Cancer cell 2	Socs3	5.26405e-19	0.512487	0.418	0.225	9.24052e-15
Cancer cell 2	Hspd1	5.3167e-19	0.430829	0.752	0.577	9.33294e-15
Cancer cell 2	Id1	5.77919e-19	0.477549	0.501	0.282	1.01448e-14
Cancer cell 2	Tsta3	7.31649e-19	0.288739	0.48	0.271	1.28434e-14
Cancer cell 2	Marc2	8.84507e-19	0.321643	0.464	0.255	1.55266e-14
Cancer cell 2	Hnrnpdl	9.0588e-19	0.367883	0.677	0.492	1.59018e-14
Cancer cell 2	Tpm2	9.83524e-19	0.52761	0.69	0.527	1.72648e-14
Cancer cell 2	Ankrd1	1.13056e-18	0.440314	0.35	0.164	1.98458e-14
Cancer cell 2	Cdc34	1.22777e-18	0.324692	0.561	0.344	2.15523e-14
Cancer cell 2	Uck2	1.24355e-18	0.278835	0.431	0.229	2.18293e-14
Cancer cell 2	Agpat2	1.25255e-18	0.269044	0.377	0.187	2.19872e-14
Cancer cell 2	Plxnb2	1.30501e-18	0.270628	0.429	0.224	2.29081e-14
Cancer cell 2	Mrpl50	1.53615e-18	0.281311	0.38	0.192	2.69656e-14
Cancer cell 2	Anxa4	1.59516e-18	0.465181	0.668	0.461	2.80014e-14
Cancer cell 2	Cisd3	2.19248e-18	0.291169	0.369	0.183	3.84868e-14
Cancer cell 2	Mrpl38	2.23843e-18	0.272265	0.523	0.304	3.92935e-14
Cancer cell 2	Hnrnpa1	2.98452e-18	0.352212	0.863	0.737	5.23903e-14
Cancer cell 2	Ubc	3.05129e-18	0.553676	0.895	0.798	5.35623e-14
Cancer cell 2	Srsf2	3.48294e-18	0.400186	0.798	0.669	6.11395e-14
Cancer cell 2	Kctd10	4.3249e-18	0.307498	0.485	0.279	7.59192e-14
Cancer cell 2	Hmgb1	5.18274e-18	0.435057	0.943	0.883	9.09778e-14
Cancer cell 2	Rras	5.22103e-18	0.360023	0.499	0.304	9.16499e-14
Cancer cell 2	St13	5.52468e-18	0.305979	0.755	0.547	9.69802e-14
Cancer cell 2	Rnaseh2c	5.93354e-18	0.280691	0.42	0.22	1.04157e-13
Cancer cell 2	Gclm	7.44804e-18	0.262617	0.485	0.273	1.30743e-13
Cancer cell 2	Cttn	8.10298e-18	0.301851	0.655	0.443	1.4224e-13
Cancer cell 2	Slc25a17	1.2187e-17	0.250843	0.348	0.167	2.13931e-13
Cancer cell 2	Tubb4b	1.52645e-17	0.481761	0.625	0.417	2.67954e-13
Cancer cell 2	Mrpl35	1.56579e-17	0.26884	0.566	0.352	2.74859e-13
Cancer cell 2	Phpt1	1.74299e-17	0.259336	0.445	0.241	3.05965e-13
Cancer cell 2	Pdcd10	1.97843e-17	0.281103	0.453	0.256	3.47294e-13
Cancer cell 2	Idh2	1.99132e-17	0.264855	0.407	0.21	3.49556e-13
Cancer cell 2	Ndufc2	2.20488e-17	0.293456	0.757	0.565	3.87045e-13
Cancer cell 2	Arpc5l	2.38933e-17	0.283229	0.523	0.32	4.19424e-13
Cancer cell 2	Mrps33	2.70161e-17	0.277609	0.782	0.603	4.74241e-13
Cancer cell 2	Dynlrb1	2.76163e-17	0.289167	0.935	0.879	4.84776e-13
Cancer cell 2	Lsm4	4.23532e-17	0.401868	0.887	0.811	7.43468e-13
Cancer cell 2	Lamtor3	6.60363e-17	0.297892	0.666	0.474	1.1592e-12
Cancer cell 2	Rsl1d1	6.99525e-17	0.317128	0.615	0.422	1.22795e-12
Cancer cell 2	Spr	7.40107e-17	0.26822	0.418	0.225	1.29918e-12
Cancer cell 2	Eif6	8.67822e-17	0.397615	0.782	0.687	1.52337e-12
Cancer cell 2	Ncl	1.14612e-16	0.411228	0.927	0.815	2.0119e-12
Cancer cell 2	Ly6e	1.2527e-16	0.291072	0.811	0.604	2.199e-12
Cancer cell 2	Gstm1	1.44507e-16	0.282425	0.391	0.202	2.53668e-12
Cancer cell 2	Polr2c	1.65629e-16	0.309967	0.755	0.613	2.90745e-12
Cancer cell 2	Mapk3	1.74201e-16	0.316551	0.628	0.432	3.05793e-12
Cancer cell 2	Ier5	1.83812e-16	0.385647	0.42	0.234	3.22664e-12
Cancer cell 2	Ube2s	1.95393e-16	0.648997	0.841	0.797	3.42993e-12
Cancer cell 2	Dctpp1	2.35859e-16	0.398388	0.512	0.323	4.14027e-12
Cancer cell 2	Mast4	2.50451e-16	0.262638	0.375	0.195	4.39642e-12
Cancer cell 2	Eif4e	2.57148e-16	0.332291	0.663	0.499	4.51397e-12
Cancer cell 2	Eif3b	2.70387e-16	0.29992	0.534	0.343	4.74637e-12
Cancer cell 2	Phlda1	3.0338e-16	0.665869	0.814	0.752	5.32554e-12
Cancer cell 2	Cd47	3.66068e-16	0.335325	0.677	0.483	6.42596e-12
Cancer cell 2	Uchl5	4.48603e-16	0.261018	0.372	0.196	7.87477e-12
Cancer cell 2	Nop56	6.23124e-16	0.301669	0.544	0.339	1.09383e-11
Cancer cell 2	Snrnp27	6.32255e-16	0.276034	0.631	0.448	1.10986e-11
Cancer cell 2	Tomm20	6.48852e-16	0.34171	0.984	0.977	1.139e-11
Cancer cell 2	Tk1	6.52789e-16	0.299024	0.348	0.173	1.14591e-11
Cancer cell 2	Srsf5	6.95597e-16	0.3277	0.658	0.48	1.22105e-11
Cancer cell 2	Zfand6	8.86653e-16	0.263095	0.429	0.242	1.55643e-11
Cancer cell 2	Klf5	8.96118e-16	0.302843	0.598	0.388	1.57305e-11
Cancer cell 2	Emc10	9.34693e-16	0.26018	0.569	0.361	1.64076e-11
Cancer cell 2	Flnb	9.75843e-16	0.295463	0.593	0.394	1.71299e-11
Cancer cell 2	Snrpb2	9.83831e-16	0.286843	0.625	0.424	1.72702e-11
Cancer cell 2	Cpe	9.86472e-16	0.511845	0.817	0.621	1.73165e-11
Cancer cell 2	Ssbp1	9.89172e-16	0.272722	0.534	0.338	1.73639e-11
Cancer cell 2	Ybx1	9.99216e-16	0.327334	1	0.982	1.75402e-11
Cancer cell 2	Cks2	1.00196e-15	0.574898	0.469	0.287	1.75883e-11
Cancer cell 2	Eif1a	1.02647e-15	0.299616	0.685	0.505	1.80186e-11
Cancer cell 2	Erh	1.10847e-15	0.255298	0.485	0.283	1.94581e-11
Cancer cell 2	Lsm8	1.28002e-15	0.25448	0.598	0.386	2.24695e-11
Cancer cell 2	Vcl	1.41531e-15	0.320619	0.561	0.384	2.48443e-11
Cancer cell 2	mt-Nd1	1.46369e-15	0.289186	0.995	0.975	2.56937e-11
Cancer cell 2	Tuba1a	1.56708e-15	0.585596	0.685	0.53	2.75086e-11
Cancer cell 2	Pdap1	1.62405e-15	0.338122	0.825	0.701	2.85086e-11
Cancer cell 2	Cdk2ap2	3.07625e-15	0.386047	0.65	0.498	5.40005e-11
Cancer cell 2	Fcf1	3.15092e-15	0.278006	0.496	0.308	5.53113e-11
Cancer cell 2	Bola3	3.2579e-15	0.323571	0.644	0.489	5.71892e-11
Cancer cell 2	Nans	3.4031e-15	0.254449	0.45	0.262	5.9738e-11
Cancer cell 2	Ccdc124	3.72233e-15	0.279659	0.72	0.534	6.53417e-11
Cancer cell 2	Mlec	3.89014e-15	0.284637	0.466	0.284	6.82876e-11
Cancer cell 2	Rheb	6.12167e-15	0.302525	0.776	0.669	1.0746e-10
Cancer cell 2	Psmd4	6.21817e-15	0.302718	0.741	0.635	1.09154e-10
Cancer cell 2	Mrpl17	6.32017e-15	0.297474	0.655	0.484	1.10944e-10
Cancer cell 2	Smc4	6.77791e-15	0.347276	0.547	0.344	1.18979e-10
Cancer cell 2	Ifitm2	6.87357e-15	0.380962	0.957	0.872	1.20659e-10
Cancer cell 2	Mrpl20	7.09507e-15	0.282775	0.668	0.481	1.24547e-10
Cancer cell 2	Psmb5	7.74237e-15	0.308127	0.841	0.715	1.35909e-10
Cancer cell 2	Pop5	8.30379e-15	0.256635	0.45	0.267	1.45765e-10
Cancer cell 2	Mrpl12	9.11898e-15	0.3136	0.652	0.486	1.60075e-10
Cancer cell 2	Tyms	9.31462e-15	0.320211	0.272	0.13	1.63509e-10
Cancer cell 2	Psma6	9.70769e-15	0.299892	0.728	0.551	1.70409e-10
Cancer cell 2	Ola1	1.01129e-14	0.262678	0.523	0.33	1.77523e-10
Cancer cell 2	Tsen34	1.11788e-14	0.274294	0.528	0.34	1.96233e-10
Cancer cell 2	Dnajc10	1.15285e-14	0.350076	0.553	0.387	2.02371e-10
Cancer cell 2	Nsmce1	1.2582e-14	0.259218	0.442	0.263	2.20865e-10
Cancer cell 2	Tbcb	1.52305e-14	0.288518	0.65	0.466	2.67356e-10
Cancer cell 2	Grpel1	1.85561e-14	0.281989	0.553	0.375	3.25733e-10
Cancer cell 2	Rabggtb	1.88368e-14	0.266893	0.566	0.367	3.3066e-10
Cancer cell 2	Tfdp1	2.42378e-14	0.289547	0.415	0.242	4.2547e-10
Cancer cell 2	Cxcl2	2.49417e-14	0.707614	0.313	0.162	4.37826e-10
Cancer cell 2	Tmem208	2.52068e-14	0.259932	0.606	0.415	4.4248e-10
Cancer cell 2	Parva	3.25055e-14	0.257258	0.423	0.25	5.70602e-10
Cancer cell 2	Selenow	3.26126e-14	0.266779	0.995	0.937	5.72482e-10
Cancer cell 2	Ube2l3	3.55978e-14	0.270446	0.784	0.627	6.24883e-10
Cancer cell 2	Brix1	3.70865e-14	0.272064	0.447	0.268	6.51016e-10
Cancer cell 2	Tmbim6	4.77598e-14	0.30977	0.779	0.611	8.38375e-10
Cancer cell 2	Kras	5.57426e-14	0.300326	0.687	0.519	9.78505e-10
Cancer cell 2	Smad7	5.93541e-14	0.303295	0.469	0.292	1.0419e-09
Cancer cell 2	Hnrnpa3	7.49098e-14	0.3135	0.787	0.676	1.31497e-09
Cancer cell 2	Pebp1	8.57254e-14	0.280822	0.976	0.958	1.50482e-09
Cancer cell 2	Cbx3	9.77288e-14	0.36752	0.488	0.306	1.71553e-09
Cancer cell 2	Rac1	1.09005e-13	0.298321	0.957	0.885	1.91348e-09
Cancer cell 2	Kcnn4	1.14596e-13	0.338165	0.604	0.433	2.01162e-09
Cancer cell 2	Ccnd1	1.16605e-13	0.314966	0.809	0.656	2.04688e-09
Cancer cell 2	Nfkbia	1.72931e-13	0.737523	0.714	0.617	3.03564e-09
Cancer cell 2	Clta	1.82167e-13	0.262199	0.846	0.749	3.19776e-09
Cancer cell 2	Vcp	1.94816e-13	0.269378	0.593	0.419	3.41979e-09
Cancer cell 2	Ube2r2	2.00402e-13	0.257529	0.679	0.509	3.51785e-09
Cancer cell 2	Mrfap1	2.00834e-13	0.266262	0.935	0.923	3.52544e-09
Cancer cell 2	Eif2s2	2.23854e-13	0.258039	0.935	0.853	3.92953e-09
Cancer cell 2	Hilpda	2.31936e-13	0.356194	0.372	0.205	4.0714e-09
Cancer cell 2	Bin1	2.87211e-13	0.270603	0.434	0.268	5.0417e-09
Cancer cell 2	Psenen	2.98176e-13	0.292239	0.704	0.543	5.23418e-09
Cancer cell 2	Ppp1r2	3.67423e-13	0.254492	0.642	0.46	6.44975e-09
Cancer cell 2	S100a4	4.3211e-13	0.748589	0.817	0.687	7.58526e-09
Cancer cell 2	Ndufs2	5.04969e-13	0.303652	0.633	0.501	8.86423e-09
Cancer cell 2	Abhd17a	5.37923e-13	0.262465	0.566	0.392	9.4427e-09
Cancer cell 2	Ppm1g	7.53123e-13	0.254033	0.429	0.262	1.32203e-08
Cancer cell 2	2610001J05Rik	7.91371e-13	0.322264	0.69	0.531	1.38917e-08
Cancer cell 2	Uchl3	1.52151e-12	0.276556	0.571	0.401	2.67085e-08
Cancer cell 2	Denr	1.55997e-12	0.321808	0.695	0.58	2.73838e-08
Cancer cell 2	Mcm7	1.60569e-12	0.258369	0.259	0.129	2.81863e-08
Cancer cell 2	Mrto4	2.00324e-12	0.267338	0.456	0.296	3.51648e-08
Cancer cell 2	Lsm2	2.29072e-12	0.277033	0.558	0.387	4.02112e-08
Cancer cell 2	Slc29a1	2.54461e-12	0.250636	0.553	0.365	4.4668e-08
Cancer cell 2	Smc2	2.57083e-12	0.279421	0.356	0.199	4.51283e-08
Cancer cell 2	Set	2.96429e-12	0.313342	0.916	0.863	5.20352e-08
Cancer cell 2	Timp3	4.03177e-12	0.807005	0.617	0.5	7.07737e-08
Cancer cell 2	Park7	4.55856e-12	0.251597	0.863	0.753	8.0021e-08
Cancer cell 2	Hist1h1c	8.36982e-12	0.427435	0.326	0.182	1.46924e-07
Cancer cell 2	Srsf7	8.5907e-12	0.302569	0.636	0.493	1.50801e-07
Cancer cell 2	Junb	1.10126e-11	0.449504	0.93	0.818	1.93315e-07
Cancer cell 2	Akt1s1	1.1015e-11	0.28667	0.539	0.391	1.93357e-07
Cancer cell 2	Nr2f1	1.40109e-11	0.308704	0.477	0.318	2.45947e-07
Cancer cell 2	Cct2	1.70783e-11	0.270933	0.825	0.734	2.99793e-07
Cancer cell 2	Lsm1	2.39223e-11	0.256994	0.647	0.527	4.19932e-07
Cancer cell 2	Ugdh	2.70537e-11	0.397341	0.604	0.457	4.749e-07
Cancer cell 2	Eif2s1	3.39647e-11	0.298152	0.596	0.446	5.96217e-07
Cancer cell 2	Chchd1	3.41854e-11	0.252854	0.69	0.548	6.0009e-07
Cancer cell 2	Cfl2	3.99134e-11	0.255333	0.739	0.629	7.00641e-07
Cancer cell 2	Cenpa	4.40344e-11	0.421862	0.399	0.24	7.72979e-07
Cancer cell 2	Hmgb3	7.45513e-11	0.281645	0.402	0.261	1.30867e-06
Cancer cell 2	Calm2	8.16512e-11	0.310946	0.889	0.825	1.43331e-06
Cancer cell 2	Cct3	8.22435e-11	0.351184	0.666	0.526	1.4437e-06
Cancer cell 2	Sdcbp	8.6671e-11	0.275178	0.666	0.512	1.52142e-06
Cancer cell 2	Pa2g4	1.10811e-10	0.299658	0.647	0.496	1.94518e-06
Cancer cell 2	Slc38a2	1.80166e-10	0.274019	0.644	0.49	3.16263e-06
Cancer cell 2	Ube2k	2.67849e-10	0.260615	0.658	0.514	4.70183e-06
Cancer cell 2	Pclaf	3.3512e-10	0.272843	0.426	0.266	5.8827e-06
Cancer cell 2	Sdc4	3.72986e-10	0.42725	0.763	0.664	6.54739e-06
Cancer cell 2	Pdcd5	3.74501e-10	0.250937	0.79	0.684	6.574e-06
Cancer cell 2	Eif3d	3.90805e-10	0.268586	0.518	0.388	6.86019e-06
Cancer cell 2	Chic2	4.54386e-10	0.2685	0.536	0.398	7.97629e-06
Cancer cell 2	Krt18	5.17165e-10	0.693517	0.868	0.788	9.07832e-06
Cancer cell 2	Ier3ip1	5.47771e-10	0.251028	0.625	0.504	9.61557e-06
Cancer cell 2	Vdac3	6.2727e-10	0.282635	0.798	0.732	1.10111e-05
Cancer cell 2	Chmp6	7.05095e-10	0.2595	0.431	0.298	1.23772e-05
Cancer cell 2	Ifitm3	8.1558e-10	0.457915	0.811	0.784	1.43167e-05
Cancer cell 2	Paics	1.11241e-09	0.28006	0.588	0.475	1.95273e-05
Cancer cell 2	Tmbim1	1.20108e-09	0.255163	0.488	0.351	2.10838e-05
Cancer cell 2	Itgb5	2.45872e-09	0.4104	0.418	0.297	4.31604e-05
Cancer cell 2	Psmd7	2.68087e-09	0.269788	0.76	0.678	4.70599e-05
Cancer cell 2	Sgms2	3.85298e-09	0.275213	0.383	0.252	6.76352e-05
Cancer cell 2	Areg	4.05925e-09	0.433913	0.477	0.339	7.1256e-05
Cancer cell 2	S100a1	9.62284e-09	0.268044	0.644	0.527	0.000168919
Cancer cell 2	Ndrg1	1.01002e-08	0.450704	0.31	0.193	0.000177299
Cancer cell 2	Jund	1.18886e-08	0.276149	0.927	0.857	0.000208692
Cancer cell 2	Gadd45b	2.62552e-08	0.287772	0.28	0.166	0.000460883
Cancer cell 2	Gpx8	3.19234e-08	0.338537	0.534	0.43	0.000560384
Cancer cell 2	Ier2	8.15935e-08	0.380395	0.83	0.717	0.00143229
Cancer cell 2	Btg2	1.79432e-07	0.339586	0.431	0.301	0.00314974
Cancer cell 2	H2afx	2.15424e-06	0.309217	0.321	0.223	0.0378155
Cancer cell 2	Rhoc	2.65807e-06	0.337083	0.795	0.814	0.0466597
Cancer cell 2	Pdlim2	3.15038e-06	0.297223	0.278	0.188	0.0553019
Cancer cell 2	Smim14	6.29212e-06	0.29402	0.563	0.491	0.110452
Cancer cell 2	Dut	2.17685e-05	0.272997	0.642	0.587	0.382123
Cancer cell 2	Neat1	2.93063e-05	0.332988	0.76	0.715	0.514444
Cancer cell 2	Ube2c	5.12144e-05	0.363462	0.299	0.203	0.899018
Cancer cell 2	Krt8	0.000473421	0.650696	0.782	0.797	1
Cancer cell 2	Mxra8	0.00102524	0.324072	0.337	0.282	1
Cancer cell 2	Klf6	0.00162074	0.262268	0.642	0.585	1
Cancer cell 2	Igfbp7	0.00552635	0.635327	0.636	0.604	1
Cancer cell 2	Ly6a	0.00647403	0.256012	0.318	0.262	1
Cancer cell 3	Rpl26	2.34973e-297	1.68529	0.999	0.997	4.12472e-293
Cancer cell 3	Rpl29	1.06495e-271	1.3698	0.998	0.984	1.86942e-267
Cancer cell 3	Mgp	4.98636e-267	4.12626	0.913	0.087	8.75306e-263
Cancer cell 3	Rpl32	9.62958e-260	1.2184	0.999	1	1.69038e-255
Cancer cell 3	Rps27a	3.32977e-219	0.806085	0.999	0.997	5.84508e-215
Cancer cell 3	Rps18	1.54477e-210	0.857978	0.999	1	2.71169e-206
Cancer cell 3	Col6a1	1.36493e-209	2.13028	0.804	0.074	2.396e-205
Cancer cell 3	Cst6	6.66e-208	2.61186	0.803	0.077	1.1691e-203
Cancer cell 3	Gm10076	1.11052e-202	1.22485	0.959	0.614	1.94941e-198
Cancer cell 3	Oaf	2.07985e-198	1.71129	0.872	0.254	3.65096e-194
Cancer cell 3	Rpl13	1.9427e-190	0.849701	0.999	1	3.41022e-186
Cancer cell 3	Ctsb	8.39489e-188	1.70394	0.967	0.75	1.47364e-183
Cancer cell 3	Prrx1	1.22513e-184	1.19758	0.763	0.08	2.1506e-180
Cancer cell 3	Rps10	9.3691e-179	0.666705	0.999	1	1.64465e-174
Cancer cell 3	Rpl15	1.69254e-177	0.758868	0.999	1	2.97108e-173
Cancer cell 3	Col6a2	2.49982e-175	1.88143	0.714	0.041	4.38818e-171
Cancer cell 3	Rpl4	3.07595e-170	0.720984	0.999	1	5.39953e-166
Cancer cell 3	Rps8	4.2053e-165	0.600784	0.999	1	7.38199e-161
Cancer cell 3	Gapdh	9.2916e-164	1.19866	0.997	0.98	1.63105e-159
Cancer cell 3	Rpl36	4.30017e-160	0.735923	0.999	1	7.54851e-156
Cancer cell 3	Mpp6	1.72721e-155	1.41308	0.772	0.216	3.03195e-151
Cancer cell 3	Grem1	1.67177e-147	1.58822	0.656	0.046	2.93463e-143
Cancer cell 3	Use1	8.43735e-147	1.11253	0.94	0.606	1.48109e-142
Cancer cell 3	Thy1	5.41332e-141	1.93739	0.609	0.014	9.50254e-137
Cancer cell 3	Fermt2	3.24962e-134	0.939413	0.719	0.162	5.70439e-130
Cancer cell 3	Ppic	4.14922e-133	0.890467	0.627	0.054	7.28355e-129
Cancer cell 3	Col6a3	2.08599e-129	1.14208	0.572	0.013	3.66175e-125
Cancer cell 3	Rpl14	6.34474e-128	0.529714	0.999	1	1.11376e-123
Cancer cell 3	Gsn	7.59935e-128	1.34505	0.811	0.294	1.33399e-123
Cancer cell 3	Rack1	8.25872e-128	0.592393	0.998	0.997	1.44974e-123
Cancer cell 3	Rpl23	2.2989e-126	0.527787	0.999	0.998	4.03549e-122
Cancer cell 3	Rps25	5.62717e-126	0.546274	0.999	1	9.87793e-122
Cancer cell 3	Rpl21	4.97005e-121	0.509958	0.999	1	8.72443e-117
Cancer cell 3	Fau	3.94644e-120	0.689241	0.999	1	6.92759e-116
Cancer cell 3	Rpl18a	1.25717e-117	0.671245	0.999	1	2.20684e-113
Cancer cell 3	Aebp1	7.54368e-117	0.98452	0.576	0.047	1.32422e-112
Cancer cell 3	Pla2g7	3.32656e-115	1.41112	0.699	0.187	5.83944e-111
Cancer cell 3	Fstl1	1.51739e-114	1.04221	0.625	0.102	2.66362e-110
Cancer cell 3	Rpl23a	1.19539e-113	0.510894	0.999	0.998	2.09839e-109
Cancer cell 3	Serpinf1	2.2102e-112	1.24276	0.521	0.009	3.87979e-108
Cancer cell 3	Rpl17	1.80031e-111	0.535019	0.999	1	3.16027e-107
Cancer cell 3	Rps24	2.3744e-109	0.58245	0.999	1	4.16803e-105
Cancer cell 3	Selenom	9.45063e-109	0.979955	0.75	0.247	1.65896e-104
Cancer cell 3	Ybx3	2.8147e-108	0.783716	0.825	0.402	4.94092e-104
Cancer cell 3	Ggct	1.037e-107	1.54651	0.592	0.101	1.82034e-103
Cancer cell 3	Eef1g	2.84821e-107	0.634807	0.996	0.995	4.99974e-103
Cancer cell 3	Mif	3.85924e-107	1.14537	0.981	0.943	6.7745e-103
Cancer cell 3	Tpi1	1.18137e-105	0.956855	0.981	0.891	2.07378e-101
Cancer cell 3	Rpsa	4.64341e-104	0.592642	0.999	1	8.15103e-100
Cancer cell 3	Bmp2	6.24367e-104	1.08982	0.604	0.104	1.09601e-99
Cancer cell 3	Rps15	2.42631e-99	0.559357	0.999	1	4.25915e-95
Cancer cell 3	Mtap	3.77992e-99	0.955615	0.72	0.294	6.63527e-95
Cancer cell 3	Rpl19	8.12092e-99	0.423827	0.998	0.998	1.42555e-94
Cancer cell 3	Col3a1	3.39064e-98	2.28344	0.589	0.124	5.95192e-94
Cancer cell 3	Neto2	1.07535e-96	1.21039	0.576	0.11	1.88767e-92
Cancer cell 3	Nudt9	3.20716e-93	0.712351	0.728	0.31	5.62985e-89
Cancer cell 3	Meg3	4.9386e-90	1.13792	0.613	0.118	8.66921e-86
Cancer cell 3	Rab7	1.0071e-88	0.648139	0.877	0.572	1.76786e-84
Cancer cell 3	Mt1	4.18911e-87	1.29274	0.97	0.83	7.35357e-83
Cancer cell 3	Hmgn3	2.65939e-86	0.768759	0.66	0.244	4.6683e-82
Cancer cell 3	Plekha5	2.70964e-81	0.652971	0.534	0.113	4.7565e-77
Cancer cell 3	Npc2	8.48319e-81	0.715799	0.982	0.893	1.48914e-76
Cancer cell 3	Ank	8.5606e-81	0.797883	0.731	0.313	1.50273e-76
Cancer cell 3	Ccnd2	2.61969e-79	0.753829	0.779	0.356	4.5986e-75
Cancer cell 3	Tnfsf13b	5.94555e-79	0.73183	0.398	0.003	1.04368e-74
Cancer cell 3	Trbc2	5.47643e-77	0.73677	0.47	0.057	9.61333e-73
Cancer cell 3	Dnm1	2.64554e-76	0.544024	0.414	0.025	4.64398e-72
Cancer cell 3	Twist2	4.61736e-76	0.638569	0.658	0.225	8.10531e-72
Cancer cell 3	Ankrd37	1.86815e-74	1.09011	0.497	0.093	3.27935e-70
Cancer cell 3	Eef1a1	2.8391e-73	0.438278	0.999	1	4.98375e-69
Cancer cell 3	Rcn1	1.11498e-71	0.56223	0.508	0.11	1.95724e-67
Cancer cell 3	Cd63	1.24578e-71	0.761439	0.982	0.923	2.18684e-67
Cancer cell 3	Fkbp10	1.97257e-71	0.573503	0.479	0.087	3.46265e-67
Cancer cell 3	Gata2	2.83975e-71	0.539195	0.369	0.005	4.98489e-67
Cancer cell 3	Flt1	4.90612e-71	0.697545	0.488	0.104	8.61221e-67
Cancer cell 3	Chd3	1.90771e-70	0.662933	0.651	0.266	3.3488e-66
Cancer cell 3	Rps12	2.01037e-70	0.471641	0.999	1	3.52901e-66
Cancer cell 3	Eva1b	4.02969e-69	0.700498	0.696	0.31	7.07372e-65
Cancer cell 3	Rps2	1.77192e-68	0.498727	0.999	1	3.11043e-64
Cancer cell 3	Esm1	5.55316e-68	0.943504	0.367	0.009	9.74802e-64
Cancer cell 3	Gabarapl1	2.37923e-67	0.649037	0.674	0.296	4.17649e-63
Cancer cell 3	Pkm	8.00353e-67	0.835662	0.971	0.802	1.40494e-62
Cancer cell 3	Mt2	1.40447e-66	1.15459	0.885	0.614	2.46541e-62
Cancer cell 3	Lrp1	1.06715e-65	0.803016	0.489	0.121	1.87328e-61
Cancer cell 3	B2m	2.0903e-65	0.692844	0.929	0.611	3.66932e-61
Cancer cell 3	Irx3	3.34979e-64	0.68974	0.521	0.153	5.88022e-60
Cancer cell 3	Zeb1	1.07481e-63	0.488226	0.371	0.027	1.88671e-59
Cancer cell 3	Gja1	1.24659e-63	0.699249	0.466	0.101	2.18827e-59
Cancer cell 3	Gm10073	2.73703e-63	0.481137	0.553	0.176	4.80458e-59
Cancer cell 3	Fkbp5	1.26437e-62	0.535479	0.45	0.09	2.21948e-58
Cancer cell 3	Ccbe1	1.66771e-62	0.544298	0.37	0.028	2.9275e-58
Cancer cell 3	Psmb1	7.41618e-62	0.451652	0.973	0.888	1.30184e-57
Cancer cell 3	Pdgfra	1.12986e-61	0.598368	0.339	0.009	1.98336e-57
Cancer cell 3	Timp2	1.14116e-61	0.637131	0.929	0.729	2.00319e-57
Cancer cell 3	Gde1	5.29146e-61	0.493775	0.563	0.194	9.28863e-57
Cancer cell 3	Rtraf	5.60267e-61	0.444307	0.958	0.866	9.83493e-57
Cancer cell 3	Eif3f	7.26718e-61	0.48851	0.988	0.964	1.27568e-56
Cancer cell 3	Smim10l1	9.62919e-61	0.519166	0.657	0.31	1.69031e-56
Cancer cell 3	Cav1	1.1871e-60	0.640699	0.609	0.241	2.08384e-56
Cancer cell 3	Rpl41	1.228e-60	0.4033	1	1	2.15564e-56
Cancer cell 3	Selenok	3.63234e-60	0.577278	0.943	0.816	6.37622e-56
Cancer cell 3	Fndc3a	6.06701e-60	0.599391	0.479	0.129	1.065e-55
Cancer cell 3	Col8a1	6.88835e-60	0.776048	0.421	0.076	1.20918e-55
Cancer cell 3	Trappc1	1.1553e-59	0.551655	0.664	0.326	2.02802e-55
Cancer cell 3	AI413582	1.63149e-59	0.544836	0.524	0.17	2.86392e-55
Cancer cell 3	Rpl6	2.23112e-58	0.313644	0.999	1	3.91651e-54
Cancer cell 3	Rpl24	2.26289e-58	0.360857	0.999	0.998	3.97228e-54
Cancer cell 3	Vat1	2.32048e-58	0.517089	0.549	0.191	4.07337e-54
Cancer cell 3	Col4a1	5.80591e-58	0.713458	0.402	0.069	1.01917e-53
Cancer cell 3	Brk1	6.19338e-58	0.456844	0.949	0.798	1.08719e-53
Cancer cell 3	Igf2bp2	1.6558e-57	0.484315	0.488	0.142	2.90659e-53
Cancer cell 3	Ifi27	1.2502e-56	0.563552	0.657	0.285	2.1946e-52
Cancer cell 3	Pdpn	3.43043e-56	0.577912	0.331	0.019	6.02178e-52
Cancer cell 3	Rpl10a	1.22998e-55	0.357095	0.999	1	2.15911e-51
Cancer cell 3	Eps8	1.3354e-55	0.612877	0.629	0.313	2.34416e-51
Cancer cell 3	Clmp	2.03824e-55	0.487723	0.306	0.005	3.57793e-51
Cancer cell 3	Col4a2	2.87996e-55	0.665679	0.394	0.069	5.05547e-51
Cancer cell 3	Il33	4.8753e-55	1.09966	0.369	0.052	8.55811e-51
Cancer cell 3	Sar1a	1.29264e-54	0.490933	0.667	0.348	2.2691e-50
Cancer cell 3	Eef2	1.17332e-53	0.459116	0.997	0.995	2.05965e-49
Cancer cell 3	Ddx3y	2.569e-53	0.457253	0.341	0.033	4.50962e-49
Cancer cell 3	Sema3a	7.22169e-53	0.451628	0.311	0.016	1.26769e-48
Cancer cell 3	Ppp4r2	7.66817e-53	0.491305	0.617	0.283	1.34607e-48
Cancer cell 3	Capg	6.49335e-52	0.638815	0.907	0.723	1.13984e-47
Cancer cell 3	Hmga2	1.20394e-51	0.976991	0.809	0.537	2.11339e-47
Cancer cell 3	Sec61a1	1.93313e-51	0.498464	0.715	0.408	3.39342e-47
Cancer cell 3	Sept9	2.06621e-51	0.465961	0.538	0.208	3.62702e-47
Cancer cell 3	Arl4a	3.84152e-51	0.48928	0.535	0.202	6.74341e-47
Cancer cell 3	P4ha1	4.00491e-51	0.471988	0.377	0.066	7.03022e-47
Cancer cell 3	Rpl11	5.13794e-51	0.290777	0.999	1	9.01915e-47
Cancer cell 3	Tmem107	6.63125e-51	0.46709	0.466	0.143	1.16405e-46
Cancer cell 3	Rplp1	7.15896e-51	0.34493	0.999	1	1.25668e-46
Cancer cell 3	Naa38	9.83071e-51	0.495184	0.796	0.535	1.72568e-46
Cancer cell 3	Morf4l1	2.0626e-50	0.43526	0.93	0.737	3.6207e-46
Cancer cell 3	Dcn	5.03056e-50	1.32114	0.291	0.011	8.83065e-46
Cancer cell 3	P4hb	5.91432e-50	0.459632	0.856	0.63	1.0382e-45
Cancer cell 3	Rps13	7.65146e-50	0.30261	0.999	1	1.34314e-45
Cancer cell 3	Mbnl2	2.39714e-49	0.512129	0.717	0.427	4.20793e-45
Cancer cell 3	Nab2	2.71689e-49	0.493086	0.49	0.172	4.76923e-45
Cancer cell 3	Slc25a37	1.97657e-47	0.459046	0.37	0.077	3.46966e-43
Cancer cell 3	Naca	3.0243e-47	0.338838	0.998	0.998	5.30885e-43
Cancer cell 3	Smg6	4.58591e-47	0.672324	0.37	0.08	8.0501e-43
Cancer cell 3	Nid1	4.9509e-47	0.492473	0.437	0.129	8.69081e-43
Cancer cell 3	Hsp90ab1	6.99921e-47	0.412992	0.997	0.997	1.22864e-42
Cancer cell 3	Uqcc2	1.20436e-46	0.45958	0.909	0.759	2.11414e-42
Cancer cell 3	Rcn3	1.20512e-46	0.515357	0.282	0.014	2.11547e-42
Cancer cell 3	Tcf4	3.67064e-46	0.504858	0.537	0.224	6.44345e-42
Cancer cell 3	Cops7a	7.00474e-46	0.449154	0.68	0.411	1.22961e-41
Cancer cell 3	Nedd4	1.05837e-45	0.507952	0.85	0.699	1.85786e-41
Cancer cell 3	Lpar1	4.17356e-45	0.391264	0.295	0.028	7.32628e-41
Cancer cell 3	Col1a1	8.11016e-45	0.861778	0.278	0.016	1.42366e-40
Cancer cell 3	Lmo7	1.17229e-44	0.486149	0.577	0.277	2.05783e-40
Cancer cell 3	Dph3	1.66302e-44	0.439151	0.766	0.515	2.91926e-40
Cancer cell 3	Pcdh17	2.50263e-44	0.608691	0.289	0.027	4.39312e-40
Cancer cell 3	Vapa	2.53893e-44	0.516217	0.812	0.597	4.45684e-40
Cancer cell 3	Nudt4	2.84201e-44	0.583807	0.594	0.306	4.98887e-40
Cancer cell 3	Matn2	3.3289e-44	0.506449	0.356	0.072	5.84355e-40
Cancer cell 3	Gnai2	3.4507e-44	0.40037	0.943	0.847	6.05735e-40
Cancer cell 3	Pgls	4.03613e-44	0.406126	0.935	0.802	7.08503e-40
Cancer cell 3	Metrnl	4.61132e-44	0.470471	0.362	0.08	8.09471e-40
Cancer cell 3	Tcf25	5.22399e-44	0.388316	0.84	0.614	9.17018e-40
Cancer cell 3	Scd1	8.28543e-44	0.446391	0.392	0.106	1.45442e-39
Cancer cell 3	Sin3b	1.45657e-43	0.534893	0.71	0.45	2.55687e-39
Cancer cell 3	Tmem119	1.56658e-43	0.550302	0.295	0.031	2.74997e-39
Cancer cell 3	Cirbp	1.80356e-43	0.434884	0.634	0.323	3.16597e-39
Cancer cell 3	Vim	2.30068e-43	0.60667	0.986	0.701	4.03861e-39
Cancer cell 3	Rpl5	2.66051e-43	0.331608	0.998	0.995	4.67027e-39
Cancer cell 3	Zcchc24	3.3239e-43	0.397655	0.379	0.093	5.83477e-39
Cancer cell 3	Ptprn	7.30582e-43	0.407917	0.354	0.077	1.28246e-38
Cancer cell 3	Hmga1	1.08603e-42	0.539631	0.459	0.178	1.90641e-38
Cancer cell 3	Eif3i	1.54098e-42	0.371368	0.902	0.776	2.70503e-38
Cancer cell 3	Arl6ip5	2.40759e-42	0.464662	0.821	0.594	4.22629e-38
Cancer cell 3	Mlf2	2.74992e-42	0.412236	0.93	0.811	4.8272e-38
Cancer cell 3	Ostf1	8.766e-42	0.44338	0.656	0.375	1.53878e-37
Cancer cell 3	Hic1	1.08817e-41	0.386964	0.281	0.028	1.91018e-37
Cancer cell 3	Emg1	3.1614e-41	0.40219	0.889	0.737	5.54952e-37
Cancer cell 3	Dok2	7.84601e-41	0.407344	0.303	0.047	1.37729e-36
Cancer cell 3	Clec1a	8.00792e-41	0.469348	0.267	0.022	1.40571e-36
Cancer cell 3	Sdc2	9.08446e-41	0.431721	0.37	0.094	1.59469e-36
Cancer cell 3	Rplp0	1.00122e-40	0.298579	0.999	1	1.75754e-36
Cancer cell 3	Rps7	1.14794e-40	0.289482	0.999	1	2.0151e-36
Cancer cell 3	Itga5	1.31863e-40	0.442636	0.364	0.091	2.31472e-36
Cancer cell 3	Smap1	1.75911e-40	0.405395	0.65	0.365	3.08793e-36
Cancer cell 3	Peak1	2.94491e-40	0.41819	0.457	0.173	5.1695e-36
Cancer cell 3	Snx3	3.51911e-40	0.397752	0.817	0.603	6.17745e-36
Cancer cell 3	Eif4ebp1	3.8743e-40	0.480374	0.927	0.709	6.80095e-36
Cancer cell 3	Tmed10	6.69116e-40	0.391631	0.919	0.8	1.17457e-35
Cancer cell 3	Cd53	1.57092e-39	0.567432	0.316	0.063	2.7576e-35
Cancer cell 3	Eea1	2.77049e-39	0.473804	0.45	0.18	4.86332e-35
Cancer cell 3	Per1	2.83324e-39	0.404473	0.307	0.054	4.97347e-35
Cancer cell 3	Sept7	8.78609e-39	0.459598	0.649	0.389	1.54231e-34
Cancer cell 3	Bst2	1.04658e-38	0.734613	0.53	0.265	1.83717e-34
Cancer cell 3	Pdgfrb	1.35811e-38	0.470622	0.332	0.072	2.38403e-34
Cancer cell 3	Arl8b	4.40011e-38	0.369639	0.455	0.175	7.72394e-34
Cancer cell 3	Foxc2	1.26431e-37	0.372483	0.307	0.06	2.21937e-33
Cancer cell 3	Cnih1	1.60459e-37	0.384731	0.769	0.528	2.8167e-33
Cancer cell 3	Rwdd1	2.19082e-37	0.450097	0.737	0.513	3.84577e-33
Cancer cell 3	Slc20a1	2.46238e-37	0.517014	0.376	0.112	4.32246e-33
Cancer cell 3	Phb2	2.58782e-37	0.390426	0.952	0.876	4.54266e-33
Cancer cell 3	Gpx3	3.34074e-37	0.610797	0.349	0.087	5.86434e-33
Cancer cell 3	Rps14	4.77961e-37	0.328748	0.999	1	8.39013e-33
Cancer cell 3	Tpbg	6.56822e-37	0.473272	0.33	0.082	1.15299e-32
Cancer cell 3	Cdx2	7.26791e-37	0.41722	0.451	0.181	1.27581e-32
Cancer cell 3	Pcolce	1.94707e-36	0.394003	0.774	0.461	3.41788e-32
Cancer cell 3	Mpg	2.39652e-36	0.357878	0.387	0.126	4.20685e-32
Cancer cell 3	Nav1	3.61329e-36	0.453884	0.342	0.093	6.34277e-32
Cancer cell 3	Sugt1	7.17389e-36	0.38855	0.62	0.362	1.25931e-31
Cancer cell 3	Adgra2	8.47457e-36	0.32275	0.255	0.03	1.48763e-31
Cancer cell 3	Gda	1.53627e-35	0.560333	0.388	0.137	2.69678e-31
Cancer cell 3	Map1lc3b	2.3029e-35	0.425279	0.961	0.899	4.04251e-31
Cancer cell 3	Suclg2	2.68851e-35	0.356179	0.516	0.238	4.71941e-31
Cancer cell 3	Pmp22	7.04578e-35	0.348388	0.285	0.054	1.23682e-30
Cancer cell 3	Cct4	8.39141e-35	0.412774	0.772	0.584	1.47303e-30
Cancer cell 3	Copg1	9.81345e-35	0.366056	0.464	0.2	1.72265e-30
Cancer cell 3	Gpi1	1.23327e-34	0.591743	0.79	0.628	2.16488e-30
Cancer cell 3	Vegfb	2.60574e-34	0.365795	0.418	0.165	4.57412e-30
Cancer cell 3	Ubtd1	3.77885e-34	0.376342	0.4	0.148	6.6334e-30
Cancer cell 3	Arhgap22	3.88168e-34	0.367859	0.39	0.137	6.8139e-30
Cancer cell 3	Fn1	3.91578e-34	0.312752	0.71	0.43	6.87375e-30
Cancer cell 3	Stx8	4.68041e-34	0.335265	0.413	0.153	8.21599e-30
Cancer cell 3	Arf4	5.04138e-34	0.404977	0.906	0.756	8.84965e-30
Cancer cell 3	Fosl1	2.9315e-33	0.493522	0.487	0.239	5.14595e-29
Cancer cell 3	Fth1	3.84631e-33	0.553994	1	0.998	6.75181e-29
Cancer cell 3	Twist1	4.92091e-33	0.336948	0.257	0.039	8.63817e-29
Cancer cell 3	Emp1	5.66207e-33	0.36207	0.918	0.636	9.9392e-29
Cancer cell 3	Ghr	7.66812e-33	0.39703	0.361	0.123	1.34606e-28
Cancer cell 3	Trbc1	8.6688e-33	0.442834	0.261	0.041	1.52172e-28
Cancer cell 3	Slc16a3	1.27133e-32	0.383179	0.301	0.071	2.23169e-28
Cancer cell 3	Arhgdib	1.53516e-32	0.506043	0.315	0.087	2.69483e-28
Cancer cell 3	Kxd1	2.10544e-32	0.337997	0.497	0.239	3.69589e-28
Cancer cell 3	Ddt	4.24121e-32	0.345699	0.488	0.219	7.44501e-28
Cancer cell 3	Snx9	4.70682e-32	0.348371	0.435	0.186	8.26236e-28
Cancer cell 3	Efemp2	4.74923e-32	0.366388	0.545	0.288	8.33679e-28
Cancer cell 3	Fbn1	5.42118e-32	0.416877	0.304	0.077	9.51635e-28
Cancer cell 3	Smtn	5.52273e-32	0.340914	0.286	0.065	9.69459e-28
Cancer cell 3	Eif2s3y	6.52308e-32	0.294787	0.257	0.044	1.14506e-27
Cancer cell 3	Impdh2	6.55133e-32	0.393457	0.725	0.515	1.15002e-27
Cancer cell 3	Wwtr1	9.73831e-32	0.395058	0.554	0.307	1.70946e-27
Cancer cell 3	Mpc1	1.03231e-31	0.315696	0.55	0.283	1.81213e-27
Cancer cell 3	Vamp2	1.43577e-31	0.319488	0.344	0.107	2.52035e-27
Cancer cell 3	Arhgef40	2.81627e-31	0.337821	0.376	0.137	4.94368e-27
Cancer cell 3	Sh2b3	4.05141e-31	0.28923	0.255	0.044	7.11185e-27
Cancer cell 3	Pofut2	4.05497e-31	0.344208	0.462	0.211	7.1181e-27
Cancer cell 3	Lgals3	5.26922e-31	0.990763	0.902	0.734	9.24959e-27
Cancer cell 3	St3gal6	5.68738e-31	0.434546	0.452	0.208	9.98363e-27
Cancer cell 3	Atp2b1	6.99249e-31	0.480282	0.755	0.565	1.22746e-26
Cancer cell 3	Gm9493	8.52764e-31	0.336288	0.571	0.328	1.49694e-26
Cancer cell 3	Cope	9.03246e-31	0.392473	0.807	0.644	1.58556e-26
Cancer cell 3	Itfg1	1.69794e-30	0.353115	0.463	0.224	2.98057e-26
Cancer cell 3	Tacc1	1.75049e-30	0.361227	0.278	0.063	3.0728e-26
Cancer cell 3	Hexa	2.93016e-30	0.350243	0.334	0.106	5.14361e-26
Cancer cell 3	Jam2	2.95478e-30	0.349091	0.287	0.068	5.18682e-26
Cancer cell 3	Bnip3	3.64829e-30	0.446255	0.367	0.129	6.40421e-26
Cancer cell 3	Slc25a4	4.18334e-30	0.350458	0.976	0.857	7.34344e-26
Cancer cell 3	Tnfaip2	5.03145e-30	0.371743	0.425	0.176	8.8322e-26
Cancer cell 3	Sqstm1	5.48794e-30	0.464022	0.573	0.321	9.63353e-26
Cancer cell 3	Prkg2	9.23979e-30	0.658557	0.751	0.553	1.62195e-25
Cancer cell 3	Acd	1.42901e-29	0.306557	0.389	0.153	2.50848e-25
Cancer cell 3	Atp6v1b2	3.89659e-29	0.426512	0.3	0.088	6.84007e-25
Cancer cell 3	Cfap36	5.63764e-29	0.311896	0.348	0.123	9.89631e-25
Cancer cell 3	Cstb	5.95993e-29	0.521373	0.94	0.871	1.04621e-24
Cancer cell 3	Dst	5.98734e-29	0.354085	0.415	0.183	1.05102e-24
Cancer cell 3	Neo1	7.26408e-29	0.31975	0.325	0.106	1.27514e-24
Cancer cell 3	Csrp2	7.77331e-29	0.423975	0.796	0.589	1.36453e-24
Cancer cell 3	Tpt1	9.36936e-29	0.296449	1	1	1.6447e-24
Cancer cell 3	Angptl2	1.31679e-28	0.384611	0.391	0.165	2.3115e-24
Cancer cell 3	Tgfb2	1.76404e-28	0.441578	0.253	0.054	3.0966e-24
Cancer cell 3	Dpysl2	2.01305e-28	0.289569	0.302	0.088	3.5337e-24
Cancer cell 3	Strap	3.55247e-28	0.384508	0.763	0.576	6.23601e-24
Cancer cell 3	Gm42418	3.88059e-28	1.4145	0.626	0.409	6.81199e-24
Cancer cell 3	Rgmb	4.3348e-28	0.330058	0.32	0.106	7.6093e-24
Cancer cell 3	Dap	4.84289e-28	0.377005	0.957	0.819	8.50122e-24
Cancer cell 3	Dera	5.38504e-28	0.300957	0.335	0.115	9.45289e-24
Cancer cell 3	Atn1	6.05815e-28	0.309884	0.373	0.146	1.06345e-23
Cancer cell 3	Cdkn2c	1.60585e-27	0.343545	0.392	0.164	2.81892e-23
Cancer cell 3	Rpn1	1.75489e-27	0.338224	0.55	0.313	3.08054e-23
Cancer cell 3	Nfic	2.14584e-27	0.335852	0.535	0.304	3.76681e-23
Cancer cell 3	Sparc	2.21566e-27	0.773972	0.515	0.288	3.88937e-23
Cancer cell 3	Cnbp	3.59259e-27	0.350223	0.969	0.898	6.30644e-23
Cancer cell 3	Serpinh1	7.7054e-27	0.402869	0.758	0.55	1.35261e-22
Cancer cell 3	Ccdc88a	8.8527e-27	0.28557	0.298	0.091	1.554e-22
Cancer cell 3	C1d	1.06743e-26	0.33891	0.596	0.378	1.87377e-22
Cancer cell 3	Cdv3	1.22966e-26	0.344306	0.578	0.35	2.15854e-22
Cancer cell 3	Txndc17	1.51643e-26	0.285824	0.934	0.844	2.66194e-22
Cancer cell 3	Wbp11	2.02698e-26	0.302747	0.447	0.219	3.55816e-22
Cancer cell 3	Nr4a2	2.74601e-26	0.745565	0.279	0.087	4.82034e-22
Cancer cell 3	Aqp1	4.48175e-26	0.566937	0.401	0.191	7.86727e-22
Cancer cell 3	Rangrf	5.442e-26	0.376304	0.434	0.216	9.55289e-22
Cancer cell 3	Ahnak2	5.46861e-26	0.341057	0.547	0.304	9.59961e-22
Cancer cell 3	Unc5b	7.03275e-26	0.337983	0.427	0.209	1.23453e-21
Cancer cell 3	Sfr1	8.1089e-26	0.316909	0.915	0.759	1.42344e-21
Cancer cell 3	Pgam1	9.68261e-26	0.396943	0.918	0.794	1.69968e-21
Cancer cell 3	Aprt	1.0164e-25	0.3315	0.97	0.836	1.7842e-21
Cancer cell 3	Slc5a3	1.7755e-25	0.357606	0.334	0.128	3.11671e-21
Cancer cell 3	Rab4a	2.74063e-25	0.282943	0.281	0.085	4.8109e-21
Cancer cell 3	Ndel1	2.93971e-25	0.290607	0.358	0.145	5.16036e-21
Cancer cell 3	Cacna1a	5.56451e-25	0.281255	0.281	0.087	9.76795e-21
Cancer cell 3	Mpzl1	1.01193e-24	0.328861	0.472	0.258	1.77635e-20
Cancer cell 3	Tmf1	1.06655e-24	0.290543	0.331	0.128	1.87222e-20
Cancer cell 3	Dtx3	1.08367e-24	0.279678	0.312	0.11	1.90228e-20
Cancer cell 3	Tmem65	1.16752e-24	0.367528	0.378	0.173	2.04946e-20
[truncated: 121 more rows]
