# Supplementary material for: Cross-Dataset Single-Cell Analysis Identifies Temporal Alterations in Cell Populations of Primary Pancreatic Tumor and Liver Metastasis
Source: Cancers (Basel). 2023 Apr 21;15(8):2396. doi: 10.3390/cancers15082396 (PMC10137114; doi:10.3390/cancers15082396)
Supplement: Supplementary file 1 [file cancers-15-02396-s001.zip › Supplementary Table S3. Signature genes of granulocyte subpopulations in tumors and bone mar-row.xlsx]

## Sheet: KPCEarlyLateMetBone4Neutro20221
cluster	gene	p_val	avg_log2FC	pct.1	pct.2	p_val_adj
G-MDSC	Cxcl2	0	5.08852	0.926	0.087	0
G-MDSC	Il1b	0	4.97812	0.948	0.085	0
G-MDSC	Wfdc17	0	4.0955	0.929	0.225	0
G-MDSC	Junb	0	3.23912	0.998	0.56	0
G-MDSC	Fth1	0	3.16557	1	0.99	0
G-MDSC	Cd14	0	2.94213	0.809	0.195	0
G-MDSC	Ier3	0	2.76721	0.954	0.363	0
G-MDSC	Cebpb	0	2.75559	0.999	0.732	0
G-MDSC	Srgn	0	2.57999	0.999	0.525	0
G-MDSC	Il1r2	0	2.36462	0.837	0.245	0
G-MDSC	Dusp1	0	2.28051	0.901	0.191	0
G-MDSC	Btg2	0	2.07181	0.901	0.297	0
G-MDSC	Btg1	0	1.93139	0.991	0.618	0
G-MDSC	Jund	0	1.87515	0.98	0.48	0
G-MDSC	Fxyd5	0	1.74911	0.994	0.636	0
G-MDSC	Mcl1	3.02589e-297	1.68351	0.888	0.33	5.35674e-293
G-MDSC	Malat1	8.68543e-289	1.44826	1	0.994	1.53758e-284
G-MDSC	Fos	7.892e-282	1.85791	0.927	0.365	1.39712e-277
G-MDSC	Pnrc1	6.42962e-275	1.70941	0.88	0.405	1.13824e-270
G-MDSC	Nfkbia	9.33524e-275	2.58931	0.954	0.615	1.65262e-270
G-MDSC	Pim1	1.46128e-273	2.02617	0.761	0.245	2.5869e-269
G-MDSC	Map1lc3b	2.51478e-270	1.50558	0.982	0.656	4.45191e-266
G-MDSC	H3f3b	4.84585e-266	1.55897	1	0.993	8.5786e-262
G-MDSC	Mt2	1.66551e-246	0.688525	0.657	0.085	2.94846e-242
G-MDSC	Cd74	2.40106e-246	0.78659	0.82	0.224	4.25059e-242
G-MDSC	Zfp36	1.89385e-243	1.63067	0.783	0.228	3.35268e-239
G-MDSC	Ifitm1	3.28818e-242	2.77385	0.742	0.218	5.82107e-238
G-MDSC	Ubc	9.42412e-242	1.38633	0.863	0.335	1.66835e-237
G-MDSC	Eif1	3.6153e-240	1.13313	1	0.997	6.40016e-236
G-MDSC	Mif	6.20568e-239	1.74457	0.938	0.467	1.09859e-234
G-MDSC	Spp1	1.42609e-238	0.892438	0.836	0.266	2.52461e-234
G-MDSC	Mt1	5.43958e-238	1.51541	0.924	0.43	9.62969e-234
G-MDSC	Ccl6	8.84634e-238	1.91117	0.956	0.375	1.56607e-233
G-MDSC	Ccrl2	8.08325e-229	2.7313	0.532	0.034	1.43098e-224
G-MDSC	Apoe	1.25518e-228	0.926164	0.853	0.268	2.22205e-224
G-MDSC	Bcl2a1b	1.77467e-225	2.46392	0.548	0.053	3.14171e-221
G-MDSC	Mrpl52	1.11311e-224	1.09392	0.82	0.257	1.97054e-220
G-MDSC	Igfbp6	4.6736e-214	1.51946	0.495	0.023	8.27368e-210
G-MDSC	Ubb	1.27922e-213	1.21278	0.998	0.97	2.2646e-209
G-MDSC	Cdkn1a	5.83319e-213	2.24483	0.54	0.061	1.03265e-208
G-MDSC	Gadd45b	1.2637e-208	2.10627	0.559	0.088	2.23712e-204
G-MDSC	Shisa5	1.3427e-205	0.885822	0.783	0.222	2.37698e-201
G-MDSC	Igkc	1.14252e-200	0.706651	0.667	0.129	2.0226e-196
G-MDSC	Socs3	1.15694e-200	1.75988	0.507	0.047	2.04812e-196
G-MDSC	Ctss	8.93016e-199	0.811126	0.583	0.078	1.58091e-194
G-MDSC	Ftl1	4.06367e-196	1.15955	1	1	7.19391e-192
G-MDSC	Fn1	1.91736e-195	0.404145	0.742	0.188	3.3943e-191
G-MDSC	Ier5	1.39692e-191	1.51483	0.611	0.173	2.47297e-187
G-MDSC	Klf2	2.00909e-189	1.52024	0.893	0.427	3.55668e-185
G-MDSC	Sdcbp	1.50536e-186	1.12924	0.94	0.606	2.66494e-182
G-MDSC	Tpt1	6.15897e-185	0.929746	1	0.995	1.09032e-180
G-MDSC	Ctsb	1.47352e-183	0.860952	0.895	0.433	2.60857e-179
G-MDSC	Zfp36l1	1.24062e-178	1.28806	0.486	0.054	2.19626e-174
G-MDSC	Fkbp1a	1.79963e-178	0.711103	0.755	0.236	3.18588e-174
G-MDSC	Fau	1.4156e-177	0.832535	1	0.999	2.50604e-173
G-MDSC	Clec4d	1.13362e-173	1.33485	0.575	0.135	2.00684e-169
G-MDSC	Cst3	2.18677e-172	1.3207	0.985	0.86	3.87124e-168
G-MDSC	Ly6e	1.33067e-171	0.852194	0.948	0.486	2.35569e-167
G-MDSC	Clec4e	8.91694e-169	1.58884	0.635	0.234	1.57857e-164
G-MDSC	Hspa8	4.00491e-166	0.886785	0.981	0.78	7.0899e-162
G-MDSC	H2-Ab1	1.37509e-165	0.544957	0.437	0.03	2.43432e-161
G-MDSC	Slc25a4	2.88857e-164	0.462819	0.647	0.159	5.11364e-160
G-MDSC	Ddx5	6.35189e-161	1.07131	0.976	0.798	1.12447e-156
G-MDSC	Selenow	9.11759e-150	0.43477	0.819	0.325	1.61409e-145
G-MDSC	Csrnp1	1.56505e-148	1.2497	0.45	0.075	2.77061e-144
G-MDSC	Ctsl	9.63291e-146	0.762609	0.421	0.044	1.70531e-141
G-MDSC	Rpl29	1.96437e-144	0.609312	0.972	0.742	3.47752e-140
G-MDSC	Ier2	1.48906e-143	1.10369	0.903	0.559	2.63608e-139
G-MDSC	Ifitm2	1.13721e-142	1.27618	0.981	0.82	2.0132e-138
G-MDSC	Trem1	2.16454e-141	1.2904	0.576	0.209	3.83188e-137
G-MDSC	Cstb	4.03802e-141	0.957774	0.865	0.42	7.14851e-137
G-MDSC	Gabarap	8.969e-138	0.778549	0.999	0.922	1.58778e-133
G-MDSC	Hcar2	1.07384e-137	1.40702	0.363	0.024	1.90102e-133
G-MDSC	Tpd52	7.24887e-136	1.12945	0.676	0.36	1.28327e-131
G-MDSC	Bcl2a1a	1.4433e-134	1.33373	0.352	0.022	2.55507e-130
G-MDSC	H2-Aa	5.34045e-133	0.444427	0.355	0.02	9.4542e-129
G-MDSC	Cd53	2.62377e-132	0.98991	0.86	0.567	4.64487e-128
G-MDSC	Jun	5.75998e-132	0.941954	0.45	0.079	1.01969e-127
G-MDSC	Cox8a	1.04969e-130	0.915406	0.995	0.981	1.85827e-126
G-MDSC	Ctsz	1.60267e-129	0.659607	0.664	0.218	2.83721e-125
G-MDSC	Dad1	2.11342e-128	0.676236	0.798	0.357	3.74139e-124
G-MDSC	Rabac1	5.56686e-128	0.90841	0.853	0.524	9.855e-124
G-MDSC	Rrbp1	1.73769e-126	0.59329	0.585	0.164	3.07624e-122
G-MDSC	Bsg	1.94049e-125	0.830313	0.846	0.45	3.43525e-121
G-MDSC	Hspa5	7.65805e-125	0.790679	0.601	0.192	1.3557e-120
G-MDSC	Ctsd	5.99251e-124	0.857027	0.899	0.514	1.06085e-119
G-MDSC	Sirpb1c	9.11722e-122	0.943953	0.356	0.037	1.61402e-117
G-MDSC	Cnbp	2.51107e-119	0.673897	0.829	0.4	4.44535e-115
G-MDSC	Litaf	1.3478e-117	1.1309	0.649	0.387	2.386e-113
G-MDSC	Clec4n	1.84955e-117	1.385	0.3	0.012	3.27426e-113
G-MDSC	P4hb	3.46366e-115	0.597262	0.586	0.186	6.13172e-111
G-MDSC	Eef1d	2.6303e-114	0.487742	0.756	0.317	4.65642e-110
G-MDSC	Rps27	1.84303e-113	0.685156	0.999	0.995	3.26272e-109
G-MDSC	H2-K1	1.0371e-112	0.64261	0.838	0.412	1.83599e-108
G-MDSC	Plek	9.61939e-112	1.2238	0.539	0.23	1.70292e-107
G-MDSC	Ccr1	4.28089e-110	1.10785	0.637	0.395	7.57846e-106
G-MDSC	Mgp	8.91494e-110	0.463176	0.291	0.013	1.57821e-105
G-MDSC	G0s2	6.27977e-109	2.45773	0.708	0.551	1.11171e-104
G-MDSC	Atp6v1g1	8.31375e-109	0.794816	0.981	0.83	1.47178e-104
G-MDSC	Arg2	2.42666e-106	0.928286	0.397	0.086	4.29591e-102
G-MDSC	Tyrobp	3.85945e-105	0.578388	1	0.967	6.83238e-101
G-MDSC	Eif4ebp1	6.20473e-105	0.788555	0.808	0.471	1.09842e-100
G-MDSC	Csf3r	1.67172e-104	0.998877	0.576	0.283	2.95944e-100
G-MDSC	Ninj1	6.05972e-104	1.19521	0.492	0.189	1.07275e-99
G-MDSC	Cd300lf	7.14101e-104	1.00382	0.6	0.329	1.26417e-99
G-MDSC	Neat1	8.54321e-104	0.730026	0.746	0.345	1.5124e-99
G-MDSC	Marcksl1	5.00228e-102	1.69689	0.591	0.345	8.85554e-98
G-MDSC	Ppp1r15a	1.79352e-101	1.03478	0.289	0.024	3.17506e-97
G-MDSC	Hspe1	2.05667e-101	0.250441	0.783	0.331	3.64092e-97
G-MDSC	Ets2	8.38932e-100	0.85493	0.358	0.072	1.48516e-95
G-MDSC	Nlrp3	2.06456e-99	0.781404	0.276	0.018	3.65489e-95
G-MDSC	Egr1	2.40883e-99	1.04229	0.268	0.015	4.26436e-95
G-MDSC	Pebp1	1.42408e-97	0.313882	0.663	0.229	2.52104e-93
G-MDSC	Hmgn1	5.09191e-97	0.291094	0.462	0.109	9.01421e-93
G-MDSC	Sat1	6.35077e-97	0.891024	0.974	0.797	1.12428e-92
G-MDSC	Il1rn	2.83182e-96	1.54975	0.451	0.157	5.01317e-92
G-MDSC	Xbp1	1.28979e-95	1.31449	0.482	0.214	2.28332e-91
G-MDSC	Sirpb1b	3.65438e-95	0.784947	0.324	0.048	6.46935e-91
G-MDSC	Actg1	1.47181e-92	0.777549	1	0.992	2.60554e-88
G-MDSC	Tpi1	2.41199e-92	0.818991	0.872	0.526	4.26994e-88
G-MDSC	Pla2g7	2.10902e-91	0.881705	0.311	0.047	3.7336e-87
G-MDSC	Rnf149	1.36868e-90	1.03865	0.452	0.176	2.42298e-86
G-MDSC	Nme1	1.16977e-89	0.305099	0.659	0.239	2.07084e-85
G-MDSC	Atox1	4.37559e-88	0.841687	0.955	0.749	7.74611e-84
G-MDSC	Ncl	9.47429e-88	0.326488	0.65	0.25	1.67723e-83
G-MDSC	Nop10	1.70117e-87	0.356202	0.711	0.287	3.01159e-83
G-MDSC	Emilin2	1.46032e-86	1.01586	0.464	0.187	2.58521e-82
G-MDSC	Rtraf	2.36506e-86	0.378654	0.693	0.293	4.18686e-82
G-MDSC	Fcgr3	3.49955e-85	1.05841	0.659	0.51	6.19525e-81
G-MDSC	Krtcap2	6.30928e-84	0.397075	0.686	0.285	1.11693e-79
G-MDSC	Chmp4b	7.73857e-84	0.61435	0.806	0.484	1.36996e-79
G-MDSC	Basp1	1.01448e-83	0.922316	0.294	0.049	1.79594e-79
G-MDSC	Nfkbiz	1.82659e-83	1.03184	0.382	0.116	3.23362e-79
G-MDSC	Npc2	2.59127e-83	0.431306	0.903	0.545	4.58733e-79
G-MDSC	Arf4	8.7795e-83	0.632385	0.458	0.157	1.55423e-78
G-MDSC	Tnfaip2	3.66547e-82	1.07416	0.399	0.14	6.48898e-78
G-MDSC	Picalm	6.53796e-81	0.929844	0.429	0.169	1.15742e-76
G-MDSC	Sh3glb1	1.64642e-80	0.606456	0.887	0.532	2.91466e-76
G-MDSC	Arhgdia	2.1056e-79	0.464867	0.804	0.438	3.72755e-75
G-MDSC	Prdx2	4.12964e-79	0.263366	0.5	0.161	7.3107e-75
G-MDSC	Rac1	9.11734e-79	0.636083	0.966	0.765	1.61404e-74
G-MDSC	Il13ra1	4.86598e-78	0.61842	0.255	0.032	8.61424e-74
G-MDSC	Nfkbid	8.88729e-78	0.967715	0.374	0.126	1.57332e-73
G-MDSC	Eif4a1	3.56991e-76	0.49084	0.909	0.582	6.31981e-72
G-MDSC	Eif2s2	1.11561e-75	0.41045	0.668	0.304	1.97497e-71
G-MDSC	Bri3	1.5939e-75	0.558749	0.803	0.459	2.82168e-71
G-MDSC	H2-D1	2.17293e-75	0.679298	0.994	0.902	3.84673e-71
G-MDSC	Erp29	2.29033e-75	0.447206	0.644	0.279	4.05458e-71
G-MDSC	Snx3	3.48436e-75	0.594296	0.775	0.457	6.16836e-71
G-MDSC	Rpl18	4.82172e-75	0.408068	0.991	0.937	8.5359e-71
G-MDSC	Wdr89	1.01264e-73	0.439952	0.648	0.294	1.79268e-69
G-MDSC	Adgre5	7.39505e-73	0.93113	0.363	0.124	1.30915e-68
G-MDSC	Laptm4a	1.29397e-72	0.526682	0.499	0.2	2.29071e-68
G-MDSC	Egln3	1.66383e-72	0.774932	0.257	0.041	2.94548e-68
G-MDSC	Gngt2	2.09441e-72	0.890966	0.256	0.04	3.70774e-68
G-MDSC	Bnip3	3.90278e-72	0.977609	0.285	0.061	6.90909e-68
G-MDSC	Hist1h2bc	4.4797e-71	0.894494	0.329	0.095	7.93041e-67
G-MDSC	Hsp90b1	5.20241e-70	0.355212	0.624	0.268	9.20983e-66
G-MDSC	Nfil3	6.16303e-70	0.850751	0.365	0.132	1.09104e-65
G-MDSC	Ptp4a1	7.91789e-70	0.988711	0.513	0.32	1.4017e-65
G-MDSC	Calm2	1.22499e-69	0.592038	0.922	0.681	2.16859e-65
G-MDSC	Lamp1	2.79535e-69	0.431137	0.877	0.527	4.9486e-65
G-MDSC	Hsp90aa1	3.49305e-69	0.285018	0.679	0.298	6.18374e-65
G-MDSC	Fosl2	7.05991e-69	0.870105	0.402	0.166	1.24982e-64
G-MDSC	Morf4l1	1.94539e-68	0.576522	0.893	0.638	3.44392e-64
G-MDSC	Cxcr2	2.5176e-68	0.847614	0.548	0.321	4.45691e-64
G-MDSC	Rpl36	3.43873e-68	0.328976	0.978	0.927	6.08758e-64
G-MDSC	Tmed10	6.47543e-68	0.498718	0.677	0.357	1.14635e-63
G-MDSC	Tpm4	3.54232e-67	0.366077	0.611	0.255	6.27097e-63
G-MDSC	Tmbim6	8.51606e-67	0.579498	0.857	0.579	1.5076e-62
G-MDSC	Ptms	1.31074e-66	0.315789	0.425	0.133	2.32041e-62
G-MDSC	Klf6	6.13755e-66	0.874516	0.533	0.292	1.08653e-61
G-MDSC	Ost4	1.11473e-65	0.614905	0.886	0.626	1.9734e-61
G-MDSC	Prdx1	1.91317e-65	0.308498	0.854	0.472	3.38689e-61
G-MDSC	Rpl8	2.37898e-65	0.326705	0.992	0.946	4.21151e-61
G-MDSC	Rps27rt	8.02272e-65	0.515141	0.904	0.572	1.42026e-60
G-MDSC	B2m	1.88597e-64	0.689722	0.992	0.976	3.33873e-60
G-MDSC	Selplg	2.37902e-64	0.922901	0.577	0.397	4.21157e-60
G-MDSC	Serinc3	3.57895e-64	0.576343	0.605	0.323	6.33581e-60
G-MDSC	Nop53	1.05589e-63	0.333421	0.638	0.295	1.86925e-59
G-MDSC	Esd	3.17187e-62	0.470602	0.603	0.295	5.61516e-58
G-MDSC	Nfe2l2	4.30821e-61	0.857561	0.357	0.146	7.62682e-57
G-MDSC	Phb2	9.52852e-61	0.293059	0.57	0.249	1.68683e-56
G-MDSC	Rap1b	4.12122e-60	0.618604	0.953	0.816	7.2958e-56
G-MDSC	Mxd1	4.28014e-60	0.860109	0.619	0.468	7.57714e-56
G-MDSC	Tomm20	1.93588e-59	0.301707	0.833	0.465	3.42708e-55
G-MDSC	Slc25a3	4.62789e-59	0.447441	0.885	0.569	8.19276e-55
G-MDSC	Rps9	8.53057e-59	0.494731	1	0.998	1.51017e-54
G-MDSC	Ypel3	1.86301e-58	0.749427	0.616	0.458	3.29808e-54
G-MDSC	Hilpda	3.13496e-58	1.80619	0.25	0.058	5.54981e-54
G-MDSC	Stfa2l1	6.14437e-58	0.751865	0.396	0.15	1.08774e-53
G-MDSC	Rplp2	1.25233e-57	0.381223	0.997	0.988	2.217e-53
G-MDSC	Gpcpd1	3.9404e-57	0.942654	0.379	0.175	6.9757e-53
G-MDSC	Rhoa	4.00388e-57	0.593496	0.969	0.845	7.08806e-53
G-MDSC	Rpl27a	4.71672e-57	0.268289	0.994	0.961	8.35001e-53
G-MDSC	Grina	7.1725e-57	0.795213	0.635	0.496	1.26975e-52
G-MDSC	Gm5483	8.81978e-57	0.646612	0.371	0.129	1.56137e-52
G-MDSC	Rbm39	9.59638e-57	0.526565	0.897	0.655	1.69885e-52
G-MDSC	Rps25	1.19517e-56	0.43963	0.997	0.987	2.1158e-52
G-MDSC	Nr4a1	4.20961e-56	0.974912	0.289	0.09	7.45227e-52
G-MDSC	Mrfap1	1.26397e-55	0.468573	0.798	0.504	2.2376e-51
G-MDSC	D8Ertd738e	2.57582e-55	0.594409	0.933	0.725	4.55998e-51
G-MDSC	Eif5	4.70029e-55	0.568349	0.738	0.487	8.32092e-51
G-MDSC	Snrpb	1.8813e-53	0.405299	0.761	0.436	3.33047e-49
G-MDSC	Eif3i	9.44373e-53	0.256824	0.506	0.216	1.67182e-48
G-MDSC	Samsn1	1.16814e-52	0.882754	0.581	0.464	2.06795e-48
G-MDSC	Serp1	2.81563e-52	0.577276	0.919	0.718	4.98451e-48
G-MDSC	Psap	6.00049e-52	0.323118	0.924	0.578	1.06227e-47
G-MDSC	Srp14	4.62568e-51	0.459636	0.792	0.524	8.18884e-47
G-MDSC	Polr1d	6.86204e-51	0.43223	0.857	0.57	1.21479e-46
G-MDSC	Zfand5	9.47744e-51	0.920916	0.446	0.274	1.67779e-46
G-MDSC	Coq10b	1.7245e-50	0.668012	0.284	0.1	3.05288e-46
G-MDSC	Chchd2	1.14103e-49	0.524678	0.986	0.928	2.01997e-45
G-MDSC	Atp6v1f	3.66318e-49	0.53957	0.875	0.665	6.48493e-45
G-MDSC	Use1	4.82764e-49	0.353017	0.717	0.407	8.54637e-45
G-MDSC	Rps16	1.68001e-48	0.267585	1	0.994	2.97413e-44
G-MDSC	Upp1	2.67284e-48	0.744609	0.314	0.123	4.73173e-44
G-MDSC	C5ar1	2.73197e-48	0.795139	0.584	0.449	4.83641e-44
G-MDSC	Akr1a1	2.89304e-48	0.271319	0.799	0.457	5.12154e-44
G-MDSC	Selenok	5.33842e-48	0.520251	0.899	0.677	9.45061e-44
G-MDSC	Srrm2	1.00325e-47	0.433874	0.524	0.274	1.77605e-43
G-MDSC	Trf	1.12791e-47	1.04179	0.33	0.136	1.99674e-43
G-MDSC	Slc16a3	1.14721e-47	0.812184	0.427	0.245	2.03091e-43
G-MDSC	mt-Nd2	4.01374e-47	0.307204	0.891	0.571	7.10553e-43
G-MDSC	2810474O19Rik	2.67269e-46	0.851453	0.395	0.22	4.73146e-42
G-MDSC	Tmem59	1.75588e-45	0.598587	0.508	0.313	3.10843e-41
G-MDSC	Snap23	1.83517e-45	0.685391	0.417	0.24	3.2488e-41
G-MDSC	Arpp19	2.11244e-45	0.539626	0.79	0.587	3.73966e-41
G-MDSC	Cytip	1.72695e-44	0.76754	0.404	0.233	3.05721e-40
G-MDSC	Rpl30	1.26844e-43	0.283822	0.985	0.913	2.24552e-39
G-MDSC	Tagln2	3.93928e-43	0.545817	0.869	0.578	6.9737e-39
G-MDSC	Snrpd2	4.14335e-43	0.272521	0.67	0.35	7.33497e-39
G-MDSC	Ldha	1.02603e-42	0.732286	0.983	0.872	1.81639e-38
G-MDSC	Srsf5	6.63834e-42	0.684043	0.599	0.482	1.17518e-37
G-MDSC	Gapdh	7.25698e-42	0.686296	1	0.99	1.2847e-37
G-MDSC	Timm13	7.74381e-42	0.297742	0.683	0.386	1.37089e-37
G-MDSC	Cyp4f18	1.06894e-41	0.636433	0.379	0.194	1.89235e-37
G-MDSC	Ndufa7	1.14639e-41	0.489886	0.886	0.664	2.02946e-37
G-MDSC	Tspan13	4.53983e-41	0.572791	0.265	0.097	8.03685e-37
G-MDSC	Ptpn1	7.44552e-41	0.791992	0.414	0.264	1.31808e-36
G-MDSC	Tsc22d3	7.76396e-41	0.892535	0.474	0.349	1.37445e-36
G-MDSC	Gm10076	2.47269e-40	0.354133	0.469	0.234	4.3774e-36
G-MDSC	Rab7	2.48382e-40	0.512915	0.677	0.484	4.39711e-36
G-MDSC	Brk1	3.30337e-40	0.455237	0.91	0.707	5.84796e-36
G-MDSC	Atp6v0b	5.33996e-40	0.503374	0.784	0.611	9.45334e-36
G-MDSC	Ndufb5	1.49042e-39	0.274859	0.618	0.337	2.6385e-35
G-MDSC	Ppib	2.80879e-39	0.253803	0.778	0.471	4.9724e-35
G-MDSC	Clic1	3.31714e-39	0.471894	0.981	0.86	5.87233e-35
G-MDSC	Clta	1.272e-38	0.467664	0.93	0.739	2.25182e-34
G-MDSC	Spcs1	1.32106e-38	0.370759	0.57	0.337	2.33867e-34
G-MDSC	2410015M20Rik	1.60675e-38	0.35359	0.539	0.297	2.84443e-34
G-MDSC	Fbxl5	6.16729e-38	0.750399	0.384	0.23	1.0918e-33
G-MDSC	Ube2b	7.96538e-38	0.544035	0.644	0.548	1.41011e-33
G-MDSC	Stk17b	9.91574e-38	0.71814	0.475	0.331	1.75538e-33
G-MDSC	Psma3	1.35015e-37	0.359484	0.631	0.388	2.39017e-33
G-MDSC	Hsbp1	2.79822e-37	0.395013	0.621	0.382	4.9537e-33
G-MDSC	Trib1	3.24591e-37	0.581518	0.297	0.138	5.74623e-33
G-MDSC	Rab20	3.46463e-37	0.63067	0.298	0.143	6.13343e-33
G-MDSC	Rps21	7.17934e-37	0.258938	0.979	0.913	1.27096e-32
G-MDSC	Txnip	8.6558e-37	0.778401	0.44	0.301	1.53234e-32
G-MDSC	Slfn1	9.32619e-37	0.65474	0.476	0.318	1.65101e-32
G-MDSC	Pnpla2	2.09934e-36	0.585289	0.259	0.109	3.71646e-32
G-MDSC	Jpt1	4.85233e-36	0.351084	0.647	0.386	8.59007e-32
G-MDSC	Ccnl1	2.13064e-35	0.654699	0.301	0.153	3.77187e-31
G-MDSC	Lmnb1	3.07253e-35	0.72118	0.439	0.317	5.4393e-31
G-MDSC	Rsrp1	4.25995e-35	0.473211	0.936	0.841	7.54139e-31
G-MDSC	Ucp2	1.13485e-34	0.531954	0.852	0.653	2.00903e-30
G-MDSC	Msn	1.58799e-34	0.482604	0.672	0.479	2.81121e-30
G-MDSC	Atp6v0e	3.9269e-34	0.447689	0.948	0.826	6.9518e-30
G-MDSC	Dynll1	7.87986e-34	0.532284	0.932	0.775	1.39497e-29
G-MDSC	Gm2a	1.21236e-33	0.66167	0.287	0.137	2.14625e-29
G-MDSC	Srp9	1.4121e-33	0.413397	0.844	0.623	2.49985e-29
G-MDSC	Tmed2	1.79428e-33	0.391576	0.857	0.628	3.17641e-29
G-MDSC	Pfdn5	3.16837e-33	0.418972	0.977	0.894	5.60896e-29
G-MDSC	Prelid1	4.40331e-33	0.412194	0.941	0.743	7.79518e-29
G-MDSC	Reep5	5.14985e-33	0.359123	0.755	0.514	9.11678e-29
G-MDSC	Cox7a2l	7.21809e-33	0.340985	0.944	0.719	1.27782e-28
G-MDSC	Pitpna	9.04865e-33	0.447989	0.563	0.37	1.60188e-28
G-MDSC	Laptm5	2.80676e-32	0.499223	0.612	0.456	4.9688e-28
G-MDSC	Ifngr1	4.25937e-32	0.615401	0.318	0.175	7.54037e-28
G-MDSC	Capza2	2.87934e-31	0.410027	0.758	0.57	5.09729e-27
G-MDSC	Ywhae	4.41204e-31	0.278521	0.751	0.49	7.81063e-27
G-MDSC	Sub1	8.56616e-31	0.482704	0.965	0.814	1.51647e-26
G-MDSC	Edf1	1.20892e-30	0.353927	0.845	0.611	2.14015e-26
G-MDSC	Fcer1g	1.35959e-30	0.39074	0.999	0.943	2.40689e-26
G-MDSC	Aldoa	1.76613e-30	0.600356	0.981	0.889	3.12659e-26
G-MDSC	Son	2.65448e-29	0.392628	0.696	0.504	4.69922e-25
G-MDSC	Hnrnpk	2.76651e-29	0.356932	0.886	0.663	4.89756e-25
G-MDSC	Calm1	3.10219e-29	0.380885	0.994	0.947	5.49181e-25
G-MDSC	Ndel1	5.0103e-29	0.602639	0.318	0.186	8.86974e-25
G-MDSC	Uqcc2	1.05138e-28	0.296863	0.344	0.172	1.86125e-24
G-MDSC	Arpc3	1.43447e-28	0.376296	0.985	0.906	2.53945e-24
G-MDSC	Usmg5	2.79915e-28	0.37942	0.802	0.573	4.95534e-24
G-MDSC	Vamp8	2.84116e-28	0.433854	0.917	0.791	5.02971e-24
G-MDSC	Btf3	8.59361e-28	0.292594	0.955	0.811	1.52133e-23
G-MDSC	Msrb1	1.31477e-27	0.409243	0.989	0.945	2.32754e-23
G-MDSC	Rps27l	1.47241e-27	0.300342	0.872	0.608	2.6066e-23
G-MDSC	Nedd8	1.80642e-27	0.419702	0.922	0.741	3.1979e-23
G-MDSC	Anxa2	2.97669e-27	0.399132	0.963	0.772	5.26964e-23
G-MDSC	Arf1	3.07154e-27	0.352273	0.854	0.657	5.43755e-23
G-MDSC	Gng5	3.4523e-27	0.343361	0.998	0.99	6.11161e-23
G-MDSC	St3gal4	3.74032e-27	0.484778	0.265	0.138	6.62149e-23
G-MDSC	Oser1	1.93725e-26	0.747276	0.355	0.248	3.42951e-22
G-MDSC	Asprv1	2.66793e-26	0.756824	0.368	0.223	4.72304e-22
G-MDSC	Pcbp1	5.60737e-26	0.341621	0.539	0.35	9.92673e-22
G-MDSC	Dennd4a	8.83302e-26	0.498334	0.26	0.138	1.56371e-21
G-MDSC	Lrrc25	1.1283e-25	0.468406	0.263	0.137	1.99742e-21
G-MDSC	Card19	5.13034e-25	0.635145	0.538	0.504	9.08223e-21
G-MDSC	Eif5a	6.24234e-25	0.329141	0.977	0.869	1.10508e-20
G-MDSC	Alox5ap	1.10386e-24	0.472309	0.927	0.929	1.95416e-20
G-MDSC	Slfn2	1.55308e-24	0.569434	0.623	0.631	2.74941e-20
G-MDSC	Elob	2.79852e-24	0.427527	0.971	0.911	4.95421e-20
G-MDSC	Minos1	8.40951e-24	0.381854	0.853	0.638	1.48874e-19
G-MDSC	Atp5d	9.5537e-24	0.291796	0.893	0.681	1.69129e-19
G-MDSC	Cd33	9.91239e-24	0.556272	0.559	0.507	1.75479e-19
G-MDSC	Cd9	5.1456e-23	0.549564	0.787	0.597	9.10926e-19
G-MDSC	Rab2a	6.65779e-23	0.377607	0.714	0.579	1.17863e-18
G-MDSC	Zfp36l2	6.80048e-23	0.495633	0.44	0.301	1.20389e-18
G-MDSC	Higd1a	7.89325e-23	0.66721	0.357	0.239	1.39734e-18
G-MDSC	Hnrnpf	3.34172e-22	0.332579	0.923	0.745	5.91585e-18
G-MDSC	Hdc	2.48295e-21	0.545506	0.432	0.337	4.39556e-17
G-MDSC	Cox4i1	2.7055e-21	0.335625	0.994	0.978	4.78954e-17
G-MDSC	Adrb2	4.63782e-21	0.492165	0.258	0.148	8.21033e-17
G-MDSC	Rtn4	1.18767e-20	0.37903	0.307	0.184	2.10253e-16
G-MDSC	Snu13	1.74537e-20	0.268629	0.447	0.282	3.08983e-16
G-MDSC	Lilr4b	1.91744e-20	0.542297	0.405	0.314	3.39445e-16
G-MDSC	Ube2d2a	3.49413e-20	0.359305	0.627	0.495	6.18566e-16
G-MDSC	Zyx	1.51932e-19	0.58623	0.519	0.502	2.68965e-15
G-MDSC	Wsb1	2.3428e-19	0.505047	0.265	0.168	4.14747e-15
G-MDSC	Slc38a2	3.23708e-19	0.535314	0.312	0.215	5.7306e-15
G-MDSC	Gdi2	3.6493e-19	0.261057	0.819	0.6	6.46035e-15
G-MDSC	Ube2d3	7.7823e-19	0.309149	0.984	0.949	1.3777e-14
G-MDSC	Snx20	9.44862e-19	0.496851	0.324	0.235	1.67269e-14
G-MDSC	H2afj	3.00249e-18	0.349449	0.947	0.815	5.31531e-14
G-MDSC	Myd88	6.43726e-18	0.41495	0.252	0.158	1.13959e-13
G-MDSC	Csf2rb	7.39896e-18	0.471608	0.299	0.205	1.30984e-13
G-MDSC	1600010M07Rik	1.29397e-17	0.392092	0.273	0.169	2.29071e-13
G-MDSC	Dazap2	1.57524e-17	0.428978	0.527	0.474	2.78866e-13
G-MDSC	Plaur	1.88114e-17	0.773016	0.546	0.558	3.33019e-13
G-MDSC	Gsn	2.25463e-17	0.619285	0.482	0.421	3.99136e-13
G-MDSC	Bag1	3.83326e-17	0.283094	0.461	0.32	6.78602e-13
G-MDSC	Tmem50a	4.08509e-16	0.392262	0.569	0.492	7.23184e-12
G-MDSC	Gpx4	7.7419e-16	0.397419	0.978	0.911	1.37055e-11
G-MDSC	Hnrnpu	8.77081e-16	0.28524	0.522	0.381	1.5527e-11
G-MDSC	Cdc42	2.83161e-15	0.283746	0.977	0.918	5.01279e-11
G-MDSC	Plin2	2.83858e-15	0.687093	0.297	0.218	5.02514e-11
G-MDSC	Il1f9	2.92087e-15	0.467192	0.307	0.208	5.17081e-11
G-MDSC	Bst1	4.4307e-15	0.330939	0.252	0.158	7.84366e-11
G-MDSC	Atp5l	5.61854e-15	0.285547	0.988	0.962	9.94651e-11
G-MDSC	Capzb	1.27201e-14	0.30194	0.949	0.834	2.25184e-10
G-MDSC	Trir	1.64336e-14	0.280212	0.651	0.514	2.90924e-10
G-MDSC	Ifrd1	3.48072e-14	0.641744	0.252	0.174	6.16192e-10
G-MDSC	Klf13	3.33489e-13	0.505553	0.469	0.437	5.90376e-09
G-MDSC	Atg3	4.5169e-13	0.505923	0.41	0.386	7.99627e-09
G-MDSC	Lrg1	4.65846e-13	0.50274	0.63	0.631	8.24687e-09
G-MDSC	Rbx1	4.67803e-13	0.30614	0.861	0.689	8.28152e-09
G-MDSC	Slc9a3r1	4.71541e-13	0.518162	0.413	0.388	8.34769e-09
G-MDSC	Mdh2	1.50239e-12	0.326273	0.69	0.563	2.65968e-08
G-MDSC	Psenen	5.00201e-12	0.338808	0.543	0.49	8.85507e-08
G-MDSC	Tnfrsf1a	1.08289e-11	0.456996	0.367	0.328	1.91704e-07
G-MDSC	App	1.27764e-11	0.387244	0.29	0.219	2.26181e-07
G-MDSC	Rheb	2.19493e-11	0.482675	0.343	0.298	3.88569e-07
G-MDSC	Fabp5	6.05958e-11	0.420853	0.263	0.19	1.07273e-06
G-MDSC	Supt4a	8.33489e-11	0.442725	0.463	0.482	1.47553e-06
G-MDSC	Bnip3l	1.24262e-10	0.345056	0.664	0.603	2.1998e-06
G-MDSC	Prdx6	1.65852e-10	0.423768	0.663	0.609	2.93607e-06
G-MDSC	Cirbp	1.69158e-10	0.445204	0.302	0.252	2.9946e-06
G-MDSC	Pkm	6.85833e-10	0.328915	0.99	0.914	1.21413e-05
G-MDSC	Id2	2.06257e-09	0.67121	0.423	0.389	3.65136e-05
G-MDSC	Ubl5	2.23791e-09	0.271188	0.973	0.937	3.96177e-05
G-MDSC	Ubxn1	2.46653e-09	0.264441	0.413	0.334	4.3665e-05
G-MDSC	Ezr	3.08902e-09	0.48336	0.273	0.225	5.46849e-05
G-MDSC	Tgfb1	5.88098e-09	0.306027	0.392	0.318	0.000104111
G-MDSC	Id1	6.70377e-09	0.460242	0.332	0.28	0.000118677
G-MDSC	Adprh	6.75057e-09	0.363238	0.255	0.205	0.000119505
G-MDSC	Clk1	8.02934e-09	0.397091	0.265	0.212	0.000142143
G-MDSC	Scand1	2.00495e-08	0.262309	0.795	0.7	0.000354937
G-MDSC	Tmem14c	2.17159e-08	0.445197	0.397	0.385	0.000384437
G-MDSC	Dnaja1	4.1082e-08	0.467369	0.305	0.258	0.000727275
G-MDSC	Siglece	1.16019e-07	0.346707	0.318	0.282	0.00205388
G-MDSC	Hp	1.4526e-07	0.287243	0.829	0.89	0.00257154
G-MDSC	Rbms1	1.6198e-07	0.313623	0.37	0.319	0.00286753
G-MDSC	Trmt112	2.42334e-07	0.303013	0.299	0.238	0.00429004
G-MDSC	Adipor1	2.76305e-07	0.342125	0.555	0.609	0.00489143
G-MDSC	Cope	3.31676e-07	0.28251	0.337	0.282	0.00587165
G-MDSC	Cd47	3.60744e-07	0.280291	0.87	0.753	0.00638624
G-MDSC	Iqgap1	5.13539e-07	0.273938	0.483	0.44	0.00909118
G-MDSC	Pgam1	5.19309e-07	0.340677	0.912	0.79	0.00919332
G-MDSC	Ehd1	1.34117e-06	0.472044	0.299	0.271	0.0237428
G-MDSC	Syf2	1.66985e-06	0.339229	0.302	0.278	0.0295614
G-MDSC	Cox6b1	1.81035e-06	0.252261	0.969	0.918	0.0320487
G-MDSC	Ube2i	2.33609e-06	0.263118	0.444	0.4	0.0413557
G-MDSC	Gadd45a	1.92907e-05	0.440049	0.37	0.364	0.341502
G-MDSC	Mrps24	2.62211e-05	0.311889	0.313	0.28	0.464191
G-MDSC	Xist	3.31197e-05	0.277429	0.267	0.218	0.586317
G-MDSC	Cdk2ap2	5.35301e-05	0.473723	0.821	0.763	0.947643
G-MDSC	Cox6a1	0.000121397	0.277627	0.952	0.9	1
G-MDSC	Pgk1	0.000209658	0.252016	0.794	0.656	1
G-MDSC	Samhd1	0.000883959	0.308894	0.339	0.337	1
G-MDSC	Cd44	0.000907445	0.397952	0.397	0.437	1
G-MDSC	Chmp2a	0.000982466	0.322554	0.437	0.489	1
G-MDSC	Rgs2	0.000985493	0.561652	0.32	0.33	1
G-MDSC	Fam32a	0.00205469	0.318516	0.429	0.495	1
G-MDSC	Rgcc	0.00228938	0.563466	0.286	0.285	1
G-MDSC	Sla	0.00238479	0.297438	0.278	0.279	1
G-MDSC	1600014C10Rik	0.00431149	0.341101	0.267	0.266	1
G-MDSC	Sf3b6	0.00646244	0.274012	0.427	0.452	1
Marrow-N	Lyz2	0	2.19144	1	0.943	0
Marrow-N	Hbb-bs	0	1.41877	0.987	0.156	0
Marrow-N	Hbb-bt	0	0.874355	0.789	0.085	0
Marrow-N	Hba-a2	0	0.671127	0.923	0.099	0
Marrow-N	Hba-a1	0	0.354193	0.92	0.101	0
Marrow-N	Tmsb4x	3.99372e-303	0.912433	1	0.996	7.07009e-299
Marrow-N	Tmcc1	3.68571e-276	1.59307	0.799	0.189	6.52481e-272
Marrow-N	Cd3d	1.57207e-265	1.02254	0.479	0.009	2.78303e-261
Marrow-N	Camp	4.19577e-250	2.3053	0.921	0.359	7.42777e-246
Marrow-N	Cybb	1.46182e-219	1.52445	0.823	0.269	2.58787e-215
Marrow-N	S100a8	3.40086e-200	1.32641	1	0.994	6.02054e-196
Marrow-N	Ltf	5.76017e-194	1.64173	0.789	0.225	1.01972e-189
Marrow-N	Ngp	2.21176e-187	1.50981	0.94	0.418	3.91547e-183
Marrow-N	Arhgdib	7.43177e-185	1.03241	1	0.973	1.31565e-180
Marrow-N	S100a9	2.53525e-165	1.09673	1	0.987	4.48816e-161
Marrow-N	Adpgk	1.65409e-160	0.969068	0.673	0.201	2.92824e-156
Marrow-N	Wfdc21	3.51795e-152	1.10454	0.994	0.741	6.22783e-148
Marrow-N	Tecr	5.27914e-145	1.02831	0.788	0.391	9.34567e-141
Marrow-N	Limd2	2.70468e-144	0.992985	0.904	0.688	4.78809e-140
Marrow-N	Prdx5	3.4529e-144	0.766557	1	0.98	6.11266e-140
Marrow-N	Hmgn2	2.13938e-142	1.54995	0.855	0.418	3.78735e-138
Marrow-N	Lmo4	3.29031e-131	0.950248	0.756	0.338	5.82484e-127
Marrow-N	Mmp8	2.35729e-129	1.49434	0.721	0.327	4.17311e-125
Marrow-N	Pglyrp1	1.81457e-121	0.778362	0.996	0.641	3.21234e-117
Marrow-N	D930028M14Rik	2.43832e-121	0.528228	0.275	0.017	4.31656e-117
Marrow-N	Cap1	4.87351e-114	0.798163	0.737	0.309	8.62758e-110
Marrow-N	Ly6g	1.73118e-111	0.717107	0.731	0.27	3.06471e-107
Marrow-N	Anxa3	2.88026e-110	0.816457	0.711	0.303	5.09892e-106
Marrow-N	Trem3	1.34108e-108	0.79966	0.728	0.329	2.37411e-104
Marrow-N	F630028O10Rik	1.84414e-108	0.837862	0.755	0.377	3.26468e-104
Marrow-N	Ifitm6	1.66088e-107	0.271095	0.944	0.422	2.94026e-103
Marrow-N	Actb	8.1936e-104	0.956943	1	0.999	1.45051e-99
Marrow-N	Cpne3	1.31601e-102	0.818598	0.582	0.225	2.32972e-98
Marrow-N	Ly6c2	4.19827e-102	0.505342	0.869	0.348	7.43219e-98
Marrow-N	Lcn2	2.96323e-101	0.595518	0.972	0.692	5.24581e-97
Marrow-N	Mpc2	1.24686e-100	0.769506	0.699	0.327	2.20732e-96
Marrow-N	Cebpe	7.48725e-100	0.961532	0.601	0.224	1.32547e-95
Marrow-N	Cnn2	2.41007e-99	0.762003	0.829	0.573	4.26655e-95
Marrow-N	Ckap4	1.06442e-98	0.724018	0.643	0.263	1.88434e-94
Marrow-N	Lamtor4	6.8924e-97	0.814406	0.805	0.56	1.22016e-92
Marrow-N	R3hdm4	7.54492e-96	0.753126	0.847	0.473	1.33568e-91
Marrow-N	Glrx	5.00217e-94	0.709553	0.767	0.367	8.85535e-90
Marrow-N	Aldh2	4.33224e-93	0.695372	0.754	0.352	7.66937e-89
Marrow-N	Pfn1	4.54806e-91	0.422304	1	0.998	8.05143e-87
Marrow-N	Sem1	1.80991e-87	0.550625	1	0.991	3.20409e-83
Marrow-N	Trp53inp2	1.97223e-84	0.500946	0.289	0.049	3.49144e-80
Marrow-N	Ifi27	6.31031e-82	0.64856	0.407	0.119	1.11711e-77
Marrow-N	Cd177	3.63253e-81	0.570215	0.782	0.359	6.43067e-77
Marrow-N	Itgb2l	5.7493e-79	0.551459	0.458	0.151	1.0178e-74
Marrow-N	Mgst1	1.03036e-78	0.673386	0.778	0.42	1.82405e-74
Marrow-N	Scp2	1.76736e-78	0.820377	0.685	0.397	3.12877e-74
Marrow-N	Clec4a2	8.66084e-78	0.663053	0.679	0.326	1.53323e-73
Marrow-N	Anxa1	4.93833e-77	0.4372	0.972	0.851	8.74232e-73
Marrow-N	1700047M11Rik	6.28934e-70	0.449878	0.278	0.059	1.1134e-65
Marrow-N	Lims1	9.02013e-68	0.58951	0.465	0.187	1.59683e-63
Marrow-N	Lrmp	1.5029e-67	0.556435	0.449	0.176	2.66058e-63
Marrow-N	Arpc5	2.54328e-67	0.548324	0.971	0.944	4.50237e-63
Marrow-N	B230208H11Rik	1.15913e-66	0.551881	0.406	0.143	2.052e-62
Marrow-N	Cyb5r4	1.21653e-65	0.571329	0.607	0.311	2.15362e-61
Marrow-N	Gpsm3	6.20709e-65	0.574612	0.887	0.619	1.09884e-60
Marrow-N	Serf2	6.69917e-65	0.435088	1	0.998	1.18595e-60
Marrow-N	St3gal5	3.03049e-64	0.535426	0.403	0.139	5.36487e-60
Marrow-N	Padi4	1.5132e-61	0.537705	0.358	0.119	2.67882e-57
Marrow-N	Rac2	2.46924e-61	0.454124	0.996	0.984	4.37129e-57
Marrow-N	Mmp9	3.21921e-61	0.675775	0.778	0.489	5.69898e-57
Marrow-N	Actn1	4.08778e-61	0.554287	0.475	0.2	7.23659e-57
Marrow-N	S100a11	1.96957e-60	0.704767	1	0.978	3.48673e-56
Marrow-N	Phactr2	2.38168e-58	0.375452	0.252	0.058	4.21629e-54
Marrow-N	Rab3d	1.36893e-56	0.467443	0.384	0.145	2.42343e-52
Marrow-N	Tkt	1.45748e-55	0.538512	0.83	0.761	2.58018e-51
Marrow-N	Mettl9	4.37256e-54	0.540798	0.644	0.357	7.74074e-50
Marrow-N	Ppm1m	1.60691e-53	0.478225	0.43	0.184	2.84471e-49
Marrow-N	2310001H17Rik	4.24057e-53	0.524423	0.606	0.312	7.50708e-49
Marrow-N	Plbd1	1.85284e-52	0.479465	0.423	0.174	3.28009e-48
Marrow-N	Gm26740	2.77849e-52	0.377061	0.263	0.069	4.91876e-48
Marrow-N	Golim4	4.30806e-52	0.381412	0.287	0.086	7.62656e-48
Marrow-N	Triobp	1.27872e-50	0.473897	0.438	0.196	2.26372e-46
Marrow-N	Flna	2.62282e-50	0.517273	0.565	0.292	4.64318e-46
Marrow-N	Tmem216	1.60489e-48	0.405158	0.302	0.099	2.84114e-44
Marrow-N	Hipk1	6.39315e-48	0.427944	0.427	0.181	1.13178e-43
Marrow-N	Ncf1	1.30476e-47	0.484969	0.769	0.491	2.30981e-43
Marrow-N	Rgs18	2.06001e-45	0.443058	0.451	0.216	3.64683e-41
Marrow-N	Dynlt1f	2.10137e-45	0.346662	0.282	0.092	3.72006e-41
Marrow-N	Rflnb	3.93919e-45	0.452735	0.519	0.267	6.97355e-41
Marrow-N	Rbfa	6.56313e-45	0.454267	0.419	0.191	1.16187e-40
Marrow-N	Msra	7.17344e-45	0.448156	0.439	0.212	1.26991e-40
Marrow-N	Fam107b	1.74448e-44	0.446647	0.577	0.324	3.08826e-40
Marrow-N	Hmgb2	2.95654e-44	0.460842	0.955	0.915	5.23396e-40
Marrow-N	Slc40a1	7.52675e-44	0.419659	0.413	0.185	1.33246e-39
Marrow-N	4930438A08Rik	1.01582e-43	0.312296	0.259	0.08	1.79831e-39
Marrow-N	Acsl1	3.46005e-43	0.385281	0.338	0.132	6.12532e-39
Marrow-N	Myl6	1.75391e-42	0.349816	0.998	0.994	3.10495e-38
Marrow-N	Nadk	5.89375e-42	0.437511	0.484	0.248	1.04337e-37
Marrow-N	Ccnd3	1.13325e-41	0.457202	0.736	0.471	2.00619e-37
Marrow-N	Xpc	1.76925e-41	0.330241	0.304	0.111	3.13209e-37
Marrow-N	Ethe1	2.25315e-41	0.458814	0.466	0.241	3.98875e-37
Marrow-N	Cebpd	8.55008e-41	0.392368	0.721	0.448	1.51362e-36
Marrow-N	Tfdp1	4.49894e-39	0.458185	0.403	0.196	7.96448e-35
Marrow-N	Smim14	2.03649e-38	0.494702	0.619	0.417	3.6052e-34
Marrow-N	Rinl	2.28512e-38	0.376766	0.348	0.153	4.04535e-34
Marrow-N	Vamp5	5.34007e-38	0.328408	0.403	0.185	9.45352e-34
Marrow-N	Wdr1	5.65228e-38	0.439063	0.513	0.286	1.00062e-33
Marrow-N	Samd9l	5.72173e-37	0.32911	0.254	0.089	1.01292e-32
Marrow-N	Vasp	7.99717e-37	0.398754	0.897	0.785	1.41574e-32
Marrow-N	Ifitm3	8.46218e-37	0.415895	0.926	0.923	1.49806e-32
Marrow-N	Hhex	1.19648e-36	0.371991	0.299	0.12	2.11813e-32
Marrow-N	Trappc2l	1.50367e-36	0.370129	0.415	0.203	2.66194e-32
Marrow-N	Agpat2	2.36102e-36	0.421738	0.456	0.235	4.17971e-32
Marrow-N	Ppp1cb	1.19777e-35	0.412717	0.483	0.271	2.12041e-31
Marrow-N	Myh9	2.08076e-35	0.37737	0.335	0.15	3.68356e-31
Marrow-N	Lasp1	4.60062e-35	0.402843	0.398	0.199	8.14448e-31
Marrow-N	Capza1	5.42829e-35	0.434023	0.53	0.311	9.60971e-31
Marrow-N	Zmpste24	8.15499e-35	0.404629	0.286	0.115	1.44368e-30
Marrow-N	Il16	1.4643e-34	0.312083	0.311	0.13	2.59224e-30
Marrow-N	Ncoa4	2.68696e-34	0.345307	0.365	0.172	4.75672e-30
Marrow-N	Syne1	1.19477e-33	0.317986	0.272	0.108	2.1151e-29
Marrow-N	Hcst	1.37131e-33	0.396895	0.76	0.528	2.42763e-29
Marrow-N	Hacd4	2.15361e-33	0.469597	0.353	0.173	3.81254e-29
Marrow-N	Ctse	6.35279e-33	0.3365	0.315	0.137	1.12463e-28
Marrow-N	Grcc10	1.20906e-31	0.262115	0.313	0.131	2.1404e-27
Marrow-N	Mapk13	2.26455e-31	0.358358	0.484	0.264	4.00893e-27
Marrow-N	Rnf10	8.63467e-31	0.342849	0.347	0.169	1.52859e-26
Marrow-N	Mapk3	1.12235e-30	0.363446	0.402	0.214	1.98689e-26
Marrow-N	Degs1	1.30996e-30	0.33833	0.482	0.265	2.31903e-26
Marrow-N	Fam111a	1.69662e-30	0.358988	0.409	0.218	3.00352e-26
Marrow-N	Mgst2	2.57168e-30	0.277828	0.317	0.141	4.55265e-26
Marrow-N	Dstn	3.29251e-30	0.375724	0.817	0.763	5.82872e-26
Marrow-N	Orm1	6.14631e-30	0.317146	0.254	0.1	1.08808e-25
Marrow-N	Cklf	1.45832e-29	0.336901	0.404	0.218	2.58166e-25
Marrow-N	Txn1	4.53938e-29	0.325662	0.988	0.989	8.03606e-25
Marrow-N	Pnkp	5.01145e-29	0.324658	0.479	0.273	8.87176e-25
Marrow-N	Cyfip2	5.98139e-29	0.302028	0.281	0.124	1.05889e-24
Marrow-N	Srpk2	8.33605e-29	0.276745	0.269	0.113	1.47573e-24
Marrow-N	Ppp3ca	2.07037e-28	0.315111	0.415	0.225	3.66518e-24
Marrow-N	Pet100	2.84314e-28	0.377195	0.544	0.349	5.03321e-24
Marrow-N	Retnlg	6.69358e-28	0.509132	0.848	0.624	1.18496e-23
Marrow-N	Gca	1.45668e-27	0.344046	0.316	0.153	2.57875e-23
Marrow-N	Cd52	3.67154e-27	0.265663	1	0.956	6.49973e-23
Marrow-N	Ifi27l2a	8.14467e-27	1.27597	0.343	0.201	1.44185e-22
Marrow-N	Pnpla8	1.03744e-26	0.271559	0.25	0.106	1.83658e-22
Marrow-N	Sri	2.49665e-26	0.391295	0.706	0.646	4.41982e-22
Marrow-N	Itgam	7.40337e-26	0.309187	0.452	0.255	1.31062e-21
Marrow-N	Ogt	1.44715e-25	0.315101	0.291	0.137	2.5619e-21
Marrow-N	Cbl	2.03726e-25	0.282637	0.323	0.161	3.60657e-21
Marrow-N	Lta4h	4.58751e-25	0.315998	0.332	0.172	8.12128e-21
Marrow-N	Rnaseh2c	4.78004e-25	0.33435	0.45	0.268	8.4621e-21
Marrow-N	Tnfaip8	6.45903e-25	0.318876	0.395	0.223	1.14344e-20
Marrow-N	Arhgap45	9.81211e-25	0.354252	0.449	0.273	1.73704e-20
Marrow-N	Rnf167	1.02432e-24	0.256456	0.372	0.191	1.81336e-20
Marrow-N	Ubl3	1.21907e-24	0.291623	0.415	0.231	2.15812e-20
Marrow-N	Mcemp1	1.28106e-24	0.302146	0.81	0.55	2.26787e-20
Marrow-N	Svip	1.76582e-24	0.257311	0.265	0.122	3.12603e-20
Marrow-N	Mafg	2.33014e-24	0.297161	0.36	0.195	4.12505e-20
Marrow-N	Gabarapl2	2.63141e-24	0.310026	0.57	0.372	4.65839e-20
Marrow-N	Pram1	7.96943e-24	0.28065	0.281	0.137	1.41083e-19
Marrow-N	Ap1s2	6.08384e-23	0.256009	0.315	0.16	1.07702e-18
Marrow-N	Plp2	8.30073e-23	0.314816	0.609	0.409	1.46948e-18
Marrow-N	Ppp2r5a	9.7581e-23	0.262526	0.315	0.163	1.72748e-18
Marrow-N	Mfsd14b	2.55506e-22	0.268158	0.314	0.166	4.52322e-18
Marrow-N	Arrb2	4.03338e-22	0.298979	0.585	0.384	7.14029e-18
Marrow-N	Gsr	5.58745e-22	0.335443	0.821	0.648	9.89146e-18
Marrow-N	Hopx	6.61523e-22	0.292791	0.261	0.124	1.17109e-17
Marrow-N	Actr3	8.28672e-22	0.268197	0.897	0.912	1.467e-17
Marrow-N	Gmfg	7.08802e-21	0.258088	0.957	0.888	1.25479e-16
Marrow-N	Myo1f	9.11257e-21	0.267847	0.383	0.225	1.6132e-16
Marrow-N	Prr13	2.55356e-20	0.431913	0.807	0.76	4.52057e-16
Marrow-N	Mrpl33	3.57153e-19	0.287586	0.93	0.933	6.32268e-15
Marrow-N	Rab28	6.91283e-19	0.253681	0.306	0.172	1.22378e-14
Marrow-N	D1Ertd622e	1.68728e-18	0.28578	0.391	0.239	2.98698e-14
Marrow-N	Lsp1	3.0674e-18	0.307304	0.746	0.576	5.43022e-14
Marrow-N	Itm2b	6.17203e-18	0.279198	0.982	0.986	1.09264e-13
Marrow-N	Pten	7.51509e-18	0.263015	0.298	0.165	1.3304e-13
Marrow-N	G6pdx	1.20171e-17	0.25469	0.334	0.198	2.12738e-13
Marrow-N	Pgd	2.16207e-17	0.285728	0.548	0.379	3.82752e-13
Marrow-N	Itgb2	4.32209e-15	0.254268	0.503	0.347	7.6514e-11
Marrow-N	1110008F13Rik	6.43607e-15	0.287617	0.699	0.628	1.13938e-10
Marrow-N	Tsc22d4	7.47939e-15	0.26004	0.471	0.336	1.32408e-10
Marrow-N	Ptpn18	8.2237e-15	0.300921	0.614	0.541	1.45584e-10
Marrow-N	1810058I24Rik	6.34249e-14	0.271693	0.653	0.593	1.12281e-09
Marrow-N	Taldo1	1.29633e-13	0.322121	0.868	0.896	2.29489e-09
Marrow-N	Cops9	2.27169e-13	0.303006	0.715	0.792	4.02158e-09
Marrow-N	Capg	5.96874e-13	0.332105	0.594	0.596	1.05665e-08
Marrow-N	Abracl	2.76761e-12	0.258782	0.65	0.616	4.8995e-08
Marrow-N	H2afz	1.00732e-08	0.278892	0.976	0.962	0.000178326
Mature-N	Serpinb1a	2.17987e-251	2.04454	0.888	0.221	3.85903e-247
Mature-N	Ifitm6	7.34627e-176	2.43845	0.913	0.504	1.30051e-171
Mature-N	Lcn2	5.35947e-169	2.1237	0.981	0.731	9.48787e-165
Mature-N	Ngp	1.10852e-166	2.08865	0.975	0.488	1.96241e-162
Mature-N	Ly6c2	1.90846e-162	1.45616	0.979	0.404	3.37854e-158
Mature-N	Pglyrp1	2.26171e-155	1.39431	0.996	0.693	4.0039e-151
Mature-N	Anxa1	3.73168e-146	1.65057	0.975	0.868	6.6062e-142
Mature-N	Aldh2	3.26672e-145	1.19343	0.928	0.379	5.78307e-141
Mature-N	Dstn	1.18539e-142	1.11646	0.977	0.741	2.0985e-138
Mature-N	S100a9	9.8452e-131	1.29175	1	0.988	1.7429e-126
Mature-N	Ltf	8.75104e-128	1.76219	0.834	0.299	1.5492e-123
Mature-N	Ube2l6	1.52572e-127	0.690643	0.509	0.091	2.70099e-123
Mature-N	Camp	3.4975e-124	1.41053	0.975	0.432	6.19162e-120
Mature-N	Gm10260	3.83176e-123	0.718808	0.315	0.024	6.78337e-119
Mature-N	Arhgdib	2.35829e-122	0.999545	1	0.977	4.17488e-118
Mature-N	Agpat2	1.54935e-121	0.841886	0.735	0.215	2.74281e-117
Mature-N	Tpm3-rs7	3.23952e-121	0.673226	0.47	0.08	5.73493e-117
Mature-N	Cd177	3.6289e-120	1.10001	0.88	0.403	6.42425e-116
Mature-N	S100a8	9.29162e-119	1.14335	1	0.995	1.64489e-114
Mature-N	Fdps	5.36319e-118	0.662747	0.495	0.092	9.49446e-114
Mature-N	Ltb4r1	6.9853e-117	0.908755	0.783	0.276	1.23661e-112
Mature-N	Hsd11b1	9.21791e-117	0.585318	0.495	0.092	1.63185e-112
Mature-N	Lbp	2.32053e-116	0.546148	0.426	0.067	4.10804e-112
Mature-N	Lta4h	1.23756e-111	0.68933	0.596	0.146	2.19086e-107
Mature-N	Mgst2	3.77442e-111	0.756643	0.542	0.125	6.68185e-107
Mature-N	Nt5c3	1.35843e-108	0.623663	0.596	0.146	2.40483e-104
Mature-N	Itgb2l	1.45215e-107	0.687616	0.625	0.165	2.57075e-103
Mature-N	Clec12a	4.28665e-105	1.02295	0.745	0.265	7.58866e-101
Mature-N	Clec4a2	2.30354e-100	0.849454	0.851	0.345	4.07795e-96
Mature-N	Anxa3	3.09187e-100	0.741394	0.867	0.333	5.47353e-96
Mature-N	Fcnb	3.02829e-98	1.11067	0.406	0.073	5.36098e-94
Mature-N	Flot2	6.52107e-98	0.590645	0.592	0.159	1.15443e-93
Mature-N	Adpgk	1.07691e-97	0.744272	0.762	0.253	1.90646e-93
Mature-N	Tkt	5.52357e-97	0.764536	0.967	0.746	9.77838e-93
Mature-N	Chil3	3.93152e-95	1.75173	0.926	0.709	6.95997e-91
Mature-N	G6pdx	6.01752e-93	0.61173	0.592	0.17	1.06528e-88
Mature-N	Cebpe	4.43925e-92	1.01439	0.708	0.259	7.85881e-88
Mature-N	Orm1	1.20375e-91	0.807503	0.431	0.09	2.13099e-87
Mature-N	Tmem40	6.94203e-91	0.467989	0.484	0.11	1.22895e-86
Mature-N	Wfdc21	1.8917e-89	0.945198	1	0.777	3.34887e-85
Mature-N	Trem3	2.30163e-87	0.713487	0.863	0.363	4.07458e-83
Mature-N	Ms4a3	2.91815e-87	1.89071	0.379	0.074	5.166e-83
Mature-N	Ckap4	1.18492e-86	0.688739	0.779	0.293	2.09766e-82
Mature-N	Gpi1	2.28417e-85	0.669095	0.977	0.886	4.04366e-81
Mature-N	Cybb	3.84535e-85	0.844661	0.849	0.345	6.80742e-81
Mature-N	Glrx	1.92443e-84	0.727335	0.888	0.403	3.40682e-80
Mature-N	Mapk13	2.14555e-84	0.656088	0.712	0.254	3.79827e-80
Mature-N	Ada	6.0243e-84	0.359047	0.275	0.034	1.06648e-79
Mature-N	Tspan32	1.31208e-83	0.372365	0.368	0.067	2.32277e-79
Mature-N	Xist	1.87208e-83	0.618755	0.613	0.173	3.31414e-79
Mature-N	Gca	8.40214e-82	0.527296	0.522	0.139	1.48743e-77
Mature-N	Cldn15	2.78938e-81	0.443511	0.348	0.064	4.93803e-77
Mature-N	Ncf4	2.86426e-81	0.799741	0.938	0.577	5.0706e-77
Mature-N	Alas1	1.53958e-78	0.558869	0.505	0.136	2.72551e-74
Mature-N	Abhd5	7.8554e-78	0.580742	0.534	0.159	1.39064e-73
Mature-N	Lrg1	8.40763e-78	0.963311	0.926	0.576	1.4884e-73
Mature-N	Rflnb	3.44068e-77	0.575179	0.721	0.267	6.09103e-73
Mature-N	Tspo	5.97435e-75	0.632935	0.979	0.941	1.05764e-70
Mature-N	Ceacam10	6.70206e-75	0.718957	0.571	0.186	1.18647e-70
Mature-N	1700020L24Rik	8.23319e-75	0.452546	0.366	0.077	1.45752e-70
Mature-N	Ak2	2.58946e-74	0.523927	0.602	0.201	4.58413e-70
Mature-N	Scrg1	7.10624e-72	0.513253	0.427	0.11	1.25802e-67
Mature-N	Anxa11	1.48858e-71	0.543465	0.723	0.274	2.63524e-67
Mature-N	Lmo1	2.46745e-71	0.485243	0.371	0.085	4.36813e-67
Mature-N	Hp	2.88497e-71	0.723721	0.994	0.835	5.10726e-67
Mature-N	Sqor	3.95441e-69	0.42017	0.513	0.15	7.0005e-65
Mature-N	Hmgn2	1.8507e-68	0.85349	0.892	0.476	3.2763e-64
Mature-N	Pnkp	5.5583e-68	0.540222	0.691	0.264	9.83986e-64
Mature-N	Cyba	1.43452e-67	0.557588	0.998	0.982	2.53953e-63
Mature-N	Cib2	1.71252e-67	0.388942	0.391	0.094	3.03167e-63
Mature-N	Elane	4.16178e-67	3.33575	0.294	0.056	7.36759e-63
Mature-N	Plin3	6.23282e-66	0.343388	0.335	0.071	1.1034e-61
Mature-N	Ethe1	1.78905e-64	0.472475	0.652	0.239	3.16716e-60
Mature-N	Hmgb2	2.15155e-64	0.974388	0.973	0.918	3.80888e-60
Mature-N	Sp140	3.58063e-64	0.419585	0.478	0.144	6.33878e-60
Mature-N	Sept1	7.74669e-64	0.353257	0.383	0.095	1.3714e-59
Mature-N	Scp2	1.42424e-62	0.563155	0.857	0.407	2.52134e-58
Mature-N	Hck	3.68504e-62	0.506389	0.598	0.217	6.52363e-58
Mature-N	4930438A08Rik	5.27999e-62	0.356737	0.36	0.087	9.34717e-58
Mature-N	Ap3s1	7.24328e-62	0.695958	0.878	0.459	1.28228e-57
Mature-N	B230208H11Rik	8.722e-62	0.409965	0.515	0.162	1.54406e-57
Mature-N	Tuba4a	1.22571e-61	0.929499	0.692	0.318	2.16987e-57
Mature-N	Ly6g	7.88376e-61	0.927633	0.721	0.339	1.39566e-56
Mature-N	Apmap	6.01379e-60	0.2779	0.25	0.042	1.06462e-55
Mature-N	Mrgpra2b	2.57099e-59	0.48812	0.511	0.169	4.55143e-55
Mature-N	Twf2	2.84276e-59	0.399537	0.634	0.232	5.03253e-55
Mature-N	Pgd	6.33266e-59	0.52221	0.799	0.357	1.12107e-54
Mature-N	Tmem216	1.26066e-58	0.428598	0.397	0.111	2.23174e-54
Mature-N	Rnaseh2c	7.53215e-58	0.535721	0.638	0.26	1.33342e-53
Mature-N	Sh3bgrl3	5.33205e-57	0.437336	1	0.993	9.43933e-53
Mature-N	AC140186.1	8.11101e-57	0.298458	0.282	0.057	1.43589e-52
Mature-N	Fmo5	1.41345e-56	0.332509	0.309	0.071	2.50224e-52
Mature-N	Syne1	8.6522e-56	0.347908	0.393	0.109	1.5317e-51
Mature-N	Zmpste24	7.12307e-55	0.448297	0.402	0.118	1.261e-50
Mature-N	Plscr1	8.29511e-55	0.431845	0.513	0.179	1.46848e-50
Mature-N	Fpr2	1.0849e-54	0.650704	0.749	0.367	1.9206e-50
Mature-N	Slfn4	2.02372e-54	0.55449	0.472	0.162	3.5826e-50
Mature-N	Gyg	1.12572e-53	0.438839	0.627	0.246	1.99286e-49
Mature-N	Napsa	1.29112e-53	0.46782	0.534	0.191	2.28567e-49
Mature-N	AA467197	2.52082e-53	0.726342	0.832	0.543	4.4626e-49
Mature-N	Plbd1	9.14613e-53	0.457442	0.53	0.191	1.61914e-48
Mature-N	Pirb	1.50536e-51	0.595255	0.752	0.381	2.66494e-47
Mature-N	Dgat1	1.50882e-51	0.400687	0.538	0.196	2.67107e-47
Mature-N	Nkg7	3.57175e-51	1.24585	0.25	0.053	6.32308e-47
Mature-N	Ccnb2	1.39279e-50	0.389471	0.286	0.067	2.46565e-46
Mature-N	Arl2bp	4.15706e-50	0.39897	0.397	0.123	7.35924e-46
Mature-N	Aldh3b1	4.89078e-50	0.351178	0.474	0.162	8.65815e-46
Mature-N	Unc119	1.72716e-49	0.517786	0.774	0.374	3.05759e-45
Mature-N	Hk3	2.13154e-49	0.325832	0.416	0.132	3.77346e-45
Mature-N	Nfu1	2.63318e-49	0.345269	0.427	0.141	4.66152e-45
Mature-N	Msra	3.14417e-49	0.342814	0.58	0.219	5.56613e-45
Mature-N	Anxa7	4.93469e-49	0.28708	0.389	0.115	8.73588e-45
Mature-N	Gatm	9.63255e-49	0.431577	0.273	0.065	1.70525e-44
Mature-N	Degs1	1.76986e-48	0.464812	0.631	0.269	3.13318e-44
Mature-N	BC100530	1.82246e-48	2.87059	0.338	0.102	3.2263e-44
Mature-N	Rgs18	2.30568e-48	0.385551	0.573	0.228	4.08174e-44
Mature-N	Mettl9	4.31748e-48	0.439612	0.791	0.372	7.64323e-44
Mature-N	Tmed3	5.31399e-48	0.581618	0.458	0.168	9.40736e-44
Mature-N	Npepps	1.14596e-47	0.355791	0.443	0.151	2.0287e-43
Mature-N	Mgst1	1.03065e-46	0.476805	0.87	0.455	1.82455e-42
Mature-N	Cdkn3	4.74565e-46	0.400096	0.255	0.06	8.40122e-42
Mature-N	Stk16	6.67781e-46	0.381821	0.431	0.153	1.18217e-41
Mature-N	Cpne3	7.03356e-46	0.373114	0.642	0.266	1.24515e-41
Mature-N	Pycard	2.06376e-45	0.334373	0.594	0.234	3.65348e-41
Mature-N	S1pr4	3.6553e-45	0.354543	0.398	0.136	6.47098e-41
Mature-N	Prtn3	1.28045e-44	2.32608	0.445	0.168	2.26678e-40
Mature-N	Rogdi	3.36264e-44	0.307778	0.437	0.151	5.95288e-40
Mature-N	Tfdp1	3.39766e-44	0.391187	0.516	0.205	6.01488e-40
Mature-N	Tnnt1	4.21757e-44	0.296048	0.284	0.074	7.46636e-40
Mature-N	Chil1	7.67906e-44	0.508509	0.665	0.319	1.35942e-39
Mature-N	Fermt3	9.13304e-44	0.302915	0.408	0.138	1.61682e-39
Mature-N	Rrm2	1.83189e-43	0.578942	0.271	0.072	3.243e-39
Mature-N	Rab24	2.82417e-43	0.357046	0.675	0.296	4.99962e-39
Mature-N	Tecr	3.98863e-43	0.401199	0.859	0.436	7.06108e-39
Mature-N	Lrmp	1.35964e-42	0.309718	0.522	0.202	2.40697e-38
Mature-N	Cyfip2	1.50104e-42	0.298868	0.385	0.128	2.65729e-38
Mature-N	S100a1	2.3898e-42	0.311075	0.313	0.09	4.23066e-38
Mature-N	Tcp11l2	2.98382e-42	0.408149	0.495	0.194	5.28226e-38
Mature-N	Rab28	3.92387e-42	0.293542	0.451	0.164	6.94642e-38
Mature-N	Rps6ka1	3.96323e-42	0.300848	0.402	0.138	7.0161e-38
Mature-N	Pclaf	4.15349e-42	0.478179	0.338	0.103	7.35292e-38
Mature-N	Syngr2	9.04485e-42	0.266457	0.42	0.145	1.60121e-37
Mature-N	Baz1a	9.17311e-42	0.352396	0.478	0.183	1.62392e-37
Mature-N	Ncf1	8.18987e-41	0.441767	0.899	0.508	1.44985e-36
Mature-N	Ppm1m	2.2118e-40	0.330009	0.509	0.205	3.91556e-36
Mature-N	Rab3d	2.3635e-40	0.309867	0.447	0.169	4.18411e-36
Mature-N	Cdca8	3.03634e-40	0.341469	0.263	0.071	5.37523e-36
Mature-N	Lgals3	3.16685e-40	0.614004	0.878	0.911	5.60627e-36
Mature-N	Arrb2	3.61359e-40	0.411967	0.768	0.379	6.39715e-36
Mature-N	Cpne2	1.7669e-39	0.282159	0.443	0.164	3.12794e-35
Mature-N	Stxbp2	7.70997e-39	0.264558	0.429	0.157	1.3649e-34
Mature-N	Chst12	8.07424e-39	0.284429	0.393	0.14	1.42938e-34
Mature-N	Flna	1.34383e-38	0.418654	0.662	0.314	2.37898e-34
Mature-N	Ccnd3	1.83883e-38	0.478165	0.839	0.49	3.25528e-34
Mature-N	Alox5ap	2.70262e-38	0.574564	0.988	0.917	4.78445e-34
Mature-N	C3	5.87531e-38	0.300693	0.427	0.159	1.04011e-33
Mature-N	Cenpa	9.27559e-38	0.465538	0.317	0.103	1.64206e-33
Mature-N	Psma6	2.17749e-37	0.275547	0.507	0.202	3.8548e-33
Mature-N	Cep19	2.76133e-37	0.282819	0.379	0.134	4.88838e-33
Mature-N	Ceacam1	4.25906e-37	0.251068	0.275	0.079	7.53981e-33
Mature-N	Cuedc2	5.48709e-37	0.271308	0.424	0.16	9.71379e-33
Mature-N	Rnf8	8.75972e-37	0.323443	0.294	0.09	1.55073e-32
Mature-N	Dhrs7	1.79585e-36	0.401909	0.702	0.353	3.17919e-32
Mature-N	Slc31a2	8.53019e-36	0.280129	0.373	0.134	1.5101e-31
Mature-N	Stmn1	1.22456e-35	0.574925	0.373	0.138	2.16784e-31
Mature-N	Birc5	1.52646e-35	0.440508	0.304	0.099	2.7023e-31
Mature-N	Ssna1	1.61433e-35	0.3028	0.474	0.193	2.85786e-31
Mature-N	Spc24	3.83116e-35	0.265508	0.25	0.07	6.78231e-31
Mature-N	Smc2	7.70449e-35	0.348596	0.269	0.082	1.36393e-30
Mature-N	Atxn10	8.58326e-35	0.358731	0.578	0.267	1.51949e-30
Mature-N	Itgb2	8.69392e-35	0.353525	0.687	0.336	1.53908e-30
Mature-N	S100a6	1.50729e-34	1.11881	0.868	0.905	2.66835e-30
Mature-N	Triobp	1.54396e-34	0.297705	0.513	0.217	2.73326e-30
Mature-N	Coro1a	4.45178e-34	0.390711	0.996	0.967	7.88099e-30
Mature-N	Mid1ip1	5.39753e-34	0.265501	0.335	0.117	9.55524e-30
Mature-N	Cdkn2d	1.20346e-33	0.431333	0.805	0.46	2.13048e-29
Mature-N	Dtymk	1.50565e-33	0.374695	0.29	0.097	2.66546e-29
Mature-N	Cdca3	2.76073e-33	0.308984	0.261	0.079	4.88731e-29
Mature-N	Lamtor4	3.35086e-33	0.360135	0.903	0.578	5.93203e-29
Mature-N	Pygl	1.33859e-32	0.374592	0.747	0.399	2.3697e-28
Mature-N	Abtb1	2.7961e-32	0.320324	0.451	0.192	4.94993e-28
Mature-N	Mcemp1	1.48931e-31	0.401065	0.882	0.575	2.63652e-27
Mature-N	Nfe2	1.8819e-31	0.265104	0.487	0.212	3.33152e-27
Mature-N	Tuba1c	4.33173e-31	0.252716	0.46	0.189	7.66846e-27
Mature-N	Etfb	4.3513e-31	0.449424	0.422	0.183	7.7031e-27
Mature-N	Rpia	3.17196e-30	0.262652	0.273	0.092	5.61531e-26
Mature-N	Grk6	7.39081e-30	0.273479	0.437	0.189	1.3084e-25
Mature-N	Anp32e	1.18672e-29	0.262119	0.277	0.095	2.10086e-25
Mature-N	Med21	3.01752e-29	0.356293	0.35	0.14	5.34192e-25
Mature-N	Sem1	6.45011e-29	0.306826	1	0.992	1.14186e-24
Mature-N	Gmnn	4.82011e-28	0.285702	0.275	0.097	8.53304e-24
Mature-N	Svip	9.43015e-28	0.303435	0.329	0.131	1.66942e-23
Mature-N	Rac2	1.10334e-27	0.351731	0.998	0.985	1.95325e-23
Mature-N	Rasgrp2	1.62811e-27	0.27106	0.526	0.249	2.88224e-23
Mature-N	Rgs19	2.12637e-27	0.260498	0.578	0.283	3.76431e-23
Mature-N	Tubb4b	2.66036e-27	0.383308	0.398	0.176	4.70964e-23
Mature-N	St3gal5	3.25531e-27	0.265183	0.41	0.177	5.76287e-23
Mature-N	Lyz2	4.3265e-27	0.427502	0.938	0.963	7.6592e-23
Mature-N	Mcee	1.22776e-26	0.266771	0.325	0.132	2.17351e-22
Mature-N	Pgp	1.78958e-26	0.276273	0.385	0.167	3.16809e-22
Mature-N	Plac8	5.65404e-26	0.655766	0.855	0.741	1.00093e-21
Mature-N	Hprt	8.72122e-26	0.254418	0.418	0.186	1.54392e-21
Mature-N	Xpc	1.26376e-25	0.299443	0.325	0.135	2.23724e-21
Mature-N	Prdx5	3.27109e-25	0.317175	1	0.983	5.79081e-21
Mature-N	Lbr	4.98215e-25	0.25648	0.679	0.35	8.81991e-21
Mature-N	Myl6	5.89251e-25	0.289086	1	0.994	1.04315e-20
Mature-N	Lsm5	4.79981e-24	0.250724	0.445	0.208	8.49711e-20
Mature-N	Actr3	5.30071e-24	0.290258	0.957	0.898	9.38384e-20
Mature-N	Vim	5.92588e-24	0.312469	0.841	0.873	1.04906e-19
Mature-N	Osm	9.36857e-23	0.338751	0.404	0.187	1.65852e-18
Mature-N	Plp2	1.01322e-22	0.278432	0.721	0.417	1.7937e-18
Mature-N	Cnn2	1.32287e-22	0.3309	0.849	0.606	2.34188e-18
Mature-N	Ramp1	1.70288e-22	0.355807	0.267	0.105	3.0146e-18
Mature-N	Cotl1	5.9175e-22	0.293482	0.967	0.93	1.04758e-17
Mature-N	Rbm3	7.86351e-22	0.539205	0.907	0.929	1.39208e-17
Mature-N	Id1	1.02303e-21	0.423293	0.505	0.269	1.81106e-17
Mature-N	Aprt	1.62665e-21	0.384953	0.799	0.767	2.87966e-17
Mature-N	Ifitm3	2.42481e-21	0.47189	0.878	0.932	4.29264e-17
Mature-N	Spcs2	6.97034e-20	0.265837	0.433	0.225	1.23396e-15
Mature-N	Asprv1	2.21134e-17	0.447943	0.466	0.262	3.91473e-13
Mature-N	Snrpd1	9.82959e-17	0.255133	0.298	0.143	1.74013e-12
Mature-N	Hopx	1.62876e-16	0.28871	0.29	0.139	2.88339e-12
Mature-N	Cd52	6.50741e-15	0.324929	0.95	0.972	1.15201e-10
Mature-N	Cks2	1.50857e-13	0.267161	0.485	0.304	2.67063e-09
Mature-N	H2afz	5.70426e-13	0.529917	0.938	0.972	1.00983e-08
Mature-N	Cd63	1.20489e-08	0.353877	0.75	0.72	0.000213302
Mature-N	Stfa2l1	2.12916e-06	0.820101	0.362	0.254	0.0376925
Mature-N	Tmem256	5.21239e-06	0.317192	0.524	0.491	0.0922749
Mature-N	Dbi	0.000234415	0.341627	0.632	0.658	1
GMP	Ccr2	5.02756e-290	1.38538	0.613	0.02	8.9003e-286
GMP	BC035044	2.45844e-279	0.947461	0.536	0.012	4.35217e-275
GMP	Ass1	4.21337e-268	1.04186	0.46	0.006	7.45893e-264
GMP	Lat2	3.3333e-267	1.01615	0.532	0.014	5.90094e-263
GMP	Cdk4	1.50606e-261	1.32152	0.732	0.05	2.66619e-257
GMP	Bex3	2.29864e-258	0.827897	0.57	0.02	4.06929e-254
GMP	Impdh2	5.43722e-252	1.1793	0.694	0.042	9.62552e-248
GMP	Irf8	9.76912e-252	1.53335	0.502	0.014	1.72943e-247
GMP	Ms4a6c	1.46912e-243	1.61762	0.553	0.022	2.60078e-239
GMP	Cd48	2.67015e-237	0.895473	0.553	0.023	4.72697e-233
GMP	Cbfa2t3	6.94389e-237	0.615341	0.404	0.005	1.22928e-232
GMP	Npm3	1.93007e-235	1.11878	0.711	0.052	3.41681e-231
GMP	Fbl	8.76884e-234	0.917145	0.634	0.037	1.55235e-229
GMP	C1qbp	5.32901e-233	1.04454	0.566	0.026	9.43394e-229
GMP	Selenoh	9.4444e-224	1.3136	0.8	0.082	1.67194e-219
GMP	Paics	5.16841e-214	0.700991	0.515	0.023	9.14963e-210
GMP	Phgdh	3.80077e-209	0.885821	0.464	0.016	6.72851e-205
GMP	Tifab	1.87151e-207	0.816776	0.4	0.009	3.31313e-203
GMP	Stmn1	3.72527e-204	2.04404	0.872	0.122	6.59484e-200
GMP	Cisd1	2.2691e-200	0.678795	0.481	0.021	4.01698e-196
GMP	Ramp1	2.60052e-200	1.54846	0.749	0.083	4.60369e-196
GMP	Sms	1.85609e-197	0.706933	0.515	0.027	3.28583e-193
GMP	Ybx3	3.46132e-188	0.540317	0.374	0.009	6.12758e-184
GMP	Cks1b	3.74057e-187	1.3464	0.706	0.078	6.62193e-183
GMP	Erh	3.14452e-185	1.17635	0.745	0.088	5.56675e-181
GMP	Rcc2	2.56783e-181	0.625433	0.443	0.02	4.54583e-177
GMP	Apex1	3.76817e-180	0.537539	0.362	0.009	6.67079e-176
GMP	Nucks1	7.00357e-178	1.12941	0.74	0.09	1.23984e-173
GMP	Dut	9.90816e-178	1.32255	0.677	0.072	1.75404e-173
GMP	Gm2000	3.38001e-177	1.85304	0.766	0.118	5.98363e-173
GMP	Sod1	1.37146e-176	0.735793	0.57	0.042	2.4279e-172
GMP	Ctsg	9.15086e-176	1.34339	0.519	0.034	1.61998e-171
GMP	Timm8a1	2.31462e-175	0.837008	0.519	0.035	4.09757e-171
GMP	Cd34	5.53831e-175	0.755873	0.281	0.002	9.80447e-171
GMP	Gata2	1.01823e-174	1.1084	0.272	0.001	1.80258e-170
GMP	Klk8	1.95052e-174	0.428998	0.272	0.001	3.45301e-170
GMP	Idh2	3.58798e-174	0.724823	0.489	0.029	6.3518e-170
GMP	Syce2	7.26426e-174	0.68777	0.464	0.025	1.28599e-169
GMP	Fkbp4	8.3835e-170	0.773668	0.545	0.041	1.48413e-165
GMP	Gnl3	1.50554e-168	0.664418	0.37	0.012	2.66526e-164
GMP	Tipin	3.09502e-168	1.11795	0.672	0.077	5.47911e-164
GMP	Txndc5	7.89027e-165	0.451602	0.315	0.007	1.39681e-160
GMP	Rexo2	1.21957e-164	0.856176	0.587	0.053	2.15901e-160
GMP	Srm	1.48672e-163	0.685774	0.4	0.018	2.63195e-159
GMP	Snrpd1	2.33817e-163	1.21194	0.791	0.119	4.13927e-159
GMP	Prdx4	9.22442e-162	0.510434	0.332	0.009	1.633e-157
GMP	Gm8186	1.45495e-161	0.690412	0.549	0.045	2.5757e-157
GMP	F13a1	1.31906e-160	1.47925	0.438	0.026	2.33514e-156
GMP	Hspd1	5.00125e-160	0.85047	0.549	0.047	8.85371e-156
GMP	Sox4	8.53983e-160	0.898245	0.306	0.007	1.51181e-155
GMP	Pa2g4	4.8212e-159	0.832751	0.553	0.048	8.53497e-155
GMP	Nme4	1.33945e-158	0.437424	0.289	0.005	2.37122e-154
GMP	Lsm7	2.82938e-158	0.785492	0.604	0.059	5.00885e-154
GMP	Ezh2	8.10539e-154	0.700166	0.532	0.046	1.4349e-149
GMP	Mrpl12	7.56795e-153	0.889476	0.574	0.057	1.33975e-148
GMP	Tcp1	3.63223e-151	0.913938	0.694	0.091	6.43013e-147
GMP	G3bp1	8.25241e-151	0.861411	0.668	0.081	1.46092e-146
GMP	Bmyc	1.38099e-150	0.426505	0.281	0.005	2.44476e-146
GMP	Parp1	5.09128e-150	0.436606	0.323	0.01	9.0131e-146
GMP	Mcm6	1.76474e-149	0.696078	0.472	0.035	3.12412e-145
GMP	Eif2a	3.81283e-149	0.532909	0.447	0.029	6.74986e-145
GMP	Gar1	4.75353e-148	0.574572	0.421	0.025	8.41518e-144
GMP	Ly86	1.54797e-147	0.535207	0.315	0.009	2.74037e-143
GMP	Ifrd2	3.87887e-146	0.523108	0.332	0.012	6.86677e-142
GMP	Shmt2	3.56381e-145	0.404038	0.302	0.008	6.30902e-141
GMP	Sdf2l1	4.4018e-145	0.865023	0.562	0.056	7.79251e-141
GMP	Phb	7.35466e-145	0.511227	0.4	0.023	1.302e-140
GMP	Gm10036	2.25492e-144	0.862803	0.549	0.056	3.99189e-140
GMP	Nup210	1.05731e-143	0.487342	0.366	0.018	1.87176e-139
GMP	Hacd1	8.67145e-143	0.503954	0.362	0.017	1.53511e-138
GMP	Pabpc4	5.93158e-142	0.574114	0.379	0.02	1.05007e-137
GMP	Pld4	7.13869e-142	0.699597	0.349	0.016	1.26376e-137
GMP	Itgb7	2.39091e-141	0.503315	0.302	0.009	4.23262e-137
GMP	Atic	3.87826e-141	0.43305	0.306	0.01	6.86569e-137
GMP	Nhp2	7.97853e-140	1.05999	0.643	0.084	1.41244e-135
GMP	Bola3	3.25763e-139	0.669268	0.494	0.043	5.76699e-135
GMP	Zfp422	3.74982e-139	0.71317	0.46	0.037	6.6383e-135
GMP	Dctpp1	5.70574e-139	0.95478	0.613	0.075	1.01009e-134
GMP	Cenpw	1.1875e-138	0.784285	0.579	0.066	2.10224e-134
GMP	Dnajc9	2.66238e-138	0.747927	0.574	0.065	4.7132e-134
GMP	Cdk6	6.26754e-138	1.08414	0.485	0.044	1.10954e-133
GMP	Dkc1	1.40212e-137	0.448843	0.332	0.014	2.48217e-133
GMP	Polr2m	9.24861e-136	0.730302	0.536	0.056	1.63728e-131
GMP	Dek	1.23145e-135	1.39058	0.8	0.156	2.18003e-131
GMP	Sfxn1	2.54488e-135	0.678079	0.498	0.047	4.5052e-131
GMP	Mcm3	1.00014e-134	0.566601	0.417	0.029	1.77056e-130
GMP	Myc	1.1164e-134	0.495924	0.277	0.008	1.97635e-130
GMP	Mbnl1	1.49027e-133	1.06386	0.787	0.148	2.63822e-129
GMP	Anapc5	3.36357e-133	0.937886	0.706	0.113	5.95453e-129
GMP	Topbp1	5.96446e-133	0.514599	0.421	0.031	1.05589e-128
GMP	Nop56	1.20352e-131	0.561237	0.4	0.027	2.13058e-127
GMP	Cst7	1.59064e-130	0.680783	0.413	0.029	2.81591e-126
GMP	Ccl9	2.17493e-130	1.80666	0.502	0.05	3.85028e-126
GMP	Gtf3a	2.5586e-130	0.671162	0.519	0.053	4.52949e-126
GMP	Bcl11a	5.42522e-129	0.5099	0.298	0.011	9.60426e-125
GMP	Lyar	2.08191e-128	0.727816	0.506	0.051	3.6856e-124
GMP	Eef1a1	1.26333e-127	2.22685	0.983	0.985	2.23647e-123
GMP	Trim28	1.29047e-127	0.541427	0.413	0.03	2.28452e-123
GMP	Rsl1d1	3.7411e-127	0.536045	0.434	0.035	6.62288e-123
GMP	Rpl10-ps3	4.16503e-127	0.915827	0.672	0.103	7.37334e-123
GMP	Psat1	6.95653e-127	0.421241	0.298	0.012	1.23151e-122
GMP	Mcm2	7.87943e-127	0.493371	0.374	0.024	1.3949e-122
GMP	Kcnq1ot1	2.16661e-126	0.482429	0.311	0.014	3.83555e-122
GMP	Smco4	5.0877e-126	0.394819	0.277	0.009	9.00675e-122
GMP	Rpl39	5.87874e-126	2.02801	0.991	0.981	1.04071e-121
GMP	Trp53	7.81168e-126	0.622305	0.434	0.036	1.3829e-121
GMP	Hdac2	4.64619e-125	0.58458	0.494	0.05	8.22515e-121
GMP	Fkbp3	8.41661e-125	0.684272	0.532	0.06	1.48999e-120
GMP	Rps11	8.90327e-125	1.75464	0.987	0.992	1.57615e-120
GMP	Nudt21	1.00439e-124	0.937975	0.732	0.131	1.77807e-120
GMP	Klf4	1.0631e-124	0.828672	0.345	0.02	1.88201e-120
GMP	Rps5	1.3528e-124	2.08577	0.979	0.968	2.39486e-120
GMP	Eif3l	1.93977e-124	0.606831	0.498	0.051	3.43397e-120
GMP	Rps4x	3.0392e-124	2.16932	0.979	0.98	5.3803e-120
GMP	Akr1b3	6.62635e-124	0.481349	0.374	0.025	1.17306e-119
GMP	Rangrf	7.11437e-124	0.403571	0.268	0.008	1.25946e-119
GMP	Mcm5	8.40761e-124	0.658352	0.485	0.05	1.4884e-119
GMP	Lage3	1.10812e-123	0.641255	0.566	0.07	1.96171e-119
GMP	Rpl4	1.16475e-123	2.02749	0.983	0.945	2.06196e-119
GMP	Lsm2	1.36026e-123	0.849469	0.66	0.101	2.40807e-119
GMP	Thoc7	1.69738e-123	0.849226	0.715	0.122	3.00487e-119
GMP	Nubp1	2.75689e-123	0.550696	0.447	0.04	4.88051e-119
GMP	Nudc	3.03902e-123	0.816543	0.626	0.089	5.37997e-119
GMP	Ankrd10	4.22596e-123	0.416491	0.315	0.015	7.48121e-119
GMP	Rpl13	5.35311e-123	2.11103	0.987	0.983	9.47661e-119
GMP	Cenpm	2.23549e-122	0.513516	0.357	0.023	3.95748e-118
GMP	Mrps26	2.55942e-122	0.647141	0.549	0.066	4.53093e-118
GMP	Rassf4	5.02018e-122	0.488399	0.311	0.015	8.88722e-118
GMP	Rpl3	1.20125e-121	2.28225	0.983	0.868	2.12658e-117
GMP	Rplp0	1.52489e-121	1.98651	0.991	0.995	2.69951e-117
GMP	H2-DMa	2.40177e-121	0.526029	0.336	0.019	4.25185e-117
GMP	Rps23	3.59414e-121	1.91435	0.987	0.989	6.36271e-117
GMP	Rpl32	3.68094e-121	2.15534	0.987	0.982	6.51637e-117
GMP	Pdcd4	3.98324e-121	0.645596	0.4	0.031	7.05154e-117
GMP	Rpl19	6.06373e-121	1.68081	0.979	0.98	1.07346e-116
GMP	Rpl35	1.10275e-120	2.02497	0.983	0.906	1.95219e-116
GMP	Rps24	1.17701e-120	1.77505	0.987	0.998	2.08366e-116
GMP	Psmg4	1.28587e-120	0.603147	0.511	0.056	2.27638e-116
GMP	Cdk2ap1	1.82437e-120	0.602056	0.46	0.044	3.22968e-116
GMP	Rps18	5.03098e-120	2.19671	0.983	0.955	8.90635e-116
GMP	Banf1	5.10237e-120	0.791112	0.677	0.107	9.03273e-116
GMP	Gm10269	7.36151e-120	0.3952	0.294	0.013	1.30321e-115
GMP	Alyref	1.09785e-119	0.829805	0.668	0.106	1.94352e-115
GMP	Ndufa10	1.27064e-119	0.715083	0.591	0.082	2.24942e-115
GMP	Rpl10a	1.40336e-119	2.09633	0.979	0.878	2.48436e-115
GMP	Ssrp1	1.99014e-119	0.70588	0.553	0.071	3.52315e-115
GMP	Rps6	4.29633e-119	1.83864	0.987	0.982	7.60579e-115
GMP	Rpl10	6.84599e-119	1.78231	0.987	0.984	1.21195e-114
GMP	Mrps28	1.67835e-118	0.49757	0.383	0.028	2.97119e-114
GMP	Esyt1	2.45914e-118	0.62007	0.447	0.043	4.35342e-114
GMP	Naa10	3.26861e-118	0.606495	0.511	0.057	5.78642e-114
GMP	Gm26825	5.62137e-118	0.516677	0.323	0.018	9.95151e-114
GMP	Rnaseh2b	6.75883e-118	0.636987	0.481	0.053	1.19652e-113
GMP	Rpl15	1.41093e-117	1.78943	0.987	0.949	2.49776e-113
GMP	Rpl22l1	1.45507e-117	1.8963	0.979	0.842	2.57591e-113
GMP	Maz	1.7015e-117	0.58458	0.464	0.047	3.01216e-113
GMP	Dtymk	2.0519e-117	0.848209	0.609	0.09	3.63248e-113
GMP	Cct2	2.29401e-117	0.813307	0.655	0.107	4.06108e-113
GMP	Zeb2os	3.26222e-117	0.431339	0.289	0.013	5.77511e-113
GMP	Npm1	7.09217e-117	1.88954	0.962	0.699	1.25553e-112
GMP	Rpl23a	8.42416e-117	1.55959	0.987	0.997	1.49133e-112
GMP	Rpl36a	9.62012e-117	2.02473	0.983	0.876	1.70305e-112
GMP	Rpl27-ps3	1.14077e-116	0.74383	0.621	0.094	2.01951e-112
GMP	Rps7	1.70304e-116	1.80626	0.979	0.971	3.0149e-112
GMP	Cbx5	1.78398e-116	0.461773	0.345	0.022	3.15819e-112
GMP	Rps19	3.43672e-116	2.07613	0.991	0.98	6.08403e-112
GMP	Rps28	3.64578e-116	1.8986	0.983	0.96	6.45413e-112
GMP	Tomm40	4.82195e-116	0.541722	0.451	0.044	8.53629e-112
GMP	Rpl18a	4.93865e-116	1.69226	0.987	0.995	8.7429e-112
GMP	Hspa9	1.11205e-115	0.581235	0.443	0.042	1.96866e-111
GMP	Ifi203	1.28943e-115	0.423435	0.268	0.01	2.28269e-111
GMP	Rps15a	1.66894e-115	1.72259	0.987	0.987	2.95453e-111
GMP	Rps3a1	3.59785e-115	1.69839	0.983	0.987	6.36927e-111
GMP	Rpl14	4.46179e-115	2.03612	0.979	0.931	7.89871e-111
GMP	Zfp593	5.07613e-115	0.340376	0.272	0.011	8.98627e-111
GMP	Rpa2	7.14617e-115	0.587523	0.451	0.046	1.26509e-110
GMP	Nt5dc2	7.90244e-115	0.456044	0.319	0.018	1.39897e-110
GMP	Mpo	8.08405e-115	1.53748	0.451	0.046	1.43112e-110
GMP	Rpl6	1.45009e-114	1.66402	0.979	0.981	2.56709e-110
GMP	Rps8	1.52527e-114	1.97888	0.983	0.98	2.70018e-110
GMP	Rpl37a	2.30667e-114	1.54313	0.983	0.998	4.0835e-110
GMP	Rack1	2.78662e-114	1.68233	0.979	0.867	4.93316e-110
GMP	Mndal	2.80847e-114	0.37108	0.251	0.008	4.97183e-110
GMP	Rpl21	5.15087e-114	1.58203	0.987	0.973	9.11858e-110
GMP	Snrpa1	5.46249e-114	0.545249	0.472	0.051	9.67025e-110
GMP	Tmem147	6.09961e-114	0.734588	0.6	0.086	1.07981e-109
GMP	Idh3a	7.1187e-114	0.496318	0.4	0.034	1.26022e-109
GMP	Uri1	8.23476e-114	0.429045	0.349	0.024	1.4578e-109
GMP	Ddx21	1.04969e-113	0.464175	0.362	0.026	1.85826e-109
GMP	Rpl13a	1.37307e-113	1.60821	0.974	0.828	2.43075e-109
GMP	Hnrnpa1	2.33263e-113	1.44579	0.919	0.424	4.12946e-109
GMP	Ssbp2	2.87409e-113	0.537008	0.357	0.026	5.08799e-109
GMP	Rpl28	8.39094e-113	1.74392	0.991	0.977	1.48545e-108
GMP	Mrpl23	1.31315e-112	0.827262	0.677	0.125	2.32466e-108
GMP	Smc6	3.88614e-112	0.771781	0.626	0.1	6.87964e-108
GMP	Rps20	4.50712e-112	1.8816	0.991	0.966	7.97895e-108
GMP	Mrpl42	4.84467e-112	0.716342	0.66	0.108	8.57652e-108
GMP	Mef2c	7.86389e-112	0.617656	0.302	0.016	1.39214e-107
GMP	Nolc1	9.151e-112	0.499284	0.357	0.026	1.62e-107
GMP	Mbd3	1.54555e-111	0.519075	0.413	0.037	2.73609e-107
GMP	Rpl36a-ps1	2.06204e-111	0.579718	0.409	0.038	3.65044e-107
GMP	Rpl41	2.10209e-111	1.53266	0.996	1	3.72133e-107
GMP	Dmac1	4.46732e-111	0.556266	0.46	0.05	7.9085e-107
GMP	Rpl23	5.57603e-111	1.56258	0.987	0.991	9.87124e-107
GMP	Nudcd2	8.02068e-111	0.57313	0.455	0.049	1.4199e-106
GMP	Rps14	9.43729e-111	1.49457	0.987	0.996	1.67068e-106
GMP	Top2a	1.78482e-110	1.05724	0.532	0.073	3.15967e-106
GMP	Rpsa	3.57601e-110	1.77384	0.983	0.953	6.33061e-106
GMP	Mcm7	4.30332e-110	0.559516	0.434	0.044	7.61817e-106
GMP	Dock10	6.97839e-110	0.476631	0.349	0.025	1.23538e-105
GMP	Ccdc107	1.73841e-109	0.389621	0.302	0.017	3.07751e-105
GMP	Rfc2	2.15286e-109	0.875844	0.706	0.138	3.81122e-105
GMP	Minpp1	2.54268e-109	0.508579	0.281	0.014	4.50131e-105
GMP	H2afx	2.88822e-109	1.38884	0.655	0.117	5.11301e-105
GMP	Ddx18	3.58332e-109	0.44397	0.336	0.023	6.34355e-105
GMP	Tcof1	5.08455e-109	0.346538	0.26	0.01	9.00118e-105
GMP	Rbbp7	6.19695e-109	0.551837	0.46	0.051	1.09705e-104
GMP	Rpl36al	1.84671e-108	1.47615	0.974	0.805	3.26922e-104
GMP	Fubp1	2.2129e-108	0.582466	0.477	0.055	3.91749e-104
GMP	Rpl26	4.34892e-108	1.58473	0.991	0.987	7.6989e-104
GMP	Bzw2	6.4458e-108	0.43822	0.302	0.017	1.1411e-103
GMP	Rps29	7.47341e-108	1.40338	0.987	0.998	1.32302e-103
GMP	Rps2	8.56102e-108	2.06112	0.987	0.92	1.51556e-103
GMP	Pdrg1	9.91051e-108	0.46845	0.345	0.025	1.75446e-103
GMP	Spn	1.17036e-107	0.655299	0.502	0.065	2.07189e-103
GMP	Rps26	2.3006e-107	1.59136	0.983	0.947	4.07275e-103
GMP	Slc38a1	2.39238e-107	0.484322	0.391	0.034	4.23522e-103
GMP	Hells	5.09118e-107	0.52052	0.349	0.027	9.01291e-103
GMP	Rps17	5.40601e-107	1.70828	0.979	0.959	9.57027e-103
GMP	Rpl12	5.69827e-107	1.92483	0.979	0.867	1.00876e-102
GMP	Hsp90ab1	5.99802e-107	1.86037	0.979	0.805	1.06183e-102
GMP	Rpl31	6.53396e-107	1.47505	0.979	0.986	1.15671e-102
GMP	Fmc1	6.95752e-107	0.717586	0.609	0.098	1.23169e-102
GMP	Smarcc1	1.17619e-106	0.443634	0.345	0.026	2.0822e-102
GMP	Mrps36	2.36828e-106	0.613976	0.566	0.082	4.19257e-102
GMP	Ptma	3.21148e-106	2.08959	0.983	0.873	5.68529e-102
GMP	Rpl27a	5.49967e-106	1.48624	0.987	0.976	9.73606e-102
GMP	Tyms	6.13805e-106	0.664506	0.451	0.051	1.08662e-101
GMP	Gmnn	8.62845e-106	0.841021	0.574	0.091	1.52749e-101
GMP	Gadd45gip1	9.39605e-106	0.486643	0.404	0.038	1.66338e-101
GMP	Acat1	1.03156e-105	0.459888	0.353	0.027	1.82618e-101
GMP	Nsun2	1.09473e-105	0.480901	0.383	0.033	1.93799e-101
GMP	Eef2	1.21866e-105	1.55393	0.979	0.862	2.15739e-101
GMP	Rps13	1.30003e-105	1.39965	0.983	0.982	2.30144e-101
GMP	Hnrnpr	2.98345e-105	0.589526	0.549	0.077	5.2816e-101
GMP	Epb41l4aos	7.79856e-105	0.386415	0.277	0.014	1.38058e-100
GMP	Rplp1	9.44569e-105	1.69773	0.991	0.981	1.67217e-100
GMP	Rps16	1.19402e-104	1.29997	0.983	0.998	2.11377e-100
GMP	Nme2	1.35594e-104	0.415814	0.289	0.016	2.40043e-100
GMP	Rpl8	1.60565e-104	1.49239	0.983	0.967	2.84249e-100
GMP	Rpl17	1.83576e-104	1.50243	0.987	0.994	3.24984e-100
GMP	Pou2f2	2.04554e-104	0.396498	0.255	0.011	3.62122e-100
GMP	Osgep	2.51948e-104	0.44397	0.345	0.026	4.46024e-100
GMP	Rpl7	5.93163e-104	1.35178	0.987	0.974	1.05008e-99
GMP	Camkk2	6.60898e-104	0.556963	0.455	0.053	1.16999e-99
GMP	Nenf	1.02441e-103	0.367365	0.255	0.011	1.8135e-99
GMP	Pclaf	1.18868e-103	1.61484	0.596	0.105	2.10433e-99
GMP	Rpl38	1.31248e-103	1.47569	0.987	0.967	2.32348e-99
GMP	Rps15	1.43839e-103	1.4411	0.983	0.98	2.54638e-99
GMP	Rpl27	1.70897e-103	1.37386	0.983	0.954	3.02538e-99
GMP	Tsfm	1.74251e-103	0.375796	0.294	0.017	3.08476e-99
GMP	Rpl11	2.27544e-103	1.46335	0.983	0.982	4.02822e-99
GMP	mt-Co3	2.986e-103	1.47538	0.991	0.997	5.28611e-99
GMP	Rplp2	3.49925e-103	1.3923	0.987	0.993	6.19473e-99
GMP	Atp5g2	3.54285e-103	1.21113	0.97	0.742	6.27191e-99
GMP	Cacybp	7.24889e-103	0.718709	0.549	0.083	1.28327e-98
GMP	Rpl37	8.55356e-103	1.29058	0.991	0.995	1.51424e-98
GMP	Glrx3	9.04598e-103	0.587972	0.443	0.05	1.60141e-98
GMP	Cct3	9.54926e-103	0.521811	0.404	0.04	1.69051e-98
GMP	Ipo5	1.31868e-102	0.387818	0.272	0.014	2.33445e-98
GMP	Tcerg1	1.80279e-102	0.38916	0.298	0.018	3.19148e-98
GMP	Rpl5	2.19764e-102	1.4958	0.974	0.831	3.89048e-98
GMP	Ccdc34	2.83321e-102	0.643262	0.489	0.064	5.01563e-98
GMP	Dnmt1	5.18129e-102	0.505567	0.434	0.048	9.17243e-98
GMP	Rps3	7.1487e-102	1.41358	0.987	0.993	1.26553e-97
GMP	Rpl24	1.26618e-101	1.26921	0.987	0.97	2.24152e-97
GMP	Dnajc2	1.51256e-101	0.596498	0.502	0.066	2.67768e-97
GMP	Metap2	1.60196e-101	0.911918	0.719	0.159	2.83595e-97
GMP	mt-Atp6	4.43169e-101	1.56131	0.991	0.994	7.84543e-97
GMP	Chchd10	6.852e-101	0.518545	0.353	0.029	1.21301e-96
GMP	Usp1	8.09921e-101	0.651751	0.566	0.089	1.4338e-96
GMP	Nifk	1.02195e-100	0.433464	0.319	0.023	1.80916e-96
GMP	Ptprcap	1.3165e-100	0.692067	0.374	0.035	2.3306e-96
GMP	Snrpf	1.94988e-100	1.36916	0.928	0.528	3.45187e-96
GMP	Lmo2	4.47596e-100	1.01317	0.609	0.112	7.92379e-96
GMP	Gstm1	9.30022e-100	0.6859	0.443	0.051	1.64642e-95
GMP	Rpl36	1.1279e-99	1.58836	0.979	0.95	1.99672e-95
GMP	Naca	1.28093e-99	1.31048	0.983	0.879	2.26763e-95
GMP	Prdx3	2.1711e-99	0.501666	0.426	0.047	3.84349e-95
GMP	Nop58	2.28436e-99	0.465224	0.34	0.027	4.04401e-95
GMP	Nudt19	2.5765e-99	0.463611	0.311	0.022	4.56117e-95
GMP	Snrpg	3.22748e-99	1.43434	0.957	0.703	5.71362e-95
GMP	Sirt3	4.97118e-99	0.488663	0.306	0.021	8.80047e-95
GMP	Serf1	5.53522e-99	0.386401	0.281	0.016	9.79899e-95
GMP	Rrp15	6.12193e-99	0.345609	0.255	0.012	1.08377e-94
GMP	Wdr12	8.5651e-99	0.33079	0.251	0.012	1.51628e-94
GMP	1500011K16Rik	9.0022e-99	0.420048	0.328	0.025	1.59366e-94
GMP	Cebpa	9.70313e-99	0.752207	0.396	0.041	1.71774e-94
GMP	Dcun1d1	2.03076e-98	0.436561	0.362	0.032	3.59505e-94
GMP	Syncrip	2.25245e-98	0.484573	0.426	0.047	3.98752e-94
GMP	Hdgf	2.38987e-98	1.29812	0.855	0.313	4.23079e-94
GMP	Dpy30	6.3078e-98	0.717221	0.621	0.111	1.11667e-93
GMP	Canx	1.2104e-97	0.697783	0.609	0.104	2.14277e-93
GMP	Rpl35a	1.27527e-97	1.21062	0.983	0.995	2.25762e-93
GMP	Rpl18	1.80918e-97	1.3523	0.979	0.962	3.20279e-93
GMP	Rps12	4.06272e-97	1.5766	0.991	0.983	7.19224e-93
GMP	Carnmt1	8.48346e-97	0.534262	0.374	0.036	1.50183e-92
GMP	Rpl7a	8.52989e-97	1.3888	0.983	0.911	1.51005e-92
GMP	Serbp1	9.33788e-97	1.24028	0.966	0.661	1.65309e-92
GMP	Rpl34	1.34202e-96	1.20241	0.987	0.996	2.37578e-92
GMP	Rpl22	1.72959e-96	1.41916	0.983	0.87	3.0619e-92
GMP	Cd93	1.85133e-96	0.387799	0.264	0.014	3.27742e-92
GMP	Smc2	5.74231e-96	0.755091	0.523	0.08	1.01656e-91
GMP	Ppil1	7.46768e-96	0.530746	0.451	0.057	1.322e-91
GMP	Gins2	8.23351e-96	0.380895	0.298	0.021	1.45758e-91
GMP	Oxct1	9.59188e-96	0.466443	0.345	0.03	1.69805e-91
GMP	Rbmxl1	9.82281e-96	0.549678	0.46	0.058	1.73893e-91
GMP	Prcp	1.27672e-95	0.420838	0.311	0.023	2.26018e-91
GMP	mt-Nd1	2.21695e-95	1.64473	0.983	0.892	3.92467e-91
GMP	Srsf7	2.27872e-95	0.885772	0.702	0.152	4.03402e-91
GMP	Myb	2.44933e-95	0.849526	0.468	0.066	4.33604e-91
GMP	Snrnp25	6.0555e-95	0.469666	0.426	0.05	1.07201e-90
GMP	Lsm3	6.92332e-95	0.749259	0.685	0.142	1.22563e-90
GMP	Rps21	7.09875e-95	1.28473	0.991	0.942	1.25669e-90
GMP	Cct8	1.20789e-94	0.673794	0.587	0.1	2.13833e-90
GMP	Pnn	1.29032e-94	0.596662	0.494	0.071	2.28425e-90
GMP	Ivns1abp	1.8312e-94	0.538616	0.409	0.045	3.24177e-90
GMP	Fdx1	2.63609e-94	0.33079	0.255	0.014	4.66667e-90
GMP	2810004N23Rik	3.49062e-94	0.430876	0.298	0.021	6.17944e-90
GMP	Egfl7	4.65543e-94	0.549518	0.251	0.013	8.24151e-90
GMP	Tufm	5.48326e-94	0.316257	0.268	0.016	9.70702e-90
GMP	Sptssa	6.41972e-94	0.888761	0.783	0.193	1.13648e-89
GMP	Alkbh1	1.05898e-93	0.368423	0.277	0.017	1.87471e-89
GMP	Limd1	1.77383e-93	0.373974	0.272	0.017	3.14021e-89
GMP	H2afy	2.69558e-93	2.17555	0.872	0.393	4.77198e-89
GMP	Ap1ar	5.43636e-93	0.33543	0.264	0.015	9.62399e-89
GMP	Spc24	6.25497e-93	0.740182	0.477	0.069	1.10732e-88
GMP	Pabpc1	6.60771e-93	1.31607	0.987	0.895	1.16976e-88
GMP	Ranbp1	6.88807e-93	1.46538	0.838	0.347	1.21939e-88
GMP	Ybx1	1.08621e-92	1.47235	0.97	0.871	1.92292e-88
GMP	Ptpn7	1.76331e-92	0.645129	0.532	0.087	3.12159e-88
GMP	Haus4	2.08306e-92	0.42742	0.37	0.038	3.68764e-88
GMP	Magt1	2.49405e-92	0.388592	0.336	0.029	4.41522e-88
GMP	Pcna	2.62568e-92	0.690125	0.515	0.078	4.64824e-88
GMP	Exosc5	2.88231e-92	0.562773	0.528	0.079	5.10255e-88
GMP	Ndufab1	3.59482e-92	0.70946	0.651	0.126	6.3639e-88
GMP	Polr2l	3.90723e-92	0.565897	0.464	0.062	6.91696e-88
GMP	Hint1	5.67383e-92	1.48667	0.932	0.708	1.00444e-87
GMP	Nono	6.3317e-92	0.69501	0.63	0.12	1.1209e-87
GMP	Ola1	1.04749e-91	0.440618	0.391	0.043	1.85438e-87
GMP	Rrs1	1.33096e-91	0.421082	0.298	0.022	2.3562e-87
GMP	Eef1g	1.61883e-91	1.66199	0.949	0.734	2.86582e-87
GMP	Ndufb2	1.83266e-91	0.769736	0.706	0.157	3.24436e-87
GMP	Gart	2.33337e-91	0.398291	0.277	0.018	4.13076e-87
GMP	Psmb8	2.40034e-91	1.08686	0.817	0.247	4.24933e-87
GMP	Cbx3	3.04914e-91	0.814936	0.536	0.088	5.39789e-87
GMP	Hmgb3	5.07412e-91	0.832864	0.468	0.07	8.98271e-87
GMP	Mrpl28	7.15682e-91	0.624434	0.528	0.085	1.26697e-86
GMP	Rps10	8.27549e-91	1.13364	0.983	0.987	1.46501e-86
GMP	Naa38	1.57252e-90	0.642944	0.557	0.095	2.78383e-86
GMP	Rsl24d1	1.73791e-90	0.571741	0.54	0.088	3.07662e-86
GMP	Lig1	3.1328e-90	0.52894	0.4	0.047	5.546e-86
GMP	Timm50	3.99102e-90	0.39222	0.328	0.029	7.06531e-86
GMP	Hnrnpd	5.15097e-90	0.573423	0.532	0.085	9.11877e-86
GMP	Pola2	5.16962e-90	0.40158	0.251	0.014	9.15177e-86
GMP	Mrpl36	5.18937e-90	0.701318	0.57	0.101	9.18674e-86
GMP	Fam96a	7.49946e-90	1.07127	0.804	0.243	1.32763e-85
GMP	Kdm2b	1.1019e-89	0.34688	0.281	0.02	1.95069e-85
GMP	Ptov1	1.22834e-89	0.475264	0.298	0.023	2.17453e-85
GMP	Eif3f	1.39966e-89	1.11571	0.974	0.843	2.47782e-85
GMP	Fundc2	1.51355e-89	0.602831	0.519	0.083	2.67944e-85
GMP	Ppm1g	2.52202e-89	0.609481	0.557	0.096	4.46473e-85
GMP	Chchd3	2.58821e-89	0.492613	0.379	0.042	4.58191e-85
GMP	Rbck1	2.59606e-89	0.586164	0.515	0.081	4.5958e-85
GMP	Prmt1	4.75711e-89	0.514241	0.434	0.055	8.42151e-85
GMP	Eif4b	1.28808e-88	0.60373	0.515	0.082	2.28028e-84
GMP	Eef1b2	1.49647e-88	1.39402	0.962	0.802	2.6492e-84
GMP	Rrm1	1.53625e-88	0.464326	0.366	0.039	2.71963e-84
GMP	Hist1h2ap	3.56239e-88	1.21394	0.396	0.049	6.3065e-84
GMP	Slirp	3.77461e-88	0.59361	0.57	0.1	6.68219e-84
GMP	Sumo3	4.82711e-88	0.691822	0.613	0.121	8.54543e-84
GMP	Nup62	4.88719e-88	0.394493	0.315	0.027	8.6518e-84
GMP	Gspt1	6.77384e-88	0.436016	0.379	0.041	1.19917e-83
GMP	Stoml2	6.82892e-88	0.502809	0.43	0.056	1.20892e-83
GMP	Bcl7c	8.36131e-88	0.542049	0.434	0.057	1.4802e-83
GMP	Sord	8.73249e-88	0.415845	0.336	0.032	1.54591e-83
GMP	Hmgb1	1.7297e-87	1.38228	0.966	0.798	3.06208e-83
GMP	Ssr2	2.19346e-87	0.706137	0.549	0.095	3.88308e-83
GMP	Caprin1	2.37241e-87	0.598645	0.494	0.076	4.19988e-83
GMP	Ppan	2.44042e-87	0.3703	0.268	0.018	4.32028e-83
GMP	Lsm6	5.50412e-87	0.89852	0.728	0.183	9.74395e-83
GMP	Rpl9	9.64007e-87	1.22144	0.987	0.993	1.70658e-82
GMP	St13	1.25268e-86	0.583093	0.519	0.083	2.21762e-82
GMP	Phpt1	1.27491e-86	0.39773	0.306	0.026	2.25697e-82
GMP	Npepl1	1.98179e-86	0.336499	0.26	0.017	3.50836e-82
GMP	Tifa	2.29127e-86	0.470079	0.302	0.025	4.05624e-82
GMP	Vdac1	2.31852e-86	0.631197	0.643	0.13	4.10447e-82
GMP	Siva1	2.72247e-86	0.870578	0.677	0.156	4.8196e-82
GMP	Pkig	4.34943e-86	0.428504	0.357	0.037	7.6998e-82
GMP	Cdca7	8.46991e-86	0.606252	0.443	0.064	1.49943e-81
GMP	Snrnp40	9.31103e-86	0.512082	0.464	0.068	1.64833e-81
GMP	Eif3a	1.00266e-85	0.614288	0.566	0.1	1.775e-81
GMP	Ewsr1	1.04384e-85	0.695841	0.689	0.153	1.84791e-81
GMP	Gfer	4.34278e-85	0.366683	0.285	0.022	7.68802e-81
GMP	Ndufc2	5.06487e-85	0.79363	0.677	0.161	8.96634e-81
GMP	Lrrc59	7.32837e-85	0.534249	0.421	0.056	1.29734e-80
GMP	Mat2a	8.53392e-85	0.729682	0.583	0.11	1.51076e-80
GMP	Timm9	1.14736e-84	0.35389	0.255	0.017	2.03117e-80
GMP	Cox6b2	1.34452e-84	0.710796	0.396	0.051	2.3802e-80
GMP	mt-Cytb	1.57448e-84	1.32008	0.983	0.932	2.7873e-80
GMP	Psmd7	1.68123e-84	0.513863	0.426	0.056	2.97629e-80
GMP	Racgap1	1.80309e-84	0.522124	0.362	0.041	3.19201e-80
GMP	C1galt1c1	1.82618e-84	0.560708	0.315	0.029	3.23288e-80
GMP	Aldh9a1	1.85124e-84	0.337275	0.268	0.019	3.27725e-80
GMP	Eny2	1.94596e-84	0.584724	0.536	0.093	3.44493e-80
GMP	Rfc4	2.08186e-84	0.378611	0.306	0.027	3.68552e-80
GMP	Rpl30	2.31014e-84	1.14494	0.983	0.945	4.08964e-80
GMP	Asrgl1	2.58287e-84	0.342618	0.277	0.021	4.57245e-80
GMP	Cmc2	3.50361e-84	0.603073	0.502	0.082	6.20245e-80
GMP	Anp32e	3.61349e-84	0.598827	0.532	0.092	6.39697e-80
GMP	Ppa1	3.91714e-84	0.343785	0.281	0.022	6.93451e-80
GMP	Fxn	1.07256e-83	0.357357	0.277	0.021	1.89875e-79
GMP	Srsf1	1.1213e-83	0.637156	0.591	0.115	1.98504e-79
GMP	Cdca3	1.14907e-83	0.828722	0.481	0.079	2.0342e-79
GMP	Atad2	1.38669e-83	0.513468	0.362	0.041	2.45486e-79
GMP	Ptges3	1.6365e-83	0.642324	0.562	0.103	2.89709e-79
GMP	Fam136a	1.93334e-83	0.332206	0.255	0.017	3.4226e-79
GMP	Birc5	3.01189e-83	1.11238	0.536	0.1	5.33195e-79
GMP	Cdt1	3.02987e-83	0.395445	0.306	0.028	5.36378e-79
GMP	Psma4	7.65166e-83	0.72846	0.668	0.15	1.35457e-78
GMP	H2afv	1.18403e-82	1.28744	0.838	0.288	2.09608e-78
GMP	Clns1a	1.73299e-82	0.491142	0.426	0.058	3.06792e-78
GMP	Snrpb2	1.93836e-82	0.607797	0.532	0.096	3.43148e-78
GMP	Polr3k	2.70687e-82	0.427479	0.387	0.048	4.79197e-78
GMP	mt-Nd2	2.98098e-82	1.09776	0.962	0.71	5.27723e-78
GMP	Csrp1	3.00593e-82	0.556591	0.426	0.06	5.3214e-78
GMP	Cct5	5.27659e-82	0.756047	0.694	0.176	9.34115e-78
GMP	Ndufa5	5.29837e-82	0.625959	0.596	0.12	9.3797e-78
GMP	mt-Nd4	5.83423e-82	1.24066	0.979	0.891	1.03283e-77
GMP	Ndufa4	1.21589e-81	1.16008	0.936	0.683	2.15249e-77
GMP	Pdia6	1.32168e-81	0.575283	0.455	0.067	2.33977e-77
GMP	Tomm5	1.43466e-81	0.820295	0.651	0.149	2.53978e-77
GMP	Glrx5	1.45967e-81	0.692642	0.502	0.084	2.58406e-77
GMP	Gm11808	1.47882e-81	1.54551	0.911	0.686	2.61796e-77
GMP	Tceal9	1.73965e-81	0.442426	0.4	0.051	3.0797e-77
GMP	Aimp1	2.61851e-81	0.504449	0.438	0.064	4.63554e-77
GMP	Ran	3.83812e-81	1.4835	0.894	0.639	6.79462e-77
GMP	Bri3bp	6.22774e-81	0.479485	0.43	0.06	1.1025e-76
GMP	Fen1	6.84315e-81	0.464125	0.345	0.039	1.21144e-76
GMP	Vars	7.38599e-81	0.350409	0.272	0.021	1.30754e-76
GMP	Set	7.41525e-81	1.20517	0.86	0.433	1.31272e-76
GMP	Nup37	7.8032e-81	0.336814	0.251	0.017	1.3814e-76
GMP	Plac8	1.53928e-80	2.20496	0.919	0.746	2.72499e-76
GMP	Naa15	1.57951e-80	0.370932	0.319	0.031	2.7962e-76
GMP	Asf1a	1.72485e-80	0.431763	0.374	0.046	3.0535e-76
GMP	Cbx1	2.05905e-80	0.547524	0.438	0.065	3.64514e-76
GMP	Cfap20	2.3233e-80	0.37455	0.306	0.029	4.11293e-76
GMP	Larp7	2.55531e-80	0.417667	0.34	0.037	4.52366e-76
GMP	Arl6ip4	3.54334e-80	0.562239	0.515	0.091	6.27277e-76
GMP	Uhrf1	3.70023e-80	0.40629	0.298	0.027	6.55052e-76
GMP	Ppih	4.34851e-80	0.417111	0.366	0.044	7.69816e-76
GMP	Tubb5	5.37048e-80	1.66526	0.919	0.643	9.50736e-76
GMP	Rpn2	6.50856e-80	0.52173	0.46	0.069	1.15221e-75
GMP	Fh1	6.68041e-80	0.352788	0.294	0.026	1.18263e-75
GMP	Bst2	8.052e-80	0.451638	0.315	0.03	1.42544e-75
GMP	Rnaseh2a	1.11886e-79	0.332983	0.277	0.023	1.98072e-75
GMP	Ppia	1.29169e-79	1.28488	0.983	0.964	2.28667e-75
GMP	Zeb2	1.38721e-79	0.588685	0.404	0.053	2.45578e-75
GMP	Ssbp1	1.70562e-79	0.563522	0.523	0.094	3.01946e-75
GMP	Ighm	1.87852e-79	0.847015	0.387	0.051	3.32554e-75
GMP	Dazap1	1.89626e-79	0.606272	0.604	0.123	3.35695e-75
GMP	Ncapd2	2.31817e-79	0.341697	0.268	0.021	4.10385e-75
GMP	Snhg6	2.47142e-79	0.461734	0.383	0.049	4.37515e-75
GMP	Ccna2	2.94339e-79	0.738466	0.421	0.063	5.21067e-75
GMP	Mrpl2	3.96367e-79	0.378671	0.332	0.035	7.01689e-75
GMP	Mpp6	4.52464e-79	0.333743	0.268	0.021	8.00997e-75
GMP	Dnajc19	4.62729e-79	0.584033	0.579	0.114	8.19168e-75
GMP	Sf3b3	1.17954e-78	0.403396	0.349	0.04	2.08815e-74
GMP	Uqcrfs1	1.35211e-78	0.789035	0.723	0.193	2.39365e-74
GMP	1190007I07Rik	1.9161e-78	0.333898	0.272	0.022	3.39208e-74
GMP	E2f4	2.04878e-78	0.449169	0.374	0.047	3.62695e-74
GMP	Naa50	5.30266e-78	0.565833	0.528	0.096	9.3873e-74
GMP	Rps27a	5.5106e-78	0.957228	0.987	1	9.75541e-74
GMP	Taf1d	6.155e-78	0.524796	0.404	0.056	1.08962e-73
GMP	Cct4	1.02488e-77	0.791291	0.711	0.2	1.81434e-73
GMP	Dbf4	1.23013e-77	0.424085	0.319	0.034	2.17769e-73
GMP	Faim	2.50889e-77	0.371	0.315	0.032	4.44149e-73
GMP	Actl6a	2.91903e-77	0.434153	0.353	0.043	5.16756e-73
GMP	Rtcb	3.28098e-77	0.408367	0.336	0.038	5.80832e-73
GMP	Srpk1	4.94969e-77	0.498038	0.383	0.051	8.76244e-73
GMP	Mrpl18	5.88342e-77	0.794723	0.715	0.189	1.04154e-72
GMP	Nans	7.50877e-77	0.414722	0.4	0.055	1.32928e-72
GMP	Nap1l1	9.20555e-77	1.06786	0.83	0.365	1.62966e-72
GMP	Cep192	1.04658e-76	0.355611	0.294	0.028	1.85276e-72
GMP	Zfp706	1.61277e-76	0.996647	0.864	0.39	2.85509e-72
GMP	Cdca8	1.71132e-76	0.655035	0.451	0.074	3.02955e-72
GMP	Psmb10	1.82074e-76	0.466882	0.447	0.068	3.22326e-72
GMP	Pole3	3.81571e-76	0.451638	0.387	0.053	6.75495e-72
GMP	Eif3b	4.65833e-76	0.417675	0.349	0.041	8.24664e-72
GMP	Echs1	4.73724e-76	0.430869	0.387	0.052	8.38634e-72
GMP	Srsf9	6.6078e-76	0.453036	0.438	0.067	1.16978e-71
GMP	Eif1ax	7.4519e-76	0.558661	0.574	0.117	1.31921e-71
GMP	Ccnd2	7.60207e-76	0.648406	0.349	0.041	1.34579e-71
GMP	Lsm5	9.03342e-76	0.891086	0.736	0.207	1.59919e-71
GMP	Tmsb10	9.93954e-76	2.49826	0.928	0.871	1.7596e-71
GMP	Fkbp2	1.35707e-75	0.597045	0.532	0.103	2.40241e-71
GMP	Ddost	1.5052e-75	0.542496	0.468	0.077	2.66465e-71
GMP	Ppdpf	1.8136e-75	0.582267	0.46	0.075	3.21061e-71
GMP	Mrpl11	4.30141e-75	0.369361	0.349	0.041	7.61478e-71
GMP	Smc4	4.68482e-75	0.749251	0.562	0.117	8.29354e-71
GMP	Erg28	6.09605e-75	0.418561	0.37	0.048	1.07918e-70
GMP	Mki67	8.37149e-75	0.633352	0.443	0.073	1.48201e-70
GMP	Rpa3	9.3189e-75	0.502706	0.455	0.076	1.64973e-70
GMP	Mydgf	1.11638e-74	0.476403	0.434	0.066	1.97633e-70
GMP	Bccip	1.12695e-74	0.377787	0.319	0.034	1.99504e-70
GMP	Pam16	1.26856e-74	0.430148	0.404	0.057	2.24574e-70
GMP	Kpnb1	1.53944e-74	0.399354	0.357	0.044	2.72527e-70
GMP	Rnps1	2.06346e-74	0.476869	0.409	0.06	3.65294e-70
GMP	Tcf3	2.94578e-74	0.479604	0.374	0.05	5.21492e-70
GMP	Etfb	3.24763e-74	0.820749	0.689	0.184	5.74928e-70
GMP	Ppie	3.32696e-74	0.298025	0.255	0.021	5.88971e-70
GMP	Rps27l	3.4977e-74	1.1379	0.945	0.722	6.19198e-70
GMP	Srsf6	4.31253e-74	0.664052	0.681	0.167	7.63448e-70
GMP	Hmgn5	5.73945e-74	0.413987	0.353	0.044	1.01605e-69
GMP	Hat1	2.15853e-73	0.399461	0.353	0.044	3.82125e-69
GMP	Eif3h	2.4611e-73	0.876472	0.953	0.763	4.35688e-69
GMP	Mgat2	2.6102e-73	0.592807	0.54	0.109	4.62083e-69
GMP	Mrpl35	2.98309e-73	0.406722	0.357	0.045	5.28096e-69
GMP	Slc25a5	4.28399e-73	1.16686	0.928	0.664	7.58394e-69
GMP	Rps25	4.827e-73	0.909715	0.987	0.992	8.54523e-69
GMP	Mrpl34	5.05436e-73	0.571622	0.591	0.128	8.94774e-69
GMP	Cmtm7	8.99324e-73	1.35937	0.881	0.48	1.59207e-68
GMP	Il3ra	9.07239e-73	0.381814	0.251	0.021	1.60609e-68
GMP	Eef1akmt1	1.12704e-72	0.354787	0.302	0.032	1.9952e-68
GMP	Atp5g1	1.44508e-72	1.2623	0.902	0.605	2.55822e-68
GMP	Cenpx	4.74688e-72	0.718186	0.719	0.194	8.4034e-68
GMP	Rangap1	6.55829e-72	0.347215	0.285	0.028	1.16101e-67
GMP	Ctcf	7.87127e-72	0.494712	0.447	0.074	1.39345e-67
GMP	Mrps7	8.22514e-72	0.400911	0.323	0.038	1.4561e-67
GMP	Etfa	1.00729e-71	0.488419	0.417	0.067	1.78321e-67
GMP	Emc10	1.06868e-71	0.492068	0.506	0.093	1.89188e-67
GMP	Gm11361	1.25938e-71	0.59292	0.357	0.048	2.22949e-67
GMP	Eprs	1.45265e-71	0.352881	0.264	0.024	2.57163e-67
GMP	Hmbs	1.98034e-71	0.455814	0.353	0.047	3.5058e-67
GMP	Cd27	2.0524e-71	0.436898	0.281	0.028	3.63336e-67
GMP	Mis18a	2.88637e-71	0.620009	0.489	0.094	5.10974e-67
GMP	Knstrn	3.32716e-71	0.507492	0.362	0.05	5.89007e-67
GMP	Bola2	4.0865e-71	0.924002	0.783	0.285	7.23433e-67
GMP	Luc7l3	4.12784e-71	0.566633	0.557	0.117	7.30751e-67
GMP	Snx5	5.31491e-71	0.491605	0.434	0.073	9.40899e-67
GMP	Glo1	5.48646e-71	0.45449	0.374	0.054	9.71267e-67
GMP	Scarb1	5.53459e-71	0.320492	0.277	0.026	9.79788e-67
GMP	Nsa2	1.40321e-70	0.697586	0.711	0.208	2.4841e-66
GMP	Bclaf1	1.57828e-70	0.47629	0.434	0.071	2.79403e-66
GMP	A430005L14Rik	1.66379e-70	0.382704	0.332	0.04	2.94541e-66
GMP	Sae1	2.0056e-70	0.406859	0.387	0.056	3.55052e-66
GMP	Hnrnpab	2.03266e-70	0.968867	0.745	0.261	3.59841e-66
GMP	Phf5a	2.69288e-70	0.605901	0.609	0.14	4.76721e-66
GMP	Nudt5	3.86829e-70	0.374685	0.345	0.044	6.84803e-66
GMP	Srsf3	4.28163e-70	1.06151	0.936	0.622	7.57978e-66
GMP	Jpt2	4.45833e-70	0.330862	0.289	0.03	7.89259e-66
GMP	Polr2e	4.59006e-70	0.437059	0.438	0.07	8.12578e-66
GMP	Cycs	5.67202e-70	1.11016	0.809	0.329	1.00412e-65
GMP	Tmem160	5.70322e-70	0.627181	0.651	0.161	1.00964e-65
GMP	Mcm4	5.98514e-70	0.342209	0.285	0.029	1.05955e-65
GMP	mt-Nd3	7.92502e-70	0.902782	0.779	0.276	1.40297e-65
GMP	Ssr1	1.23071e-69	0.587067	0.545	0.115	2.17872e-65
GMP	Tmpo	1.26032e-69	0.839078	0.66	0.174	2.23115e-65
GMP	Eif3e	1.35998e-69	1.00455	0.885	0.563	2.40757e-65
GMP	Apopt1	2.41475e-69	0.338717	0.302	0.034	4.27483e-65
GMP	Mrpl54	4.53528e-69	0.581345	0.579	0.129	8.0288e-65
GMP	Anp32b	4.6817e-69	1.1913	0.911	0.613	8.28801e-65
GMP	Cnpy2	5.15079e-69	0.505196	0.409	0.066	9.11844e-65
GMP	Thyn1	6.94262e-69	0.32614	0.272	0.027	1.22905e-64
GMP	Nrm	7.58405e-69	0.502537	0.396	0.061	1.34261e-64
GMP	Fut8	7.62761e-69	0.50328	0.277	0.028	1.35032e-64
GMP	Snrpa	8.34276e-69	0.40569	0.332	0.042	1.47692e-64
GMP	Prpf19	1.32921e-68	0.391137	0.315	0.037	2.35311e-64
GMP	Polr2h	1.47514e-68	0.373219	0.294	0.032	2.61144e-64
GMP	mt-Co2	1.56744e-68	0.905433	0.987	0.99	2.77484e-64
GMP	Bola1	2.71299e-68	0.37786	0.336	0.042	4.8028e-64
GMP	Imp3	3.157e-68	0.410442	0.362	0.05	5.58884e-64
GMP	Mtch2	3.92433e-68	0.498321	0.545	0.111	6.94724e-64
GMP	Nol7	6.25123e-68	0.533419	0.528	0.108	1.10665e-63
GMP	0610010K14Rik	9.14346e-68	0.476789	0.421	0.07	1.61867e-63
GMP	Coq2	1.01631e-67	0.312566	0.251	0.023	1.79916e-63
GMP	Pdap1	1.29206e-67	0.662011	0.579	0.135	2.28734e-63
GMP	Snrpd2	1.51619e-67	0.889841	0.889	0.478	2.68411e-63
GMP	Rabl6	1.55025e-67	0.31847	0.26	0.024	2.7444e-63
GMP	Snrpe	1.71853e-67	0.932374	0.915	0.585	3.04232e-63
GMP	Cenpa	1.75941e-67	1.06732	0.502	0.109	3.11469e-63
GMP	Txn2	1.97949e-67	0.568857	0.57	0.125	3.50429e-63
GMP	Tomm70a	2.36794e-67	0.384886	0.37	0.054	4.19197e-63
GMP	Sumo2	2.76739e-67	0.994251	0.945	0.79	4.89911e-63
GMP	Exosc8	3.31454e-67	0.396001	0.323	0.041	5.86772e-63
GMP	Mdh1	3.87648e-67	0.53506	0.481	0.093	6.86254e-63
GMP	Pebp1	4.02946e-67	1.07331	0.804	0.415	7.13336e-63
GMP	Tuba1b	6.13352e-67	1.73078	0.872	0.642	1.08582e-62
GMP	Hnrnph1	6.64203e-67	0.503237	0.511	0.101	1.17584e-62
GMP	Tk1	8.21076e-67	0.497596	0.349	0.049	1.45355e-62
GMP	Mtf2	3.06805e-66	0.376464	0.332	0.044	5.43137e-62
GMP	2210016F16Rik	8.20095e-66	0.331508	0.281	0.03	1.45181e-61
GMP	Uba52	8.80779e-66	1.04637	0.911	0.686	1.55924e-61
GMP	Elane	1.26382e-65	1.09138	0.404	0.069	2.23734e-61
GMP	Nkg7	1.72145e-65	0.686071	0.383	0.061	3.04748e-61
GMP	Psma5	1.7345e-65	0.538551	0.54	0.118	3.07059e-61
GMP	1810022K09Rik	1.99865e-65	0.398272	0.362	0.053	3.53821e-61
GMP	Eif1ad	3.43251e-65	0.463851	0.421	0.073	6.07658e-61
GMP	Smc3	5.65875e-65	0.464229	0.43	0.076	1.00177e-60
GMP	Cenps	5.75717e-65	0.351613	0.298	0.036	1.01919e-60
GMP	S100a10	5.93844e-65	1.73263	0.817	0.561	1.05128e-60
GMP	Ptbp1	6.23744e-65	0.439928	0.383	0.06	1.10421e-60
GMP	Chchd4	9.02768e-65	0.416664	0.294	0.034	1.59817e-60
GMP	Rrp1	1.28795e-64	0.412399	0.404	0.066	2.28006e-60
GMP	Eif3i	1.3887e-64	0.80244	0.774	0.327	2.45842e-60
GMP	Cuta	2.65072e-64	0.59811	0.723	0.201	4.69258e-60
GMP	Ddx39b	2.77758e-64	0.491584	0.519	0.109	4.91715e-60
GMP	Emc8	2.88968e-64	0.390913	0.366	0.055	5.1156e-60
GMP	Hint2	4.13809e-64	0.388042	0.319	0.042	7.32567e-60
GMP	Rpa1	6.13244e-64	0.315525	0.251	0.024	1.08563e-59
GMP	Cdc37	9.12742e-64	0.54679	0.579	0.135	1.61583e-59
GMP	Rfc5	1.11933e-63	0.363666	0.298	0.037	1.98154e-59
GMP	Chchd7	1.19921e-63	0.383994	0.34	0.047	2.12296e-59
GMP	Yif1b	1.77942e-63	0.401562	0.336	0.047	3.1501e-59
GMP	Gsto1	5.38878e-63	0.35574	0.34	0.047	9.53976e-59
GMP	Cct7	6.40988e-63	0.535355	0.562	0.13	1.13474e-58
GMP	Atpif1	8.13148e-63	1.15824	0.906	0.691	1.43952e-58
GMP	Dtl	1.15754e-62	0.315767	0.255	0.026	2.04918e-58
GMP	Prdx1	1.16613e-62	1.01577	0.877	0.643	2.0644e-58
GMP	Dhx15	1.36392e-62	0.446144	0.438	0.081	2.41454e-58
GMP	Nop10	1.7883e-62	1.09591	0.843	0.469	3.16583e-58
GMP	Immt	2.37996e-62	0.362353	0.34	0.049	4.21325e-58
GMP	Odc1	2.60311e-62	0.494397	0.311	0.04	4.60828e-58
GMP	Ndufs3	2.97936e-62	0.407326	0.417	0.073	5.27437e-58
GMP	Polr2f	4.66394e-62	0.579243	0.609	0.15	8.25656e-58
GMP	Smarca5	5.66827e-62	0.51001	0.506	0.109	1.00345e-57
GMP	Patz1	7.38611e-62	0.385877	0.289	0.036	1.30756e-57
GMP	Naa20	7.39467e-62	0.313904	0.277	0.032	1.30908e-57
GMP	Mrps17	8.63753e-62	0.476858	0.489	0.102	1.5291e-57
GMP	Hpf1	8.98535e-62	0.442131	0.451	0.087	1.59068e-57
GMP	Rrm2	1.2996e-61	0.64996	0.426	0.078	2.30069e-57
GMP	Spcs3	4.96635e-61	0.458837	0.374	0.062	8.79192e-57
GMP	Uchl3	8.17962e-61	0.402448	0.362	0.057	1.44804e-56
GMP	Mrpl15	1.10504e-60	0.40448	0.383	0.064	1.95625e-56
GMP	Tmco1	1.13253e-60	0.470453	0.523	0.114	2.00492e-56
GMP	Babam1	1.1368e-60	0.410449	0.409	0.073	2.01248e-56
GMP	Snu13	1.49059e-60	0.810873	0.8	0.33	2.63879e-56
GMP	Ssb	1.71056e-60	0.560205	0.54	0.127	3.0282e-56
GMP	Khk	2.41718e-60	0.433277	0.396	0.069	4.27913e-56
GMP	Srsf2	3.76297e-60	0.990504	0.894	0.558	6.66159e-56
GMP	Ndufv2	4.43336e-60	0.541605	0.698	0.198	7.84837e-56
GMP	Pbdc1	4.46909e-60	0.385315	0.349	0.054	7.91163e-56
GMP	Cox7c	4.92245e-60	0.884305	0.962	0.913	8.71421e-56
GMP	Hypk	4.9324e-60	0.504418	0.502	0.109	8.73182e-56
GMP	Nubp2	5.27837e-60	0.394319	0.362	0.057	9.34429e-56
GMP	Mrpl4	5.4169e-60	0.453257	0.391	0.068	9.58953e-56
GMP	Psmd1	5.55963e-60	0.358486	0.315	0.044	9.84221e-56
GMP	Btf3	6.3263e-60	0.827105	0.983	0.874	1.11994e-55
GMP	Smc1a	7.58916e-60	0.471834	0.447	0.089	1.34351e-55
GMP	Uqcc2	7.94493e-60	0.680932	0.685	0.224	1.40649e-55
GMP	Cyc1	8.61535e-60	0.57665	0.579	0.146	1.52518e-55
GMP	Dpm3	1.03361e-59	0.574734	0.609	0.156	1.82979e-55
GMP	St8sia4	1.08315e-59	0.310749	0.251	0.026	1.91751e-55
GMP	Nt5c	1.17891e-59	0.476827	0.417	0.079	2.08703e-55
GMP	Khdrbs1	1.41863e-59	0.504462	0.545	0.128	2.5114e-55
GMP	Mrps5	1.55673e-59	0.326398	0.272	0.032	2.75589e-55
GMP	Lgals1	1.62131e-59	2.35154	0.787	0.656	2.87021e-55
GMP	Rpn1	2.13031e-59	0.394753	0.366	0.059	3.77129e-55
GMP	Hspe1	2.30587e-59	1.11936	0.83	0.532	4.08208e-55
GMP	Car2	3.27224e-59	1.25386	0.285	0.038	5.79285e-55
GMP	Htra2	3.53762e-59	0.365624	0.298	0.04	6.26265e-55
GMP	Exosc3	4.13119e-59	0.337584	0.332	0.049	7.31345e-55
GMP	M6pr	4.22709e-59	0.447402	0.464	0.092	7.48321e-55
GMP	Huwe1	5.82875e-59	0.302219	0.285	0.036	1.03186e-54
GMP	Idh3g	6.09302e-59	0.486348	0.485	0.105	1.07865e-54
GMP	Rabgap1l	8.22643e-59	0.336625	0.26	0.03	1.45632e-54
GMP	Farsa	8.70331e-59	0.308932	0.264	0.03	1.54075e-54
GMP	Lockd	9.56477e-59	0.625262	0.379	0.068	1.69325e-54
GMP	Urm1	1.17005e-58	0.311873	0.277	0.034	2.07135e-54
GMP	Eif5b	1.53204e-58	0.458031	0.464	0.095	2.71218e-54
GMP	Sf3b5	2.16862e-58	0.686224	0.753	0.248	3.83911e-54
GMP	1110004F10Rik	2.73286e-58	0.502577	0.523	0.12	4.83799e-54
GMP	Pole4	3.35745e-58	0.493309	0.506	0.114	5.9437e-54
GMP	Matr3	4.20477e-58	0.428464	0.396	0.071	7.4437e-54
GMP	Taok3	5.84012e-58	0.453082	0.421	0.081	1.03388e-53
GMP	U2af1	1.44845e-57	0.636805	0.689	0.205	2.56419e-53
GMP	Mrps14	1.99612e-57	0.6687	0.757	0.261	3.53373e-53
GMP	Eif3g	7.07801e-57	0.491076	0.451	0.093	1.25302e-52
GMP	Mrto4	7.80926e-57	0.367905	0.298	0.041	1.38247e-52
GMP	Rpia	3.76604e-56	0.486053	0.447	0.095	6.66702e-52
GMP	Trim27	3.82151e-56	0.409254	0.391	0.072	6.76521e-52
GMP	Acin1	4.57917e-56	0.396903	0.4	0.074	8.10651e-52
GMP	Aurkb	5.12267e-56	0.393924	0.277	0.037	9.06867e-52
GMP	Mrps33	8.2666e-56	0.559423	0.677	0.197	1.46344e-51
GMP	Eif2s3x	8.65386e-56	0.380947	0.349	0.057	1.53199e-51
GMP	Nr2c2ap	8.69513e-56	0.283753	0.26	0.031	1.5393e-51
GMP	Smchd1	1.21678e-55	0.359621	0.349	0.057	2.15406e-51
GMP	Cdkn2c	1.28348e-55	0.547823	0.319	0.051	2.27214e-51
GMP	Cetn3	1.31529e-55	0.491639	0.532	0.13	2.32846e-51
GMP	Ostc	1.35614e-55	0.548144	0.651	0.182	2.40077e-51
GMP	Rbbp4	2.174e-55	0.561232	0.553	0.143	3.84864e-51
GMP	Rnf26	2.51644e-55	0.354229	0.306	0.046	4.45485e-51
GMP	Dcps	2.86768e-55	0.308949	0.277	0.036	5.07666e-51
GMP	Rad23a	2.92417e-55	0.344504	0.281	0.038	5.17666e-51
GMP	E130309D02Rik	3.44197e-55	0.284338	0.264	0.033	6.09331e-51
GMP	Hp1bp3	4.88662e-55	0.530122	0.447	0.097	8.65079e-51
GMP	Tpr	6.68694e-55	0.537638	0.54	0.138	1.18379e-50
GMP	0610012G03Rik	6.99833e-55	0.460936	0.536	0.128	1.23891e-50
GMP	Srrm1	1.13231e-54	0.520858	0.596	0.16	2.00453e-50
GMP	Irf5	1.20329e-54	0.453198	0.298	0.043	2.13019e-50
GMP	Mlec	1.39028e-54	0.452645	0.409	0.081	2.46122e-50
GMP	Foxp1	1.71922e-54	0.506044	0.383	0.071	3.04353e-50
GMP	Ywhaq	1.77237e-54	0.647254	0.685	0.233	3.13763e-50
GMP	Lyl1	1.81845e-54	0.567826	0.562	0.149	3.2192e-50
GMP	Hikeshi	1.95654e-54	0.354102	0.362	0.063	3.46367e-50
GMP	Rfc3	2.03119e-54	0.322241	0.268	0.035	3.59582e-50
GMP	Me2	2.58465e-54	0.483597	0.43	0.094	4.5756e-50
GMP	Samm50	2.62296e-54	0.400606	0.379	0.071	4.64343e-50
GMP	Cnih1	2.75781e-54	0.36563	0.34	0.056	4.88215e-50
GMP	Hbb-bt	2.81599e-54	2.47069	0.736	0.248	4.98515e-50
GMP	Kansl2	3.09424e-54	0.308499	0.264	0.033	5.47773e-50
GMP	Rps27	3.33063e-54	0.817141	0.991	0.997	5.89622e-50
GMP	Fam46a	3.50661e-54	0.524239	0.34	0.058	6.20776e-50
GMP	Sfpq	5.26498e-54	0.547113	0.562	0.147	9.3206e-50
GMP	Arid1a	5.55785e-54	0.423287	0.464	0.101	9.83906e-50
GMP	Adk	5.83097e-54	0.403907	0.298	0.044	1.03226e-49
GMP	Srsf11	5.92388e-54	0.532386	0.6	0.161	1.0487e-49
GMP	Chchd1	6.48205e-54	0.494002	0.532	0.132	1.14752e-49
GMP	Snrpb	6.77866e-54	0.783678	0.915	0.571	1.20003e-49
GMP	Eef1e1	6.97569e-54	0.325762	0.285	0.039	1.23491e-49
GMP	Krtcap2	8.76162e-54	0.747076	0.838	0.455	1.55107e-49
GMP	Tardbp	1.41656e-53	0.399961	0.409	0.08	2.50773e-49
GMP	Exosc7	1.50995e-53	0.350204	0.298	0.044	2.67307e-49
GMP	Keap1	1.9384e-53	0.337644	0.277	0.038	3.43154e-49
GMP	Eif2s1	2.19874e-53	0.334073	0.336	0.055	3.89243e-49
GMP	mt-Co1	2.92822e-53	0.74499	0.991	1	5.18384e-49
GMP	Srrt	3.22745e-53	0.31344	0.289	0.042	5.71355e-49
GMP	Hsp90aa1	3.4313e-53	1.14323	0.804	0.461	6.07444e-49
GMP	Tsn	3.88969e-53	0.384694	0.417	0.083	6.88593e-49
GMP	Vdac3	4.19824e-53	0.538245	0.587	0.162	7.43214e-49
GMP	Srp72	4.63182e-53	0.345755	0.34	0.057	8.19972e-49
GMP	H2afz	4.704e-53	1.40339	0.974	0.966	8.32749e-49
GMP	Supt16	6.99386e-53	0.384915	0.294	0.043	1.23812e-48
GMP	Srsf10	7.84593e-53	0.419162	0.426	0.088	1.38896e-48
GMP	Ndufa12	7.85156e-53	0.568692	0.523	0.136	1.38996e-48
GMP	Utp11	7.87974e-53	0.346837	0.336	0.056	1.39495e-48
GMP	Ahsa1	8.38153e-53	0.459434	0.477	0.11	1.48378e-48
GMP	Nsmce4a	8.61705e-53	0.488896	0.515	0.129	1.52548e-48
GMP	Smim11	9.15481e-53	0.468624	0.494	0.117	1.62068e-48
GMP	Mrps12	1.11605e-52	0.407943	0.409	0.083	1.97574e-48
GMP	Ptpa	1.21758e-52	0.397836	0.345	0.061	2.15548e-48
GMP	Lsm8	1.3873e-52	0.600341	0.63	0.193	2.45594e-48
GMP	Abcf1	1.70482e-52	0.314052	0.302	0.045	3.01804e-48
GMP	Nasp	1.73319e-52	0.400122	0.349	0.061	3.06828e-48
GMP	Tgfb1	1.939e-52	0.744064	0.791	0.321	3.43261e-48
GMP	Thrap3	1.96614e-52	0.401719	0.366	0.068	3.48067e-48
GMP	Eif4h	3.17562e-52	0.513544	0.562	0.148	5.62181e-48
GMP	Ly6e	3.56407e-52	1.14703	0.923	0.697	6.30947e-48
GMP	Uck2	4.09632e-52	0.271581	0.26	0.033	7.25171e-48
GMP	Orc6	4.80009e-52	0.308715	0.272	0.038	8.49761e-48
GMP	AC149090.1	5.15906e-52	0.620774	0.421	0.092	9.13308e-48
GMP	Gtpbp4	8.23426e-52	0.369914	0.311	0.049	1.45771e-47
GMP	Snhg9	9.47169e-52	0.31658	0.251	0.032	1.67677e-47
GMP	Pycr2	1.04136e-51	0.333179	0.306	0.048	1.84352e-47
GMP	Ube2e3	1.13798e-51	0.455614	0.447	0.099	2.01457e-47
GMP	Eif3c	1.34977e-51	0.483249	0.438	0.098	2.3895e-47
GMP	Llph	1.45599e-51	0.500477	0.583	0.156	2.57753e-47
GMP	Atp5o.1	2.32016e-51	0.762436	0.872	0.546	4.10737e-47
GMP	Xrn2	2.48281e-51	0.326796	0.328	0.055	4.39532e-47
GMP	AC160336.1	2.53198e-51	0.666918	0.515	0.133	4.48237e-47
GMP	Mrps16	2.66415e-51	0.492433	0.574	0.157	4.71635e-47
GMP	Trmt112	3.21919e-51	0.54161	0.706	0.234	5.69894e-47
GMP	Acsl5	3.38447e-51	0.375444	0.383	0.074	5.99153e-47
GMP	Mrpl19	3.63703e-51	0.333757	0.277	0.04	6.43863e-47
GMP	Ctsc	5.09835e-51	0.648138	0.391	0.079	9.0256e-47
GMP	Ube2e1	5.14003e-51	0.450892	0.489	0.117	9.09939e-47
GMP	Phf14	6.4698e-51	0.329034	0.294	0.045	1.14535e-46
GMP	Hba-a2	7.28104e-51	3.51992	0.749	0.298	1.28896e-46
GMP	Mrpl22	7.6377e-51	0.286168	0.281	0.041	1.3521e-46
GMP	Marc2	8.69982e-51	0.318442	0.302	0.047	1.54013e-46
GMP	Bloc1s2	9.11012e-51	0.544694	0.536	0.139	1.61276e-46
GMP	Hsd17b12	9.91222e-51	0.283173	0.26	0.034	1.75476e-46
GMP	Arsb	1.30917e-50	0.410068	0.289	0.045	2.31762e-46
GMP	Ppil3	1.78618e-50	0.292315	0.255	0.034	3.16207e-46
GMP	Creg1	1.83314e-50	0.506101	0.647	0.188	3.24521e-46
GMP	Rbm7	2.32081e-50	0.489387	0.498	0.122	4.10852e-46
GMP	Cdca4	2.72698e-50	0.324612	0.302	0.048	4.82758e-46
GMP	Ikbkb	2.72927e-50	0.467176	0.409	0.087	4.83163e-46
GMP	Smim20	2.92435e-50	0.395856	0.426	0.092	5.17699e-46
GMP	Asf1b	3.25547e-50	0.463195	0.366	0.071	5.76316e-46
GMP	Nedd4	3.86009e-50	0.42325	0.26	0.036	6.83352e-46
GMP	Fbxo5	5.01486e-50	0.349757	0.277	0.041	8.8778e-46
GMP	Ruvbl2	5.35072e-50	0.350445	0.319	0.054	9.47238e-46
GMP	Hnrnpa3	5.7132e-50	0.785821	0.847	0.483	1.01141e-45
GMP	Rex1bd	5.80036e-50	0.448007	0.485	0.117	1.02684e-45
GMP	Emc6	9.08246e-50	0.424114	0.519	0.13	1.60787e-45
GMP	Acp1	2.14564e-49	0.406678	0.43	0.096	3.79843e-45
GMP	Sdha	2.31874e-49	0.425355	0.451	0.102	4.10487e-45
GMP	Wbp11	2.36536e-49	0.390521	0.404	0.085	4.18739e-45
GMP	Qars	2.42325e-49	0.312991	0.264	0.037	4.28988e-45
GMP	Prpf4b	2.44198e-49	0.362932	0.357	0.068	4.32304e-45
GMP	Hnrnpl	2.5023e-49	0.410383	0.421	0.092	4.42983e-45
GMP	Ccz1	3.08551e-49	0.410622	0.396	0.084	5.46227e-45
GMP	Atp5b	3.87448e-49	0.841712	0.94	0.788	6.859e-45
GMP	Denr	5.01438e-49	0.417351	0.46	0.106	8.87696e-45
GMP	Sec61g	5.18321e-49	0.78946	0.97	0.869	9.17584e-45
GMP	Upf3b	5.69849e-49	0.333471	0.294	0.047	1.0088e-44
GMP	Nme1	7.74953e-49	0.953233	0.753	0.422	1.3719e-44
GMP	Lman2	7.95999e-49	0.483103	0.604	0.171	1.40916e-44
GMP	Rtf1	8.70385e-49	0.421173	0.472	0.112	1.54084e-44
GMP	Eif3j1	8.74267e-49	0.331549	0.362	0.069	1.54771e-44
GMP	Snrnp70	9.84165e-49	0.51049	0.481	0.12	1.74227e-44
GMP	Fam120a	9.89069e-49	0.329086	0.319	0.055	1.75095e-44
GMP	Uhrf2	1.31143e-48	0.328591	0.272	0.04	2.32162e-44
GMP	Tmed9	1.47019e-48	0.53993	0.655	0.208	2.60267e-44
GMP	Stt3b	1.49233e-48	0.339345	0.315	0.055	2.64188e-44
GMP	Hnrnpdl	1.58827e-48	0.475146	0.579	0.159	2.81172e-44
GMP	Eif5a	1.86349e-48	0.843396	0.962	0.919	3.29894e-44
GMP	Krr1	1.88475e-48	0.285413	0.26	0.036	3.33657e-44
GMP	Tmem256	1.95599e-48	0.806404	0.809	0.472	3.46269e-44
GMP	Gusb	2.05607e-48	0.364965	0.34	0.063	3.63986e-44
GMP	Hes6	2.86967e-48	0.45927	0.349	0.068	5.08018e-44
GMP	Park7	2.97073e-48	0.801544	0.8	0.439	5.25908e-44
GMP	Ndufs2	3.65386e-48	0.403538	0.468	0.112	6.46843e-44
GMP	Arpc5l	3.70216e-48	0.421776	0.511	0.128	6.55393e-44
GMP	Mrps15	4.66113e-48	0.470764	0.481	0.122	8.2516e-44
GMP	Psma7	5.14039e-48	0.874918	0.898	0.746	9.10003e-44
GMP	Ankrd13a	5.24892e-48	0.526848	0.596	0.181	9.29217e-44
GMP	Bscl2	6.28821e-48	0.338024	0.302	0.051	1.1132e-43
GMP	Prtn3	6.9677e-48	1.72842	0.549	0.185	1.23349e-43
GMP	Ctbp1	8.09659e-48	0.621656	0.668	0.226	1.43334e-43
GMP	Pfdn6	9.75172e-48	0.478557	0.566	0.159	1.72635e-43
GMP	Tia1	1.16176e-47	0.34991	0.306	0.052	2.05666e-43
GMP	Sh3bgrl	1.20102e-47	0.42476	0.413	0.092	2.12616e-43
GMP	Uchl5	1.35654e-47	0.407809	0.46	0.11	2.40148e-43
GMP	Prpf40a	1.59092e-47	0.401892	0.468	0.114	2.8164e-43
GMP	Tex30	1.68459e-47	0.320702	0.289	0.047	2.98224e-43
GMP	Rnf126	1.82963e-47	0.288559	0.294	0.047	3.239e-43
GMP	Srsf4	1.94218e-47	0.384332	0.387	0.081	3.43824e-43
GMP	Vcp	2.38688e-47	0.469276	0.485	0.125	4.2255e-43
GMP	Ei24	2.47771e-47	0.331695	0.294	0.049	4.38629e-43
GMP	Tomm20	2.90721e-47	0.777492	0.847	0.631	5.14663e-43
GMP	E2f8	2.94613e-47	0.351161	0.251	0.036	5.21553e-43
GMP	Mrps18a	3.03899e-47	0.348899	0.383	0.079	5.37993e-43
GMP	Eif4g1	3.19236e-47	0.317683	0.319	0.056	5.65144e-43
GMP	Ssr4	3.35221e-47	0.818567	0.877	0.609	5.93441e-43
GMP	3830406C13Rik	3.70392e-47	0.320374	0.264	0.04	6.55705e-43
GMP	Stx16	3.82248e-47	0.299089	0.26	0.038	6.76694e-43
GMP	Bax	4.27055e-47	0.428985	0.566	0.156	7.56016e-43
GMP	Commd4	5.02625e-47	0.354185	0.34	0.064	8.89796e-43
GMP	Pigt	7.81675e-47	0.324528	0.302	0.051	1.3838e-42
GMP	Abhd11	1.14424e-46	0.32777	0.302	0.052	2.02565e-42
GMP	Hba-a1	1.24222e-46	3.95461	0.757	0.298	2.1991e-42
GMP	Dnajc15	1.87237e-46	0.394835	0.37	0.077	3.31466e-42
GMP	Zfp91	3.09216e-46	0.304748	0.26	0.038	5.47405e-42
GMP	Ssna1	3.19396e-46	0.549198	0.63	0.207	5.65426e-42
GMP	Ilf2	4.47394e-46	0.324621	0.323	0.06	7.92021e-42
GMP	Mrpl58	4.6934e-46	0.365015	0.353	0.072	8.30873e-42
GMP	Uqcrc2	4.90915e-46	0.41986	0.451	0.112	8.69066e-42
GMP	Mrps34	5.46096e-46	0.310766	0.302	0.052	9.66754e-42
GMP	Anapc15	5.84255e-46	0.358913	0.328	0.062	1.03431e-41
GMP	Hnrnpc	6.30075e-46	0.469437	0.613	0.18	1.11542e-41
GMP	Arglu1	8.10828e-46	0.399181	0.374	0.079	1.43541e-41
GMP	Tpx2	1.11106e-45	0.34226	0.264	0.041	1.96691e-41
GMP	Mad2l1	1.33181e-45	0.337644	0.272	0.044	2.3577e-41
GMP	Uba2	1.39087e-45	0.3574	0.374	0.079	2.46225e-41
GMP	Bcas2	1.55839e-45	0.408597	0.515	0.138	2.75882e-41
GMP	Igbp1	1.58843e-45	0.359418	0.323	0.061	2.81201e-41
GMP	Rae1	1.75611e-45	0.343351	0.302	0.053	3.10884e-41
GMP	Tmem242	2.11264e-45	0.282085	0.255	0.038	3.74001e-41
GMP	Cks2	3.03623e-45	0.782982	0.779	0.298	5.37503e-41
GMP	Snrpd3	4.26645e-45	0.539982	0.63	0.203	7.55289e-41
GMP	Dcun1d5	4.66486e-45	0.485017	0.613	0.19	8.2582e-41
GMP	Chtop	5.43323e-45	0.369737	0.387	0.084	9.61845e-41
GMP	Irak1	6.44489e-45	0.278372	0.251	0.037	1.14094e-40
GMP	Psmg3	6.72355e-45	0.283304	0.255	0.039	1.19027e-40
GMP	Psme3	7.13819e-45	0.360312	0.357	0.074	1.26367e-40
GMP	Ebna1bp2	7.95888e-45	0.423008	0.455	0.115	1.40896e-40
GMP	Taf10	1.06641e-44	0.461722	0.591	0.18	1.88787e-40
GMP	Rwdd1	1.66384e-44	0.469255	0.54	0.155	2.94549e-40
GMP	Rdx	1.87451e-44	0.441262	0.468	0.122	3.31845e-40
GMP	Ppid	2.49457e-44	0.290336	0.255	0.039	4.41614e-40
GMP	Rbm17	3.38594e-44	0.423859	0.46	0.116	5.99412e-40
GMP	Mrpl27	3.43011e-44	0.321898	0.302	0.055	6.07232e-40
GMP	Csnk1a1	3.5511e-44	0.465226	0.579	0.172	6.28651e-40
GMP	Ormdl2	3.75838e-44	0.301156	0.336	0.065	6.65345e-40
GMP	Amd1	5.67418e-44	0.301266	0.281	0.047	1.0045e-39
GMP	Sec61b	6.05663e-44	0.78307	0.957	0.891	1.07221e-39
GMP	Suclg1	7.17792e-44	0.42016	0.443	0.112	1.27071e-39
GMP	Nrros	7.91282e-44	0.386253	0.417	0.097	1.40081e-39
GMP	Ccnb2	8.09083e-44	0.606512	0.362	0.082	1.43232e-39
GMP	Rps19bp1	1.04655e-43	0.277145	0.268	0.043	1.85271e-39
GMP	Mtdh	1.1569e-43	0.603538	0.672	0.255	2.04806e-39
GMP	Emg1	1.23368e-43	0.502397	0.617	0.214	2.18398e-39
GMP	Kcnab2	1.29706e-43	0.349864	0.349	0.074	2.29619e-39
GMP	Usp14	1.45327e-43	0.290938	0.26	0.041	2.57273e-39
GMP	Ndufs8	1.90302e-43	0.421706	0.481	0.127	3.36891e-39
GMP	Slbp	2.3435e-43	0.545855	0.591	0.187	4.1487e-39
GMP	Svbp	2.45179e-43	0.376819	0.374	0.083	4.34041e-39
GMP	Dus1l	2.52281e-43	0.300501	0.277	0.047	4.46612e-39
GMP	Anapc11	2.64942e-43	0.470242	0.591	0.18	4.69027e-39
GMP	Prpf31	2.85788e-43	0.272564	0.255	0.04	5.05931e-39
GMP	U2af2	2.92465e-43	0.332017	0.383	0.084	5.17751e-39
GMP	Eif1a	3.02531e-43	0.306086	0.362	0.074	5.35571e-39
GMP	Camta1	3.55257e-43	0.339081	0.289	0.052	6.28911e-39
GMP	Mtx2	4.18985e-43	0.309195	0.272	0.046	7.4173e-39
GMP	Ncaph2	4.19567e-43	0.362138	0.353	0.075	7.42759e-39
GMP	Ubl4a	4.24013e-43	0.382629	0.426	0.105	7.50631e-39
GMP	Slc48a1	5.46343e-43	0.368455	0.379	0.085	9.67192e-39
GMP	Ddx39	5.65513e-43	0.343959	0.345	0.071	1.00113e-38
GMP	Gm16286	5.9616e-43	0.45524	0.498	0.138	1.05538e-38
GMP	Mrpl57	6.12024e-43	0.549477	0.651	0.22	1.08347e-38
GMP	Ptp4a3	6.97113e-43	0.428979	0.311	0.061	1.2341e-38
GMP	Fam105a	1.0798e-42	0.281353	0.277	0.046	1.91158e-38
GMP	Erp29	1.11572e-42	0.814743	0.774	0.434	1.97516e-38
GMP	Rbm3	1.35452e-42	0.817682	0.991	0.921	2.39791e-38
GMP	Ube2c	1.35901e-42	0.960797	0.353	0.078	2.40586e-38
GMP	Letm1	1.39458e-42	0.282468	0.272	0.046	2.46883e-38
GMP	Akr1a1	1.61384e-42	0.621447	0.847	0.608	2.85698e-38
GMP	Bckdk	1.67e-42	0.361225	0.323	0.066	2.9564e-38
GMP	Tnfrsf13b	1.85295e-42	0.389735	0.383	0.089	3.28028e-38
GMP	Psmc5	2.02923e-42	0.32395	0.34	0.07	3.59235e-38
GMP	Atp5g3	2.12527e-42	0.735518	0.719	0.358	3.76237e-38
GMP	Mrpl32	2.67741e-42	0.365278	0.404	0.097	4.73982e-38
GMP	Swi5	3.46614e-42	0.639867	0.813	0.457	6.13611e-38
GMP	Txnl1	4.31945e-42	0.412295	0.54	0.161	7.64673e-38
GMP	Parl	4.46549e-42	0.385977	0.362	0.08	7.90526e-38
GMP	Cbfb	5.7672e-42	0.456801	0.451	0.12	1.02097e-37
GMP	Hnrnpm	6.78878e-42	0.454868	0.506	0.146	1.20182e-37
GMP	Slc25a3	7.85727e-42	0.664006	0.911	0.71	1.39097e-37
GMP	Uqcr11	9.37641e-42	0.647197	0.936	0.734	1.65991e-37
GMP	H1f0	1.04153e-41	0.52407	0.277	0.05	1.84383e-37
GMP	Eif3m	1.16235e-41	0.588148	0.647	0.262	2.05771e-37
GMP	Timm22	1.19376e-41	0.299612	0.272	0.047	2.11331e-37
GMP	Uqcrc1	1.35456e-41	0.512625	0.532	0.164	2.39797e-37
GMP	Tm7sf3	2.15003e-41	0.307027	0.294	0.055	3.8062e-37
GMP	Napsa	2.44815e-41	0.608345	0.621	0.216	4.33397e-37
GMP	Msl3	2.50145e-41	0.267747	0.268	0.046	4.42831e-37
GMP	Tubb4b	2.83847e-41	0.732047	0.553	0.184	5.02493e-37
GMP	Cdk1	3.05333e-41	0.398687	0.315	0.063	5.40531e-37
GMP	Papola	3.576e-41	0.381078	0.54	0.156	6.33059e-37
GMP	Cpsf2	3.59233e-41	0.277811	0.251	0.04	6.3595e-37
GMP	Snw1	4.30045e-41	0.345671	0.362	0.08	7.61309e-37
GMP	Mrpl55	4.39649e-41	0.301829	0.302	0.058	7.78311e-37
GMP	2310039H08Rik	4.44091e-41	0.294241	0.272	0.047	7.86175e-37
GMP	U2surp	4.93646e-41	0.339467	0.332	0.069	8.73902e-37
GMP	Brd7	5.04199e-41	0.370599	0.391	0.094	8.92584e-37
GMP	Rasgrp2	5.05882e-41	0.652106	0.672	0.264	8.95564e-37
GMP	Cisd2	6.23204e-41	0.431689	0.545	0.161	1.10326e-36
GMP	Psme1	6.45806e-41	0.544675	0.66	0.243	1.14327e-36
GMP	Nusap1	6.90655e-41	0.527402	0.289	0.056	1.22267e-36
GMP	Hnrnpa2b1	8.04193e-41	0.726337	0.877	0.734	1.42366e-36
GMP	Pdha1	8.7928e-41	0.353578	0.387	0.093	1.55659e-36
GMP	Otulin	9.78909e-41	0.302973	0.26	0.044	1.73296e-36
GMP	Ndufb10	1.00025e-40	0.565794	0.723	0.298	1.77074e-36
GMP	Mtch1	1.44191e-40	0.437551	0.545	0.165	2.55262e-36
GMP	Triap1	1.5504e-40	0.304199	0.289	0.054	2.74467e-36
GMP	Hmgn1	1.85333e-40	0.874157	0.587	0.259	3.28095e-36
GMP	Mrpl17	2.04885e-40	0.335853	0.4	0.096	3.62708e-36
GMP	Pgrmc1	2.49724e-40	0.288852	0.251	0.041	4.42087e-36
GMP	Sdhb	3.01083e-40	0.485368	0.668	0.235	5.33007e-36
GMP	Psma1	3.34237e-40	0.583539	0.745	0.301	5.917e-36
GMP	Tacc3	3.82624e-40	0.321964	0.285	0.054	6.7736e-36
GMP	Eif4enif1	4.47066e-40	0.280128	0.26	0.044	7.91441e-36
GMP	Kxd1	4.47978e-40	0.332267	0.336	0.071	7.93056e-36
GMP	Mta2	5.19587e-40	0.320542	0.336	0.072	9.19825e-36
GMP	Wdr89	5.51746e-40	0.613013	0.809	0.442	9.76756e-36
GMP	Dap3	5.7032e-40	0.283152	0.285	0.053	1.00964e-35
GMP	Polr2k	7.69579e-40	0.466804	0.566	0.183	1.36239e-35
GMP	Mrpl30	9.69377e-40	0.525322	0.736	0.324	1.71609e-35
GMP	Ino80e	1.04312e-39	0.283025	0.298	0.058	1.84664e-35
GMP	Ift20	1.24817e-39	0.440112	0.511	0.152	2.20963e-35
GMP	2010107E04Rik	1.38348e-39	0.642905	0.932	0.835	2.44917e-35
GMP	Stub1	1.42952e-39	0.404873	0.498	0.144	2.53068e-35
GMP	Ubap2l	2.0194e-39	0.360582	0.349	0.077	3.57494e-35
GMP	Hnrnpu	2.11526e-39	0.627922	0.813	0.423	3.74465e-35
GMP	Pih1d1	2.35358e-39	0.371256	0.43	0.114	4.16655e-35
GMP	Hbb-bs	2.47825e-39	3.26601	0.762	0.36	4.38725e-35
GMP	Nop53	2.66153e-39	0.673505	0.779	0.44	4.7117e-35
GMP	Tssc4	2.90651e-39	0.287079	0.272	0.05	5.14539e-35
GMP	Hprt	3.09736e-39	0.481582	0.587	0.194	5.48326e-35
GMP	Agpat5	3.14889e-39	0.270183	0.302	0.059	5.57448e-35
GMP	Itpa	3.22692e-39	0.287522	0.268	0.049	5.71261e-35
GMP	Mcrs1	3.30454e-39	0.316011	0.362	0.083	5.85003e-35
GMP	Cnot6	3.87889e-39	0.261963	0.251	0.042	6.86681e-35
GMP	Oxa1l	3.89731e-39	0.284465	0.272	0.049	6.89941e-35
GMP	Dtnbp1	4.04638e-39	0.404969	0.409	0.107	7.16331e-35
GMP	Pmf1	4.38991e-39	0.350507	0.417	0.107	7.77146e-35
GMP	Spint2	4.52631e-39	0.445295	0.396	0.101	8.01293e-35
GMP	Mrpl13	4.58991e-39	0.278687	0.281	0.053	8.12552e-35
GMP	Cdc20	5.51527e-39	0.437009	0.281	0.054	9.76368e-35
GMP	Anapc13	5.55078e-39	0.531561	0.668	0.248	9.82654e-35
GMP	Dr1	5.57412e-39	0.333654	0.323	0.069	9.86786e-35
GMP	Prdx2	6.30261e-39	0.791246	0.643	0.304	1.11575e-34
GMP	Mplkip	6.92587e-39	0.372147	0.421	0.11	1.22609e-34
GMP	Atp5a1	7.54923e-39	0.722707	0.834	0.607	1.33644e-34
GMP	Wdr61	7.6248e-39	0.288995	0.294	0.058	1.34982e-34
GMP	Rnf187	8.00073e-39	0.3581	0.391	0.094	1.41637e-34
GMP	Strap	8.05812e-39	0.377277	0.477	0.134	1.42653e-34
GMP	Polr2j	8.27494e-39	0.451393	0.655	0.231	1.46491e-34
GMP	Adcy7	8.39505e-39	0.275375	0.251	0.043	1.48618e-34
GMP	Chd4	1.17987e-38	0.353807	0.409	0.104	2.08872e-34
GMP	Ube2s	1.23931e-38	0.961319	0.843	0.554	2.19395e-34
GMP	Cpsf6	1.30877e-38	0.298428	0.332	0.072	2.31691e-34
GMP	Cox6c	1.40323e-38	0.589944	0.974	0.942	2.48414e-34
GMP	Phb2	1.64255e-38	0.726976	0.723	0.382	2.90781e-34
GMP	Ptpn18	1.9434e-38	0.750612	0.851	0.539	3.44039e-34
GMP	Mrpl21	2.31506e-38	0.296454	0.294	0.058	4.09835e-34
GMP	Mrpl51	2.38149e-38	0.443032	0.536	0.167	4.21595e-34
GMP	Rfc1	2.77905e-38	0.350201	0.302	0.063	4.91976e-34
GMP	Commd8	3.50912e-38	0.44727	0.447	0.128	6.21219e-34
GMP	Ndufc1	4.51482e-38	0.570858	0.702	0.309	7.99258e-34
GMP	Top2b	4.67087e-38	0.291616	0.285	0.056	8.26884e-34
GMP	Thoc3	5.01829e-38	0.277145	0.264	0.048	8.88387e-34
GMP	Zfp207	5.05536e-38	0.413945	0.506	0.153	8.9495e-34
GMP	Chtf8	6.44408e-38	0.260963	0.264	0.048	1.1408e-33
GMP	C1d	6.51716e-38	0.420664	0.583	0.195	1.15373e-33
GMP	Ptpra	6.61364e-38	0.258415	0.251	0.043	1.17081e-33
GMP	Polr2i	6.71597e-38	0.309809	0.396	0.099	1.18893e-33
GMP	Psmb9	6.76928e-38	0.472526	0.566	0.193	1.19837e-33
GMP	Sf3b4	7.14851e-38	0.287696	0.294	0.058	1.2655e-33
GMP	Stag1	8.23005e-38	0.274932	0.26	0.047	1.45697e-33
GMP	Cdc26	8.39287e-38	0.412609	0.515	0.158	1.48579e-33
GMP	Guk1	8.71979e-38	0.328755	0.34	0.077	1.54367e-33
GMP	Cox20	9.07575e-38	0.426473	0.413	0.111	1.60668e-33
GMP	Ythdf2	9.46411e-38	0.323909	0.268	0.051	1.67543e-33
GMP	Ndufv1	9.70155e-38	0.290423	0.311	0.065	1.71746e-33
GMP	Hsd17b10	1.24733e-37	0.377484	0.468	0.137	2.20815e-33
GMP	Ufc1	1.32467e-37	0.324426	0.4	0.101	2.34506e-33
GMP	Xpo1	1.39306e-37	0.268157	0.285	0.056	2.46613e-33
GMP	Vrk1	1.41006e-37	0.404816	0.451	0.129	2.49623e-33
GMP	Commd7	1.44517e-37	0.35024	0.4	0.103	2.55838e-33
GMP	Eif3k	1.88329e-37	0.554991	0.928	0.797	3.33399e-33
GMP	Drap1	1.96235e-37	0.278901	0.345	0.076	3.47394e-33
GMP	Rps9	2.28055e-37	0.461573	0.987	1	4.03726e-33
GMP	Elof1	2.83313e-37	0.40409	0.451	0.131	5.0155e-33
GMP	Mrpl40	3.28554e-37	0.315373	0.357	0.085	5.81639e-33
GMP	Fam133b	4.28768e-37	0.3356	0.37	0.09	7.59048e-33
GMP	2610001J05Rik	4.5434e-37	0.436955	0.464	0.135	8.04319e-33
GMP	Prrc2c	4.6539e-37	0.33668	0.357	0.084	8.23881e-33
GMP	Psmb4	5.05817e-37	0.533474	0.613	0.233	8.95447e-33
GMP	Acyp1	8.80809e-37	0.321819	0.34	0.08	1.5593e-32
GMP	Aco2	1.08685e-36	0.276187	0.306	0.065	1.92405e-32
GMP	Sarnp	1.34883e-36	0.406245	0.532	0.171	2.38783e-32
GMP	Tra2b	1.52798e-36	0.497218	0.66	0.249	2.70497e-32
GMP	Itga4	1.55899e-36	0.347478	0.277	0.054	2.75988e-32
GMP	Nudcd3	1.6331e-36	0.28297	0.26	0.048	2.89107e-32
GMP	Lsm4	1.64347e-36	0.602674	0.787	0.446	2.90944e-32
GMP	Josd2	2.03788e-36	0.307541	0.294	0.061	3.60766e-32
GMP	Sltm	2.09958e-36	0.315154	0.345	0.081	3.71689e-32
GMP	Hnrnpf	2.3684e-36	0.628166	0.957	0.823	4.19278e-32
GMP	Sfi1	2.52291e-36	0.319174	0.294	0.061	4.46631e-32
GMP	Tnpo3	2.90835e-36	0.267643	0.272	0.053	5.14865e-32
GMP	Gnas	3.35599e-36	0.584503	0.949	0.852	5.94111e-32
GMP	Ak6	4.03201e-36	0.273851	0.272	0.054	7.13787e-32
GMP	Cwc15	5.08085e-36	0.425653	0.6	0.207	8.99463e-32
GMP	Hnrnpa0	5.75161e-36	0.264829	0.277	0.054	1.01821e-31
GMP	Hspa14	6.32737e-36	0.283237	0.345	0.081	1.12013e-31
GMP	Ndufs6	6.595e-36	0.612991	0.732	0.342	1.16751e-31
GMP	Rad23b	8.67863e-36	0.27856	0.289	0.06	1.53638e-31
GMP	Gatm	9.4419e-36	0.357065	0.336	0.08	1.6715e-31
GMP	Ap1s1	1.30101e-35	0.28597	0.302	0.066	2.30319e-31
GMP	Eif3d	1.77789e-35	0.338321	0.328	0.077	3.14741e-31
GMP	Ndufb5	2.02482e-35	0.59355	0.791	0.451	3.58454e-31
GMP	Stk16	2.32315e-35	0.418808	0.519	0.172	4.11267e-31
GMP	Spc25	2.56648e-35	0.370593	0.281	0.058	4.54344e-31
GMP	Ndufb4	2.95763e-35	0.452609	0.736	0.306	5.2359e-31
GMP	Ncl	3.26299e-35	0.922776	0.711	0.427	5.77647e-31
GMP	Pop5	3.37899e-35	0.250883	0.255	0.048	5.98183e-31
GMP	Eif4a1	3.66443e-35	0.681142	0.923	0.729	6.48715e-31
GMP	Pbrm1	4.11648e-35	0.360729	0.409	0.112	7.2874e-31
GMP	Celf1	4.21848e-35	0.291409	0.294	0.062	7.46798e-31
GMP	Crip1	5.16162e-35	2.38983	0.753	0.677	9.13762e-31
GMP	Ndufaf8	5.59198e-35	0.351902	0.409	0.112	9.89948e-31
GMP	Ddrgk1	7.95256e-35	0.26196	0.298	0.063	1.40784e-30
GMP	Stx4a	8.90386e-35	0.316522	0.306	0.069	1.57625e-30
GMP	Rpl7l1	9.83845e-35	0.304178	0.366	0.092	1.7417e-30
GMP	Frat2	1.01014e-34	0.333373	0.285	0.06	1.78826e-30
GMP	Pdcd5	1.04498e-34	0.418798	0.506	0.164	1.84992e-30
GMP	Kmt5a	1.45734e-34	0.388926	0.434	0.129	2.57992e-30
GMP	mt-Nd5	1.64348e-34	0.367263	0.409	0.114	2.90946e-30
GMP	Usp50	1.7285e-34	0.279377	0.302	0.066	3.05996e-30
GMP	Nucb1	1.76263e-34	0.329975	0.302	0.067	3.12038e-30
GMP	Mcts1	1.81251e-34	0.351397	0.417	0.118	3.20868e-30
GMP	Zcchc17	2.12782e-34	0.299915	0.349	0.087	3.76688e-30
GMP	Cebpz	2.22704e-34	0.288283	0.323	0.075	3.94253e-30
GMP	Sdhc	2.32375e-34	0.280569	0.302	0.067	4.11374e-30
GMP	Pnisr	2.62549e-34	0.381036	0.421	0.12	4.64791e-30
GMP	Bub3	2.88059e-34	0.472725	0.472	0.149	5.09951e-30
GMP	Ndufb3	3.18774e-34	0.495733	0.638	0.25	5.64326e-30
GMP	Mrps23	3.5796e-34	0.290231	0.336	0.08	6.33697e-30
GMP	Cops4	3.81085e-34	0.254876	0.255	0.05	6.74635e-30
GMP	Glipr1	3.88027e-34	0.498735	0.587	0.207	6.86924e-30
GMP	Immp1l	3.961e-34	0.305763	0.336	0.081	7.01216e-30
GMP	Hras	4.79098e-34	0.27138	0.298	0.065	8.48147e-30
GMP	Pdhb	4.80913e-34	0.266996	0.264	0.053	8.5136e-30
GMP	Drg1	6.72677e-34	0.33245	0.374	0.099	1.19084e-29
GMP	Plscr3	6.87247e-34	0.291515	0.251	0.05	1.21663e-29
GMP	Cox7b	7.52667e-34	0.632849	0.881	0.693	1.33245e-29
GMP	Tacc1	8.1568e-34	0.367706	0.362	0.095	1.444e-29
GMP	Scaf11	9.42227e-34	0.375252	0.353	0.091	1.66802e-29
GMP	Tsen34	9.60923e-34	0.310989	0.277	0.059	1.70112e-29
GMP	Elavl1	9.73052e-34	0.342018	0.506	0.161	1.72259e-29
GMP	Chrac1	9.88381e-34	0.314739	0.357	0.092	1.74973e-29
GMP	Cops3	1.39919e-33	0.26582	0.255	0.051	2.47698e-29
GMP	Atp5c1	1.52982e-33	0.559364	0.894	0.706	2.70824e-29
GMP	Ms4a3	1.8162e-33	0.696224	0.366	0.103	3.21522e-29
GMP	Kif23	2.71751e-33	0.298628	0.251	0.05	4.81081e-29
GMP	Taf11	3.07556e-33	0.262605	0.268	0.056	5.44467e-29
GMP	Ndufb6	3.28849e-33	0.411951	0.532	0.181	5.82161e-29
GMP	Stt3a	3.54519e-33	0.268675	0.26	0.053	6.27605e-29
GMP	Tma7	3.67092e-33	0.53427	0.974	0.89	6.49862e-29
GMP	Ppp3cb	4.37039e-33	0.254912	0.251	0.05	7.7369e-29
GMP	Mvb12a	6.0248e-33	0.295399	0.306	0.071	1.06657e-28
GMP	Hspa8	6.15001e-33	0.737494	0.962	0.873	1.08874e-28
GMP	Adss	6.37698e-33	0.311424	0.366	0.097	1.12892e-28
GMP	Ccar1	6.78696e-33	0.292964	0.298	0.068	1.2015e-28
GMP	Psip1	6.97269e-33	0.322885	0.323	0.079	1.23438e-28
GMP	Eif2s3y	8.13116e-33	0.260152	0.285	0.062	1.43946e-28
GMP	Rnf7	9.15889e-33	0.402667	0.583	0.208	1.6214e-28
GMP	Eri1	1.32502e-32	0.27235	0.268	0.057	2.34569e-28
GMP	Pde6d	1.87659e-32	0.301643	0.328	0.082	3.32213e-28
GMP	Commd1	2.36828e-32	0.368386	0.515	0.173	4.19257e-28
GMP	Rtraf	2.48762e-32	0.564467	0.766	0.468	4.40383e-28
GMP	Mrps24	2.6914e-32	0.455505	0.66	0.268	4.76459e-28
GMP	Cuedc2	3.11975e-32	0.382555	0.515	0.177	5.52289e-28
GMP	Smim27	3.62346e-32	0.266336	0.319	0.076	6.41461e-28
GMP	Bet1	4.0117e-32	0.283206	0.289	0.067	7.10192e-28
GMP	Krit1	4.81636e-32	0.339503	0.336	0.087	8.5264e-28
GMP	Zranb2	4.93949e-32	0.289398	0.328	0.082	8.74438e-28
GMP	Ddx46	5.06654e-32	0.316814	0.34	0.088	8.9693e-28
GMP	Timm13	6.01054e-32	0.543229	0.796	0.512	1.06405e-27
GMP	Mpeg1	6.06669e-32	0.443592	0.289	0.067	1.07399e-27
GMP	Sdhd	7.6401e-32	0.325824	0.481	0.152	1.35253e-27
GMP	Uap1	7.76153e-32	0.26069	0.277	0.061	1.37402e-27
GMP	Lsm12	9.05146e-32	0.281024	0.323	0.08	1.60238e-27
GMP	Csgalnact2	1.06123e-31	0.348867	0.366	0.102	1.8787e-27
GMP	Ube2n	1.24426e-31	0.420875	0.579	0.214	2.20271e-27
GMP	Elf1	1.42487e-31	0.342842	0.311	0.076	2.52244e-27
GMP	Tmem208	1.44131e-31	0.286333	0.404	0.116	2.55155e-27
GMP	Eci2	1.53611e-31	0.293004	0.294	0.069	2.71938e-27
GMP	Magoh	2.08736e-31	0.360435	0.596	0.218	3.69525e-27
GMP	Mzt1	2.1042e-31	0.314579	0.311	0.076	3.72506e-27
GMP	Hspa4	3.48108e-31	0.306909	0.285	0.067	6.16256e-27
GMP	Fabp5	3.51797e-31	0.449564	0.566	0.2	6.22786e-27
GMP	Tuba4a	4.90744e-31	0.629593	0.736	0.349	8.68764e-27
GMP	Ube3a	6.46393e-31	0.292998	0.328	0.083	1.14431e-26
GMP	Fnta	6.97512e-31	0.257142	0.285	0.066	1.23481e-26
GMP	Mcmbp	7.38174e-31	0.339005	0.366	0.104	1.30679e-26
GMP	Vps36	8.19679e-31	0.347501	0.37	0.105	1.45108e-26
GMP	Ccnt2	8.98009e-31	0.284845	0.289	0.068	1.58975e-26
GMP	Pgls	1.19277e-30	0.627054	0.843	0.679	2.11156e-26
GMP	Psmd6	1.22692e-30	0.29893	0.319	0.082	2.17202e-26
GMP	Raly	1.32408e-30	0.564854	0.834	0.495	2.34401e-26
GMP	Polr2c	1.42366e-30	0.280952	0.426	0.127	2.52031e-26
GMP	2900097C17Rik	1.89671e-30	0.283237	0.323	0.083	3.35775e-26
GMP	Smarce1	1.93327e-30	0.301338	0.302	0.075	3.42246e-26
GMP	Cnot3	1.98837e-30	0.259722	0.289	0.069	3.52001e-26
GMP	Psmc3	2.63595e-30	0.293139	0.379	0.108	4.66642e-26
GMP	Tpt1	2.92308e-30	0.440231	1	0.997	5.17472e-26
GMP	Morf4l2	3.31049e-30	0.367882	0.413	0.126	5.86056e-26
GMP	Cux1	4.45238e-30	0.381409	0.362	0.104	7.88205e-26
GMP	Ahnak	4.80296e-30	0.402451	0.268	0.062	8.50268e-26
GMP	Ptrhd1	4.90142e-30	0.261123	0.268	0.061	8.67698e-26
GMP	Cnot6l	4.92948e-30	0.270869	0.255	0.055	8.72667e-26
GMP	Prelid3b	5.33542e-30	0.30455	0.332	0.088	9.44529e-26
GMP	BC005537	5.39357e-30	0.360173	0.494	0.165	9.54824e-26
GMP	Acbd6	7.49177e-30	0.373208	0.37	0.11	1.32627e-25
GMP	Grpel1	7.87493e-30	0.302306	0.421	0.129	1.3941e-25
GMP	Cetn2	1.19784e-29	0.319542	0.332	0.09	2.12054e-25
GMP	Cldnd1	1.35285e-29	0.262738	0.264	0.059	2.39494e-25
GMP	Rnaset2a	1.43716e-29	0.419098	0.574	0.218	2.54421e-25
GMP	Tfdp1	1.55363e-29	0.448474	0.583	0.229	2.75039e-25
GMP	Ubn1	2.58577e-29	0.29508	0.323	0.085	4.57758e-25
GMP	Ube2j2	3.09563e-29	0.319662	0.468	0.154	5.48019e-25
GMP	Bid	3.33988e-29	0.268629	0.281	0.068	5.91258e-25
GMP	Atp5k	3.35516e-29	0.615078	0.838	0.641	5.93965e-25
GMP	Ifnar2	4.00378e-29	0.337319	0.362	0.105	7.0879e-25
GMP	Ythdf1	4.62246e-29	0.250796	0.264	0.06	8.18314e-25
[truncated: 238 more rows]
